# Supplementary material for: Phylogeny and Metabolic Potential of the Methanotrophic Lineage MO3 in Beijerinckiaceae from the Paddy Soil through Metagenome-Assembled Genome Reconstruction
Source: Microorganisms. 2022 May 1;10(5):955. doi: 10.3390/microorganisms10050955 (PMC9145241; doi:10.3390/microorganisms10050955)
Supplement: Supplementary file 1 [file microorganisms-10-00955-s001.zip]

Archive with 5 entries (5 files):
- Cai YF-et al-2022.4.18-SI.pdf
- Table S2.xlsx
- Table S3.xlsx
- Table S4.xlsx
- Table S5.xlsx
