# Supplementary material for: Phylogeny and Metabolic Potential of the Methanotrophic Lineage MO3 in Beijerinckiaceae from the Paddy Soil through Metagenome-Assembled Genome Reconstruction
Source: Microorganisms. 2022 May 1;10(5):955. doi: 10.3390/microorganisms10050955 (PMC9145241; doi:10.3390/microorganisms10050955)
Supplement: Supplementary file 1 [file microorganisms-10-00955-s001.zip › Table S2.xlsx]

## Sheet: Sheet1
	Contig		type	start	stop	strand	function
	NODE_139_length_195309_cov_1599.103793	Prodigal:002006	CDS	43	408	+	ID=JMBBBDBI_00001;inference=ab initio prediction:Prodigal:002006;locus_tag=JMBBBDBI_00001;product=hypothetical protein
	NODE_139_length_195309_cov_1599.103793	Prodigal:002006	CDS	702	983	-	ID=JMBBBDBI_00002;inference=ab initio prediction:Prodigal:002006;locus_tag=JMBBBDBI_00002;product=hypothetical protein
	NODE_139_length_195309_cov_1599.103793	Prodigal:002006	CDS	1064	1540	+	ID=JMBBBDBI_00003;inference=ab initio prediction:Prodigal:002006;locus_tag=JMBBBDBI_00003;product=hypothetical protein
	NODE_139_length_195309_cov_1599.103793	Prodigal:002006	CDS	1510	4725	-	ID=JMBBBDBI_00004;inference=ab initio prediction:Prodigal:002006;locus_tag=JMBBBDBI_00004;product=hypothetical protein
	NODE_139_length_195309_cov_1599.103793	Prodigal:002006	CDS	4722	5708	-	ID=JMBBBDBI_00005;inference=ab initio prediction:Prodigal:002006;locus_tag=JMBBBDBI_00005;product=hypothetical protein
	NODE_139_length_195309_cov_1599.103793	Prodigal:002006	CDS	5991	7541	-	ID=JMBBBDBI_00006;inference=ab initio prediction:Prodigal:002006;locus_tag=JMBBBDBI_00006;product=hypothetical protein
	NODE_139_length_195309_cov_1599.103793	Prodigal:002006	CDS	7672	8274	-	ID=JMBBBDBI_00007;inference=ab initio prediction:Prodigal:002006;locus_tag=JMBBBDBI_00007;product=hypothetical protein
	NODE_139_length_195309_cov_1599.103793	Prodigal:002006	CDS	8277	8966	-	ID=JMBBBDBI_00008;inference=ab initio prediction:Prodigal:002006;locus_tag=JMBBBDBI_00008;product=hypothetical protein
	NODE_139_length_195309_cov_1599.103793	Prodigal:002006	CDS	9000	9200	-	ID=JMBBBDBI_00009;inference=ab initio prediction:Prodigal:002006;locus_tag=JMBBBDBI_00009;product=hypothetical protein
	NODE_139_length_195309_cov_1599.103793	Prodigal:002006	CDS	9906	11117	-	ID=JMBBBDBI_00010;Name=intA_1;db_xref=COG:COG0582;gene=intA_1;inference=ab initio prediction:Prodigal:002006,similar to AA sequence:UniProtKB:P32053;locus_tag=JMBBBDBI_00010;product=Prophage integrase IntA
	NODE_139_length_195309_cov_1599.103793	Aragorn:001002	tRNA	11281	11356	-	ID=JMBBBDBI_00011;inference=COORDINATES:profile:Aragorn:001002;locus_tag=JMBBBDBI_00011;product=tRNA-Thr(tgt)
	NODE_139_length_195309_cov_1599.103793	Prodigal:002006	CDS	11538	11861	+	ID=JMBBBDBI_00012;inference=ab initio prediction:Prodigal:002006;locus_tag=JMBBBDBI_00012;product=hypothetical protein
	NODE_139_length_195309_cov_1599.103793	Prodigal:002006	CDS	12034	12339	-	ID=JMBBBDBI_00013;inference=ab initio prediction:Prodigal:002006;locus_tag=JMBBBDBI_00013;product=hypothetical protein
	NODE_139_length_195309_cov_1599.103793	Prodigal:002006	CDS	12684	13349	+	ID=JMBBBDBI_00014;eC_number=2.7.99.-;Name=chpT;gene=chpT;inference=ab initio prediction:Prodigal:002006,similar to AA sequence:UniProtKB:Q2YQA5;locus_tag=JMBBBDBI_00014;product=Protein phosphotransferase ChpT
	NODE_139_length_195309_cov_1599.103793	Prodigal:002006	CDS	13498	15366	+	ID=JMBBBDBI_00015;eC_number=5.4.99.2;Name=mutA;db_xref=COG:COG1884;gene=mutA;inference=ab initio prediction:Prodigal:002006,similar to AA sequence:UniProtKB:P11652;locus_tag=JMBBBDBI_00015;product=Methylmalonyl-CoA mutase small subunit
	NODE_139_length_195309_cov_1599.103793	Prodigal:002006	CDS	15728	16789	+	ID=JMBBBDBI_00016;eC_number=2.1.1.61;Name=mnmC;gene=mnmC;inference=ab initio prediction:Prodigal:002006,protein motif:HAMAP:MF_01102;locus_tag=JMBBBDBI_00016;product=tRNA 5-methylaminomethyl-2-thiouridine biosynthesis bifunctional protein MnmC
	NODE_139_length_195309_cov_1599.103793	Prodigal:002006	CDS	16925	17722	+	ID=JMBBBDBI_00017;eC_number=2.8.1.10;Name=thiG;db_xref=COG:COG2022;gene=thiG;inference=ab initio prediction:Prodigal:002006,similar to AA sequence:UniProtKB:Q5SKG7;locus_tag=JMBBBDBI_00017;product=Thiazole synthase
	NODE_139_length_195309_cov_1599.103793	Prodigal:002006	CDS	17715	18314	+	ID=JMBBBDBI_00018;eC_number=2.5.1.3;Name=thiE_1;db_xref=COG:COG0352;gene=thiE_1;inference=ab initio prediction:Prodigal:002006,similar to AA sequence:UniProtKB:P30137;locus_tag=JMBBBDBI_00018;product=Thiamine-phosphate synthase
	NODE_139_length_195309_cov_1599.103793	Prodigal:002006	CDS	18929	19231	-	ID=JMBBBDBI_00019;inference=ab initio prediction:Prodigal:002006;locus_tag=JMBBBDBI_00019;product=hypothetical protein
	NODE_139_length_195309_cov_1599.103793	Prodigal:002006	CDS	19552	20271	-	ID=JMBBBDBI_00020;inference=ab initio prediction:Prodigal:002006;locus_tag=JMBBBDBI_00020;product=hypothetical protein
	NODE_139_length_195309_cov_1599.103793	Prodigal:002006	CDS	20611	20949	+	ID=JMBBBDBI_00021;inference=ab initio prediction:Prodigal:002006;locus_tag=JMBBBDBI_00021;product=hypothetical protein
	NODE_139_length_195309_cov_1599.103793	Prodigal:002006	CDS	20981	23431	-	ID=JMBBBDBI_00022;inference=ab initio prediction:Prodigal:002006;locus_tag=JMBBBDBI_00022;product=hypothetical protein
	NODE_139_length_195309_cov_1599.103793	Prodigal:002006	CDS	23665	23853	+	ID=JMBBBDBI_00023;inference=ab initio prediction:Prodigal:002006;locus_tag=JMBBBDBI_00023;product=hypothetical protein
	NODE_139_length_195309_cov_1599.103793	Prodigal:002006	CDS	23942	24691	+	ID=JMBBBDBI_00024;eC_number=2.1.1.-;db_xref=COG:COG3510;inference=ab initio prediction:Prodigal:002006,similar to AA sequence:UniProtKB:P9WIM5;locus_tag=JMBBBDBI_00024;product=Rhamnosyl O-methyltransferase
	NODE_139_length_195309_cov_1599.103793	Prodigal:002006	CDS	24842	25609	+	ID=JMBBBDBI_00025;eC_number=2.1.1.144;Name=tam_1;gene=tam_1;inference=ab initio prediction:Prodigal:002006,protein motif:HAMAP:MF_00560;locus_tag=JMBBBDBI_00025;product=Trans-aconitate 2-methyltransferase
	NODE_139_length_195309_cov_1599.103793	Prodigal:002006	CDS	25639	26790	-	ID=JMBBBDBI_00026;eC_number=2.6.1.102;Name=per_1;db_xref=COG:COG0399;gene=per_1;inference=ab initio prediction:Prodigal:002006,similar to AA sequence:UniProtKB:Q9A9H3;locus_tag=JMBBBDBI_00026;product=GDP-perosamine synthase
	NODE_139_length_195309_cov_1599.103793	Prodigal:002006	CDS	26859	27422	-	ID=JMBBBDBI_00027;eC_number=5.1.3.13;Name=rfbC_1;db_xref=COG:COG1898;gene=rfbC_1;inference=ab initio prediction:Prodigal:002006,similar to AA sequence:UniProtKB:P26394;locus_tag=JMBBBDBI_00027;product=dTDP-4-dehydrorhamnose 3%2C5-epimerase
	NODE_139_length_195309_cov_1599.103793	Prodigal:002006	CDS	27419	28654	-	ID=JMBBBDBI_00028;inference=ab initio prediction:Prodigal:002006;locus_tag=JMBBBDBI_00028;product=hypothetical protein
	NODE_139_length_195309_cov_1599.103793	Prodigal:002006	CDS	28924	29478	+	ID=JMBBBDBI_00029;inference=ab initio prediction:Prodigal:002006;locus_tag=JMBBBDBI_00029;product=hypothetical protein
	NODE_139_length_195309_cov_1599.103793	Prodigal:002006	CDS	29741	31264	-	ID=JMBBBDBI_00030;eC_number=2.3.1.47;Name=bioF_1;gene=bioF_1;inference=ab initio prediction:Prodigal:002006,protein motif:HAMAP:MF_01693;locus_tag=JMBBBDBI_00030;product=8-amino-7-oxononanoate synthase
	NODE_139_length_195309_cov_1599.103793	Prodigal:002006	CDS	31533	32543	+	ID=JMBBBDBI_00031;eC_number=5.1.3.2;Name=galE1;db_xref=COG:COG1088;gene=galE1;inference=ab initio prediction:Prodigal:002006,similar to AA sequence:UniProtKB:P9WN67;locus_tag=JMBBBDBI_00031;product=UDP-glucose 4-epimerase
	NODE_139_length_195309_cov_1599.103793	Prodigal:002006	CDS	32706	33347	-	ID=JMBBBDBI_00032;inference=ab initio prediction:Prodigal:002006;locus_tag=JMBBBDBI_00032;product=hypothetical protein
	NODE_139_length_195309_cov_1599.103793	Prodigal:002006	CDS	33969	34187	+	ID=JMBBBDBI_00033;inference=ab initio prediction:Prodigal:002006;locus_tag=JMBBBDBI_00033;product=hypothetical protein
	NODE_139_length_195309_cov_1599.103793	Prodigal:002006	CDS	34184	34780	+	ID=JMBBBDBI_00034;inference=ab initio prediction:Prodigal:002006;locus_tag=JMBBBDBI_00034;product=hypothetical protein
	NODE_139_length_195309_cov_1599.103793	Prodigal:002006	CDS	35215	36102	+	ID=JMBBBDBI_00035;db_xref=COG:COG1662;inference=ab initio prediction:Prodigal:002006,similar to AA sequence:ISfinder:ISOba3;locus_tag=JMBBBDBI_00035;product=IS1 family transposase ISOba3
	NODE_139_length_195309_cov_1599.103793	Prodigal:002006	CDS	36438	36932	-	ID=JMBBBDBI_00036;inference=ab initio prediction:Prodigal:002006;locus_tag=JMBBBDBI_00036;product=hypothetical protein
	NODE_139_length_195309_cov_1599.103793	Prodigal:002006	CDS	36974	37429	-	ID=JMBBBDBI_00037;inference=ab initio prediction:Prodigal:002006;locus_tag=JMBBBDBI_00037;product=hypothetical protein
	NODE_139_length_195309_cov_1599.103793	Prodigal:002006	CDS	37580	38155	-	ID=JMBBBDBI_00038;inference=ab initio prediction:Prodigal:002006;locus_tag=JMBBBDBI_00038;product=hypothetical protein
	NODE_139_length_195309_cov_1599.103793	Prodigal:002006	CDS	38159	38944	-	ID=JMBBBDBI_00039;inference=ab initio prediction:Prodigal:002006;locus_tag=JMBBBDBI_00039;product=hypothetical protein
	NODE_139_length_195309_cov_1599.103793	Prodigal:002006	CDS	39217	40029	+	ID=JMBBBDBI_00040;inference=ab initio prediction:Prodigal:002006;locus_tag=JMBBBDBI_00040;product=hypothetical protein
	NODE_139_length_195309_cov_1599.103793	Prodigal:002006	CDS	40145	40978	+	ID=JMBBBDBI_00041;Name=etfB;gene=etfB;inference=ab initio prediction:Prodigal:002006,similar to AA sequence:UniProtKB:P38975;locus_tag=JMBBBDBI_00041;product=Electron transfer flavoprotein subunit beta
	NODE_139_length_195309_cov_1599.103793	Prodigal:002006	CDS	40978	41922	+	ID=JMBBBDBI_00042;Name=etfA;db_xref=COG:COG2025;gene=etfA;inference=ab initio prediction:Prodigal:002006,similar to AA sequence:UniProtKB:P38974;locus_tag=JMBBBDBI_00042;product=Electron transfer flavoprotein subunit alpha
	NODE_139_length_195309_cov_1599.103793	Prodigal:002006	CDS	42415	43293	+	ID=JMBBBDBI_00043;eC_number=1.1.1.157;Name=mmgB;db_xref=COG:COG1250;gene=mmgB;inference=ab initio prediction:Prodigal:002006,similar to AA sequence:UniProtKB:P45856;locus_tag=JMBBBDBI_00043;product=putative 3-hydroxybutyryl-CoA dehydrogenase
	NODE_139_length_195309_cov_1599.103793	Prodigal:002006	CDS	43503	44072	+	ID=JMBBBDBI_00044;inference=ab initio prediction:Prodigal:002006;locus_tag=JMBBBDBI_00044;product=hypothetical protein
	NODE_139_length_195309_cov_1599.103793	Prodigal:002006	CDS	44318	45613	+	ID=JMBBBDBI_00045;eC_number=6.3.4.4;Name=purA;gene=purA;inference=ab initio prediction:Prodigal:002006,similar to AA sequence:UniProtKB:Q2SWD3;locus_tag=JMBBBDBI_00045;product=Adenylosuccinate synthetase
	NODE_139_length_195309_cov_1599.103793	Prodigal:002006	CDS	45671	47062	+	ID=JMBBBDBI_00046;inference=ab initio prediction:Prodigal:002006;locus_tag=JMBBBDBI_00046;product=hypothetical protein
	NODE_139_length_195309_cov_1599.103793	Prodigal:002006	CDS	47139	47729	-	ID=JMBBBDBI_00047;Name=resA_1;gene=resA_1;inference=ab initio prediction:Prodigal:002006,protein motif:HAMAP:MF_01319;locus_tag=JMBBBDBI_00047;product=Thiol-disulfide oxidoreductase ResA
	NODE_139_length_195309_cov_1599.103793	Prodigal:002006	CDS	48016	51507	+	ID=JMBBBDBI_00048;inference=ab initio prediction:Prodigal:002006;locus_tag=JMBBBDBI_00048;product=hypothetical protein
	NODE_139_length_195309_cov_1599.103793	Prodigal:002006	CDS	51522	52781	-	ID=JMBBBDBI_00049;eC_number=6.1.1.1;Name=tyrS;gene=tyrS;inference=ab initio prediction:Prodigal:002006,similar to AA sequence:UniProtKB:B4RP13;locus_tag=JMBBBDBI_00049;product=Tyrosine--tRNA ligase
	NODE_139_length_195309_cov_1599.103793	Prodigal:002006	CDS	53464	53775	+	ID=JMBBBDBI_00050;inference=ab initio prediction:Prodigal:002006;locus_tag=JMBBBDBI_00050;product=hypothetical protein
	NODE_139_length_195309_cov_1599.103793	Prodigal:002006	CDS	54449	55195	+	ID=JMBBBDBI_00051;Name=yjhP;gene=yjhP;inference=ab initio prediction:Prodigal:002006,similar to AA sequence:UniProtKB:P39367;locus_tag=JMBBBDBI_00051;product=putative protein YjhP
	NODE_139_length_195309_cov_1599.103793	Aragorn:001002	tRNA	55274	55350	-	ID=JMBBBDBI_00052;inference=COORDINATES:profile:Aragorn:001002;locus_tag=JMBBBDBI_00052;product=tRNA-Arg(ccg)
	NODE_139_length_195309_cov_1599.103793	Prodigal:002006	CDS	55600	57039	-	ID=JMBBBDBI_00053;Name=mgtE_1;db_xref=COG:COG2239;gene=mgtE_1;inference=ab initio prediction:Prodigal:002006,similar to AA sequence:UniProtKB:Q830V1;locus_tag=JMBBBDBI_00053;product=Magnesium transporter MgtE
	NODE_139_length_195309_cov_1599.103793	Prodigal:002006	CDS	57582	58526	+	ID=JMBBBDBI_00054;inference=ab initio prediction:Prodigal:002006;locus_tag=JMBBBDBI_00054;product=hypothetical protein
	NODE_139_length_195309_cov_1599.103793	Aragorn:001002	tRNA	58784	58868	-	ID=JMBBBDBI_00055;inference=COORDINATES:profile:Aragorn:001002;locus_tag=JMBBBDBI_00055;product=tRNA-Leu(gag)
	NODE_139_length_195309_cov_1599.103793	Prodigal:002006	CDS	59231	60271	+	ID=JMBBBDBI_00056;inference=ab initio prediction:Prodigal:002006;locus_tag=JMBBBDBI_00056;product=hypothetical protein
	NODE_139_length_195309_cov_1599.103793	Prodigal:002006	CDS	60390	61508	-	ID=JMBBBDBI_00057;eC_number=1.1.99.28;Name=gfo;gene=gfo;inference=ab initio prediction:Prodigal:002006,similar to AA sequence:UniProtKB:Q07982;locus_tag=JMBBBDBI_00057;product=Glucose--fructose oxidoreductase
	NODE_139_length_195309_cov_1599.103793	Prodigal:002006	CDS	61584	62897	-	ID=JMBBBDBI_00058;inference=ab initio prediction:Prodigal:002006;locus_tag=JMBBBDBI_00058;product=hypothetical protein
	NODE_139_length_195309_cov_1599.103793	Prodigal:002006	CDS	63067	63363	-	ID=JMBBBDBI_00059;inference=ab initio prediction:Prodigal:002006;locus_tag=JMBBBDBI_00059;product=hypothetical protein
	NODE_139_length_195309_cov_1599.103793	Prodigal:002006	CDS	63360	63581	-	ID=JMBBBDBI_00060;inference=ab initio prediction:Prodigal:002006;locus_tag=JMBBBDBI_00060;product=hypothetical protein
	NODE_139_length_195309_cov_1599.103793	Prodigal:002006	CDS	63623	65110	-	ID=JMBBBDBI_00061;inference=ab initio prediction:Prodigal:002006;locus_tag=JMBBBDBI_00061;product=hypothetical protein
	NODE_139_length_195309_cov_1599.103793	Prodigal:002006	CDS	65138	66658	-	ID=JMBBBDBI_00062;inference=ab initio prediction:Prodigal:002006;locus_tag=JMBBBDBI_00062;product=hypothetical protein
	NODE_139_length_195309_cov_1599.103793	Prodigal:002006	CDS	66813	67283	+	ID=JMBBBDBI_00063;Name=rplM;db_xref=COG:COG0102;gene=rplM;inference=ab initio prediction:Prodigal:002006,similar to AA sequence:UniProtKB:Q6N651;locus_tag=JMBBBDBI_00063;product=50S ribosomal protein L13
	NODE_139_length_195309_cov_1599.103793	Prodigal:002006	CDS	67286	67768	+	ID=JMBBBDBI_00064;Name=rpsI;db_xref=COG:COG0103;gene=rpsI;inference=ab initio prediction:Prodigal:002006,similar to AA sequence:UniProtKB:Q6N650;locus_tag=JMBBBDBI_00064;product=30S ribosomal protein S9
	NODE_139_length_195309_cov_1599.103793	Prodigal:002006	CDS	67964	69544	+	ID=JMBBBDBI_00065;inference=ab initio prediction:Prodigal:002006;locus_tag=JMBBBDBI_00065;product=hypothetical protein
	NODE_139_length_195309_cov_1599.103793	Prodigal:002006	CDS	69883	72609	+	ID=JMBBBDBI_00066;eC_number=6.1.1.9;Name=valS;db_xref=COG:COG0525;gene=valS;inference=ab initio prediction:Prodigal:002006,similar to AA sequence:UniProtKB:Q9HXH0;locus_tag=JMBBBDBI_00066;product=Valine--tRNA ligase
	NODE_139_length_195309_cov_1599.103793	Prodigal:002006	CDS	72595	73467	-	ID=JMBBBDBI_00067;Name=mntB_1;gene=mntB_1;inference=ab initio prediction:Prodigal:002006,similar to AA sequence:UniProtKB:Q55282;locus_tag=JMBBBDBI_00067;product=Manganese transport system membrane protein MntB
	NODE_139_length_195309_cov_1599.103793	Prodigal:002006	CDS	73464	74333	-	ID=JMBBBDBI_00068;Name=mntB_2;gene=mntB_2;inference=ab initio prediction:Prodigal:002006,similar to AA sequence:UniProtKB:Q55282;locus_tag=JMBBBDBI_00068;product=Manganese transport system membrane protein MntB
	NODE_139_length_195309_cov_1599.103793	Prodigal:002006	CDS	74333	75199	-	ID=JMBBBDBI_00069;Name=mntB_3;db_xref=COG:COG1121;gene=mntB_3;inference=ab initio prediction:Prodigal:002006,similar to AA sequence:UniProtKB:O34338;locus_tag=JMBBBDBI_00069;product=Manganese transport system ATP-binding protein MntB
	NODE_139_length_195309_cov_1599.103793	Prodigal:002006	CDS	75186	76235	-	ID=JMBBBDBI_00070;inference=ab initio prediction:Prodigal:002006;locus_tag=JMBBBDBI_00070;product=hypothetical protein
	NODE_139_length_195309_cov_1599.103793	Prodigal:002006	CDS	76426	76878	+	ID=JMBBBDBI_00071;Name=mntR_1;db_xref=COG:COG1321;gene=mntR_1;inference=ab initio prediction:Prodigal:002006,similar to AA sequence:UniProtKB:P0A9F1;locus_tag=JMBBBDBI_00071;product=Transcriptional regulator MntR
	NODE_139_length_195309_cov_1599.103793	Prodigal:002006	CDS	77639	78493	+	ID=JMBBBDBI_00072;inference=ab initio prediction:Prodigal:002006;locus_tag=JMBBBDBI_00072;product=hypothetical protein
	NODE_139_length_195309_cov_1599.103793	Prodigal:002006	CDS	78530	78961	+	ID=JMBBBDBI_00073;inference=ab initio prediction:Prodigal:002006;locus_tag=JMBBBDBI_00073;product=hypothetical protein
	NODE_139_length_195309_cov_1599.103793	Prodigal:002006	CDS	78790	79479	-	ID=JMBBBDBI_00074;inference=ab initio prediction:Prodigal:002006;locus_tag=JMBBBDBI_00074;product=hypothetical protein
	NODE_139_length_195309_cov_1599.103793	Prodigal:002006	CDS	79745	81169	+	ID=JMBBBDBI_00075;eC_number=2.8.4.3;Name=miaB;db_xref=COG:COG0621;gene=miaB;inference=ab initio prediction:Prodigal:002006,similar to AA sequence:UniProtKB:Q9RCI2;locus_tag=JMBBBDBI_00075;product=tRNA-2-methylthio-N(6)-dimethylallyladenosine synthase
	NODE_139_length_195309_cov_1599.103793	Prodigal:002006	CDS	81166	82224	+	ID=JMBBBDBI_00076;db_xref=COG:COG1702;inference=ab initio prediction:Prodigal:002006,similar to AA sequence:UniProtKB:P9WIA3;locus_tag=JMBBBDBI_00076;product=PhoH-like protein
	NODE_139_length_195309_cov_1599.103793	Prodigal:002006	CDS	82221	82709	+	ID=JMBBBDBI_00077;eC_number=3.1.-.-;Name=ybeY;db_xref=COG:COG0319;gene=ybeY;inference=ab initio prediction:Prodigal:002006,similar to AA sequence:UniProtKB:P71335;locus_tag=JMBBBDBI_00077;product=Endoribonuclease YbeY
	NODE_139_length_195309_cov_1599.103793	Prodigal:002006	CDS	82712	83740	+	ID=JMBBBDBI_00078;inference=ab initio prediction:Prodigal:002006;locus_tag=JMBBBDBI_00078;product=hypothetical protein
	NODE_139_length_195309_cov_1599.103793	Prodigal:002006	CDS	83807	85123	-	ID=JMBBBDBI_00079;eC_number=6.3.2.17;Name=fpgS;gene=fpgS;inference=ab initio prediction:Prodigal:002006,similar to AA sequence:UniProtKB:P15925;locus_tag=JMBBBDBI_00079;product=Folylpolyglutamate synthase
	NODE_139_length_195309_cov_1599.103793	Prodigal:002006	CDS	85147	86016	-	ID=JMBBBDBI_00080;eC_number=2.1.3.15;Name=accD;db_xref=COG:COG0777;gene=accD;inference=ab initio prediction:Prodigal:002006,similar to AA sequence:UniProtKB:P0A9Q5;locus_tag=JMBBBDBI_00080;product=Acetyl-coenzyme A carboxylase carboxyl transferase subunit beta
	NODE_139_length_195309_cov_1599.103793	Prodigal:002006	CDS	86040	86909	-	ID=JMBBBDBI_00081;eC_number=4.2.1.20;Name=trpA;db_xref=COG:COG0159;gene=trpA;inference=ab initio prediction:Prodigal:002006,similar to AA sequence:UniProtKB:Q5ZVY3;locus_tag=JMBBBDBI_00081;product=Tryptophan synthase alpha chain
	NODE_139_length_195309_cov_1599.103793	Prodigal:002006	CDS	86984	87661	+	ID=JMBBBDBI_00082;inference=ab initio prediction:Prodigal:002006;locus_tag=JMBBBDBI_00082;product=hypothetical protein
	NODE_139_length_195309_cov_1599.103793	Prodigal:002006	CDS	87687	89219	+	ID=JMBBBDBI_00083;eC_number=1.18.1.3;Name=hcaD;gene=hcaD;inference=ab initio prediction:Prodigal:002006,protein motif:HAMAP:MF_01651;locus_tag=JMBBBDBI_00083;product=3-phenylpropionate/cinnamic acid dioxygenase ferredoxin--NAD(+) reductase component
	NODE_139_length_195309_cov_1599.103793	Prodigal:002006	CDS	89274	89528	+	ID=JMBBBDBI_00084;inference=ab initio prediction:Prodigal:002006;locus_tag=JMBBBDBI_00084;product=hypothetical protein
	NODE_139_length_195309_cov_1599.103793	Prodigal:002006	CDS	89583	90242	+	ID=JMBBBDBI_00085;inference=ab initio prediction:Prodigal:002006;locus_tag=JMBBBDBI_00085;product=hypothetical protein
	NODE_139_length_195309_cov_1599.103793	Prodigal:002006	CDS	90348	91310	+	ID=JMBBBDBI_00086;eC_number=2.7.1.11;Name=pfkB;db_xref=COG:COG1105;gene=pfkB;inference=ab initio prediction:Prodigal:002006,similar to AA sequence:UniProtKB:P9WID3;locus_tag=JMBBBDBI_00086;product=Putative ATP-dependent 6-phosphofructokinase isozyme 2
	NODE_139_length_195309_cov_1599.103793	Prodigal:002006	CDS	91471	92529	+	ID=JMBBBDBI_00087;eC_number=3.1.3.11;Name=fbp;gene=fbp;inference=ab initio prediction:Prodigal:002006,protein motif:HAMAP:MF_01855;locus_tag=JMBBBDBI_00087;product=Fructose-1%2C6-bisphosphatase class 1
	NODE_139_length_195309_cov_1599.103793	Prodigal:002006	CDS	92542	93417	+	ID=JMBBBDBI_00088;eC_number=2.7.1.19;Name=cfxP;db_xref=COG:COG3954;gene=cfxP;inference=ab initio prediction:Prodigal:002006,similar to AA sequence:UniProtKB:P19923;locus_tag=JMBBBDBI_00088;product=Phosphoribulokinase%2C chromosomal
	NODE_139_length_195309_cov_1599.103793	Prodigal:002006	CDS	93431	95452	+	ID=JMBBBDBI_00089;eC_number=2.2.1.1;Name=tktA;db_xref=COG:COG0021;gene=tktA;inference=ab initio prediction:Prodigal:002006,similar to AA sequence:UniProtKB:P27302;locus_tag=JMBBBDBI_00089;product=Transketolase 1
	NODE_139_length_195309_cov_1599.103793	Prodigal:002006	CDS	95566	96657	+	ID=JMBBBDBI_00090;eC_number=4.1.2.13;Name=fda;db_xref=COG:COG0191;gene=fda;inference=ab initio prediction:Prodigal:002006,similar to AA sequence:UniProtKB:Q8YNK2;locus_tag=JMBBBDBI_00090;product=Fructose-bisphosphate aldolase
	NODE_139_length_195309_cov_1599.103793	Prodigal:002006	CDS	96790	97470	+	ID=JMBBBDBI_00091;eC_number=5.1.3.1;Name=rpe;gene=rpe;inference=ab initio prediction:Prodigal:002006,similar to AA sequence:UniProtKB:P74061;locus_tag=JMBBBDBI_00091;product=Ribulose-phosphate 3-epimerase
	NODE_139_length_195309_cov_1599.103793	Prodigal:002006	CDS	97460	98224	+	ID=JMBBBDBI_00092;eC_number=3.1.3.-;Name=cbbY;db_xref=COG:COG0637;gene=cbbY;inference=ab initio prediction:Prodigal:002006,similar to AA sequence:UniProtKB:P95649;locus_tag=JMBBBDBI_00092;product=Protein CbbY
	NODE_139_length_195309_cov_1599.103793	Prodigal:002006	CDS	98298	99368	-	ID=JMBBBDBI_00093;inference=ab initio prediction:Prodigal:002006;locus_tag=JMBBBDBI_00093;product=hypothetical protein
	NODE_139_length_195309_cov_1599.103793	Prodigal:002006	CDS	99560	100039	+	ID=JMBBBDBI_00094;eC_number=4.3.2.7;Name=chaC;db_xref=COG:COG3703;gene=chaC;inference=ab initio prediction:Prodigal:002006,similar to AA sequence:UniProtKB:P39163;locus_tag=JMBBBDBI_00094;product=Glutathione-specific gamma-glutamylcyclotransferase
	NODE_139_length_195309_cov_1599.103793	Prodigal:002006	CDS	100134	100610	-	ID=JMBBBDBI_00095;inference=ab initio prediction:Prodigal:002006;locus_tag=JMBBBDBI_00095;product=hypothetical protein
	NODE_139_length_195309_cov_1599.103793	Prodigal:002006	CDS	100795	101697	-	ID=JMBBBDBI_00096;inference=ab initio prediction:Prodigal:002006;locus_tag=JMBBBDBI_00096;product=hypothetical protein
	NODE_139_length_195309_cov_1599.103793	Prodigal:002006	CDS	101806	102690	+	ID=JMBBBDBI_00097;eC_number=3.5.3.1;Name=rocF;db_xref=COG:COG0010;gene=rocF;inference=ab initio prediction:Prodigal:002006,similar to AA sequence:UniProtKB:P39138;locus_tag=JMBBBDBI_00097;product=Arginase
	NODE_139_length_195309_cov_1599.103793	Prodigal:002006	CDS	102694	104298	-	ID=JMBBBDBI_00098;Name=nhaK;db_xref=COG:COG0025;gene=nhaK;inference=ab initio prediction:Prodigal:002006,similar to AA sequence:UniProtKB:O32212;locus_tag=JMBBBDBI_00098;product=Sodium%2C potassium%2C lithium and rubidium/H(+) antiporter
	NODE_139_length_195309_cov_1599.103793	Prodigal:002006	CDS	104336	104557	-	ID=JMBBBDBI_00099;inference=ab initio prediction:Prodigal:002006;locus_tag=JMBBBDBI_00099;product=hypothetical protein
	NODE_139_length_195309_cov_1599.103793	Prodigal:002006	CDS	104567	106726	-	ID=JMBBBDBI_00100;Name=fadB;gene=fadB;inference=ab initio prediction:Prodigal:002006,similar to AA sequence:UniProtKB:P28793;locus_tag=JMBBBDBI_00100;product=Fatty acid oxidation complex subunit alpha
	NODE_139_length_195309_cov_1599.103793	Prodigal:002006	CDS	107085	108968	-	ID=JMBBBDBI_00101;inference=ab initio prediction:Prodigal:002006;locus_tag=JMBBBDBI_00101;product=hypothetical protein
	NODE_139_length_195309_cov_1599.103793	Prodigal:002006	CDS	109114	109518	-	ID=JMBBBDBI_00102;inference=ab initio prediction:Prodigal:002006;locus_tag=JMBBBDBI_00102;product=hypothetical protein
	NODE_139_length_195309_cov_1599.103793	Prodigal:002006	CDS	109644	110024	-	ID=JMBBBDBI_00103;inference=ab initio prediction:Prodigal:002006;locus_tag=JMBBBDBI_00103;product=hypothetical protein
	NODE_139_length_195309_cov_1599.103793	Prodigal:002006	CDS	110439	110894	+	ID=JMBBBDBI_00104;inference=ab initio prediction:Prodigal:002006;locus_tag=JMBBBDBI_00104;product=hypothetical protein
	NODE_139_length_195309_cov_1599.103793	Prodigal:002006	CDS	111116	112615	-	ID=JMBBBDBI_00105;eC_number=5.4.2.2;Name=algC;db_xref=COG:COG1109;gene=algC;inference=ab initio prediction:Prodigal:002006,similar to AA sequence:UniProtKB:P26276;locus_tag=JMBBBDBI_00105;product=Phosphomannomutase/phosphoglucomutase
	NODE_139_length_195309_cov_1599.103793	Prodigal:002006	CDS	112961	113353	+	ID=JMBBBDBI_00106;Name=apaG;db_xref=COG:COG2967;gene=apaG;inference=ab initio prediction:Prodigal:002006,similar to AA sequence:UniProtKB:Q7VU61;locus_tag=JMBBBDBI_00106;product=Protein ApaG
	NODE_139_length_195309_cov_1599.103793	Prodigal:002006	CDS	113675	114856	+	ID=JMBBBDBI_00107;eC_number=3.5.1.16;Name=argE;db_xref=COG:COG0624;gene=argE;inference=ab initio prediction:Prodigal:002006,similar to AA sequence:UniProtKB:P23908;locus_tag=JMBBBDBI_00107;product=Acetylornithine deacetylase
	NODE_139_length_195309_cov_1599.103793	Prodigal:002006	CDS	115109	115204	+	ID=JMBBBDBI_00108;inference=ab initio prediction:Prodigal:002006;locus_tag=JMBBBDBI_00108;product=hypothetical protein
	NODE_139_length_195309_cov_1599.103793	Prodigal:002006	CDS	115280	116506	+	ID=JMBBBDBI_00109;inference=ab initio prediction:Prodigal:002006;locus_tag=JMBBBDBI_00109;product=hypothetical protein
	NODE_139_length_195309_cov_1599.103793	Prodigal:002006	CDS	116631	117872	+	ID=JMBBBDBI_00110;inference=ab initio prediction:Prodigal:002006;locus_tag=JMBBBDBI_00110;product=hypothetical protein
	NODE_139_length_195309_cov_1599.103793	Prodigal:002006	CDS	118385	119398	+	ID=JMBBBDBI_00111;Name=sbp;db_xref=COG:COG1613;gene=sbp;inference=ab initio prediction:Prodigal:002006,similar to AA sequence:UniProtKB:P02906;locus_tag=JMBBBDBI_00111;product=Sulfate-binding protein
	NODE_139_length_195309_cov_1599.103793	Prodigal:002006	CDS	119624	120448	+	ID=JMBBBDBI_00112;Name=cysT;db_xref=COG:COG0555;gene=cysT;inference=ab initio prediction:Prodigal:002006,similar to AA sequence:UniProtKB:P27367;locus_tag=JMBBBDBI_00112;product=Sulfate transport system permease protein CysT
	NODE_139_length_195309_cov_1599.103793	Prodigal:002006	CDS	120438	121553	+	ID=JMBBBDBI_00113;Name=cysW;db_xref=COG:COG4208;gene=cysW;inference=ab initio prediction:Prodigal:002006,similar to AA sequence:UniProtKB:P27370;locus_tag=JMBBBDBI_00113;product=Sulfate transport system permease protein CysW
	NODE_139_length_195309_cov_1599.103793	Prodigal:002006	CDS	121550	122608	+	ID=JMBBBDBI_00114;eC_number=7.3.2.3;Name=cysA;db_xref=COG:COG1118;gene=cysA;inference=ab initio prediction:Prodigal:002006,similar to AA sequence:UniProtKB:P14788;locus_tag=JMBBBDBI_00114;product=Sulfate/thiosulfate import ATP-binding protein CysA
	NODE_139_length_195309_cov_1599.103793	Prodigal:002006	CDS	122931	124724	+	ID=JMBBBDBI_00115;eC_number=2.5.1.-;Name=metZ_1;gene=metZ_1;inference=ab initio prediction:Prodigal:002006,protein motif:HAMAP:MF_02056;locus_tag=JMBBBDBI_00115;product=O-succinylhomoserine sulfhydrylase
	NODE_139_length_195309_cov_1599.103793	Prodigal:002006	CDS	124831	125640	+	ID=JMBBBDBI_00116;inference=ab initio prediction:Prodigal:002006,similar to AA sequence:ISfinder:TnXax1;locus_tag=JMBBBDBI_00116;product=Tn3 family transposase TnXax1
	NODE_139_length_195309_cov_1599.103793	Prodigal:002006	CDS	125637	127784	+	ID=JMBBBDBI_00117;inference=ab initio prediction:Prodigal:002006;locus_tag=JMBBBDBI_00117;product=hypothetical protein
	NODE_139_length_195309_cov_1599.103793	Prodigal:002006	CDS	127856	128329	+	ID=JMBBBDBI_00118;inference=ab initio prediction:Prodigal:002006;locus_tag=JMBBBDBI_00118;product=hypothetical protein
	NODE_139_length_195309_cov_1599.103793	Prodigal:002006	CDS	128323	129639	-	ID=JMBBBDBI_00119;Name=lutA_1;gene=lutA_1;inference=ab initio prediction:Prodigal:002006,protein motif:HAMAP:MF_02105;locus_tag=JMBBBDBI_00119;product=Lactate utilization protein A
	NODE_139_length_195309_cov_1599.103793	Prodigal:002006	CDS	129641	130840	-	ID=JMBBBDBI_00120;inference=ab initio prediction:Prodigal:002006;locus_tag=JMBBBDBI_00120;product=hypothetical protein
	NODE_139_length_195309_cov_1599.103793	Prodigal:002006	CDS	130894	131502	-	ID=JMBBBDBI_00121;eC_number=3.1.3.10;Name=yihX;db_xref=COG:COG1011;gene=yihX;inference=ab initio prediction:Prodigal:002006,similar to AA sequence:UniProtKB:P0A8Y3;locus_tag=JMBBBDBI_00121;product=Alpha-D-glucose 1-phosphate phosphatase YihX
	NODE_139_length_195309_cov_1599.103793	Prodigal:002006	CDS	131838	132179	+	ID=JMBBBDBI_00122;inference=ab initio prediction:Prodigal:002006;locus_tag=JMBBBDBI_00122;product=hypothetical protein
	NODE_139_length_195309_cov_1599.103793	Prodigal:002006	CDS	132206	132514	+	ID=JMBBBDBI_00123;inference=ab initio prediction:Prodigal:002006;locus_tag=JMBBBDBI_00123;product=hypothetical protein
	NODE_139_length_195309_cov_1599.103793	Prodigal:002006	CDS	132543	133598	-	ID=JMBBBDBI_00124;eC_number=6.1.1.14;Name=glyQ;db_xref=COG:COG0752;gene=glyQ;inference=ab initio prediction:Prodigal:002006,similar to AA sequence:UniProtKB:P00960;locus_tag=JMBBBDBI_00124;product=Glycine--tRNA ligase alpha subunit
	NODE_139_length_195309_cov_1599.103793	Prodigal:002006	CDS	133822	134178	+	ID=JMBBBDBI_00125;inference=ab initio prediction:Prodigal:002006;locus_tag=JMBBBDBI_00125;product=hypothetical protein
	NODE_139_length_195309_cov_1599.103793	Prodigal:002006	CDS	134180	134959	-	ID=JMBBBDBI_00126;eC_number=2.1.1.223;Name=yfiC;gene=yfiC;inference=ab initio prediction:Prodigal:002006,protein motif:HAMAP:MF_01872;locus_tag=JMBBBDBI_00126;product=tRNA1(Val) (adenine(37)-N6)-methyltransferase
	NODE_139_length_195309_cov_1599.103793	Prodigal:002006	CDS	134952	135176	-	ID=JMBBBDBI_00127;inference=ab initio prediction:Prodigal:002006;locus_tag=JMBBBDBI_00127;product=hypothetical protein
	NODE_139_length_195309_cov_1599.103793	Prodigal:002006	CDS	135306	136319	+	ID=JMBBBDBI_00128;eC_number=2.5.1.90;Name=ispB;db_xref=COG:COG0142;gene=ispB;inference=ab initio prediction:Prodigal:002006,similar to AA sequence:UniProtKB:P44916;locus_tag=JMBBBDBI_00128;product=Octaprenyl diphosphate synthase
	NODE_139_length_195309_cov_1599.103793	Prodigal:002006	CDS	136339	137004	-	ID=JMBBBDBI_00129;inference=ab initio prediction:Prodigal:002006;locus_tag=JMBBBDBI_00129;product=hypothetical protein
	NODE_139_length_195309_cov_1599.103793	Prodigal:002006	CDS	137212	138456	+	ID=JMBBBDBI_00130;inference=ab initio prediction:Prodigal:002006;locus_tag=JMBBBDBI_00130;product=hypothetical protein
	NODE_139_length_195309_cov_1599.103793	Prodigal:002006	CDS	138721	140544	+	ID=JMBBBDBI_00131;eC_number=3.4.-.-;Name=bepA_1;gene=bepA_1;inference=ab initio prediction:Prodigal:002006,protein motif:HAMAP:MF_00997;locus_tag=JMBBBDBI_00131;product=Beta-barrel assembly-enhancing protease
	NODE_139_length_195309_cov_1599.103793	Prodigal:002006	CDS	140661	141527	+	ID=JMBBBDBI_00132;eC_number=2.7.1.148;Name=ispE;db_xref=COG:COG1947;gene=ispE;inference=ab initio prediction:Prodigal:002006,similar to AA sequence:UniProtKB:P83700;locus_tag=JMBBBDBI_00132;product=4-diphosphocytidyl-2-C-methyl-D-erythritol kinase
	NODE_139_length_195309_cov_1599.103793	Prodigal:002006	CDS	141658	141885	+	ID=JMBBBDBI_00133;inference=ab initio prediction:Prodigal:002006;locus_tag=JMBBBDBI_00133;product=hypothetical protein
	NODE_139_length_195309_cov_1599.103793	Prodigal:002006	CDS	141903	142880	-	ID=JMBBBDBI_00134;Name=rclR;db_xref=COG:COG2207;gene=rclR;inference=ab initio prediction:Prodigal:002006,similar to AA sequence:UniProtKB:P77379;locus_tag=JMBBBDBI_00134;product=RCS-specific HTH-type transcriptional activator RclR
	NODE_139_length_195309_cov_1599.103793	Prodigal:002006	CDS	143148	143519	+	ID=JMBBBDBI_00135;inference=ab initio prediction:Prodigal:002006;locus_tag=JMBBBDBI_00135;product=hypothetical protein
	NODE_139_length_195309_cov_1599.103793	Prodigal:002006	CDS	143516	144616	+	ID=JMBBBDBI_00136;inference=ab initio prediction:Prodigal:002006;locus_tag=JMBBBDBI_00136;product=hypothetical protein
	NODE_139_length_195309_cov_1599.103793	Prodigal:002006	CDS	144699	145187	+	ID=JMBBBDBI_00137;inference=ab initio prediction:Prodigal:002006;locus_tag=JMBBBDBI_00137;product=hypothetical protein
	NODE_139_length_195309_cov_1599.103793	Prodigal:002006	CDS	145208	146782	-	ID=JMBBBDBI_00138;Name=mdoD;db_xref=COG:COG3131;gene=mdoD;inference=ab initio prediction:Prodigal:002006,similar to AA sequence:UniProtKB:P40120;locus_tag=JMBBBDBI_00138;product=Glucans biosynthesis protein D
	NODE_139_length_195309_cov_1599.103793	Prodigal:002006	CDS	146997	147215	-	ID=JMBBBDBI_00139;inference=ab initio prediction:Prodigal:002006;locus_tag=JMBBBDBI_00139;product=hypothetical protein
	NODE_139_length_195309_cov_1599.103793	Prodigal:002006	CDS	147428	149173	+	ID=JMBBBDBI_00140;eC_number=6.2.1.3;Name=fadD;db_xref=COG:COG0318;gene=fadD;inference=ab initio prediction:Prodigal:002006,similar to AA sequence:UniProtKB:P69451;locus_tag=JMBBBDBI_00140;product=Long-chain-fatty-acid--CoA ligase
	NODE_139_length_195309_cov_1599.103793	Prodigal:002006	CDS	149295	149582	+	ID=JMBBBDBI_00141;inference=ab initio prediction:Prodigal:002006;locus_tag=JMBBBDBI_00141;product=hypothetical protein
	NODE_139_length_195309_cov_1599.103793	Prodigal:002006	CDS	149771	150412	-	ID=JMBBBDBI_00142;Name=nrsF;gene=nrsF;inference=ab initio prediction:Prodigal:002006,similar to AA sequence:UniProtKB:A0A0H3CC47;locus_tag=JMBBBDBI_00142;product=Anti-sigma-F factor NrsF
	NODE_139_length_195309_cov_1599.103793	Prodigal:002006	CDS	150409	150966	-	ID=JMBBBDBI_00143;Name=sigF;gene=sigF;inference=ab initio prediction:Prodigal:002006,similar to AA sequence:UniProtKB:A0A0H3CCX2;locus_tag=JMBBBDBI_00143;product=ECF RNA polymerase sigma factor SigF
	NODE_139_length_195309_cov_1599.103793	Prodigal:002006	CDS	151185	151484	+	ID=JMBBBDBI_00144;inference=ab initio prediction:Prodigal:002006;locus_tag=JMBBBDBI_00144;product=hypothetical protein
	NODE_139_length_195309_cov_1599.103793	Prodigal:002006	CDS	151552	152433	+	ID=JMBBBDBI_00145;inference=ab initio prediction:Prodigal:002006,similar to AA sequence:UniProtKB:A0A0H3CC29;locus_tag=JMBBBDBI_00145;note=UPF0276 protein CCNA_03000;product=hypothetical protein
	NODE_139_length_195309_cov_1599.103793	Prodigal:002006	CDS	152444	153235	+	ID=JMBBBDBI_00146;inference=ab initio prediction:Prodigal:002006;locus_tag=JMBBBDBI_00146;product=hypothetical protein
	NODE_139_length_195309_cov_1599.103793	Prodigal:002006	CDS	153232	153747	+	ID=JMBBBDBI_00147;inference=ab initio prediction:Prodigal:002006;locus_tag=JMBBBDBI_00147;product=hypothetical protein
	NODE_139_length_195309_cov_1599.103793	Prodigal:002006	CDS	153960	154280	+	ID=JMBBBDBI_00148;inference=ab initio prediction:Prodigal:002006;locus_tag=JMBBBDBI_00148;product=hypothetical protein
	NODE_139_length_195309_cov_1599.103793	Prodigal:002006	CDS	154448	155299	-	ID=JMBBBDBI_00149;eC_number=2.4.2.19;Name=nadC_1;db_xref=COG:COG0157;gene=nadC_1;inference=ab initio prediction:Prodigal:002006,similar to AA sequence:UniProtKB:P39666;locus_tag=JMBBBDBI_00149;product=putative nicotinate-nucleotide pyrophosphorylase [carboxylating]
	NODE_139_length_195309_cov_1599.103793	Prodigal:002006	CDS	155476	155814	+	ID=JMBBBDBI_00150;Name=tmoC_1;gene=tmoC_1;inference=ab initio prediction:Prodigal:002006,similar to AA sequence:UniProtKB:Q00458;locus_tag=JMBBBDBI_00150;product=Toluene-4-monooxygenase system%2C ferredoxin component
	NODE_139_length_195309_cov_1599.103793	Prodigal:002006	CDS	156168	157382	+	ID=JMBBBDBI_00151;inference=ab initio prediction:Prodigal:002006;locus_tag=JMBBBDBI_00151;product=hypothetical protein
	NODE_139_length_195309_cov_1599.103793	Prodigal:002006	CDS	157709	158335	-	ID=JMBBBDBI_00152;inference=ab initio prediction:Prodigal:002006;locus_tag=JMBBBDBI_00152;product=hypothetical protein
	NODE_139_length_195309_cov_1599.103793	Prodigal:002006	CDS	158425	159963	-	ID=JMBBBDBI_00153;eC_number=1.4.3.16;Name=nadB;db_xref=COG:COG0029;gene=nadB;inference=ab initio prediction:Prodigal:002006,similar to AA sequence:UniProtKB:P9WJJ9;locus_tag=JMBBBDBI_00153;product=L-aspartate oxidase
	NODE_139_length_195309_cov_1599.103793	Prodigal:002006	CDS	159969	160952	-	ID=JMBBBDBI_00154;eC_number=2.5.1.72;Name=nadA;db_xref=COG:COG0379;gene=nadA;inference=ab initio prediction:Prodigal:002006,similar to AA sequence:UniProtKB:Q9X1X7;locus_tag=JMBBBDBI_00154;product=Quinolinate synthase A
	NODE_139_length_195309_cov_1599.103793	Prodigal:002006	CDS	161010	161990	-	ID=JMBBBDBI_00155;inference=ab initio prediction:Prodigal:002006;locus_tag=JMBBBDBI_00155;product=hypothetical protein
	NODE_139_length_195309_cov_1599.103793	Prodigal:002006	CDS	162130	163371	-	ID=JMBBBDBI_00156;inference=ab initio prediction:Prodigal:002006;locus_tag=JMBBBDBI_00156;product=hypothetical protein
	NODE_139_length_195309_cov_1599.103793	Prodigal:002006	CDS	163493	163921	+	ID=JMBBBDBI_00157;inference=ab initio prediction:Prodigal:002006;locus_tag=JMBBBDBI_00157;product=hypothetical protein
	NODE_139_length_195309_cov_1599.103793	Prodigal:002006	CDS	164097	165032	-	ID=JMBBBDBI_00158;inference=ab initio prediction:Prodigal:002006;locus_tag=JMBBBDBI_00158;product=hypothetical protein
	NODE_139_length_195309_cov_1599.103793	Prodigal:002006	CDS	165173	166132	+	ID=JMBBBDBI_00159;inference=ab initio prediction:Prodigal:002006;locus_tag=JMBBBDBI_00159;product=hypothetical protein
	NODE_139_length_195309_cov_1599.103793	Prodigal:002006	CDS	166299	167708	+	ID=JMBBBDBI_00160;eC_number=3.6.4.-;Name=radA;db_xref=COG:COG1066;gene=radA;inference=ab initio prediction:Prodigal:002006,similar to AA sequence:UniProtKB:P24554;locus_tag=JMBBBDBI_00160;product=DNA repair protein RadA
	NODE_139_length_195309_cov_1599.103793	Prodigal:002006	CDS	167811	168608	+	ID=JMBBBDBI_00161;eC_number=3.4.21.89;Name=lepB;db_xref=COG:COG0681;gene=lepB;inference=ab initio prediction:Prodigal:002006,similar to AA sequence:UniProtKB:Q8L2J7;locus_tag=JMBBBDBI_00161;product=Signal peptidase I
	NODE_139_length_195309_cov_1599.103793	Prodigal:002006	CDS	168626	169333	+	ID=JMBBBDBI_00162;eC_number=3.1.26.3;Name=rnc;db_xref=COG:COG0571;gene=rnc;inference=ab initio prediction:Prodigal:002006,similar to AA sequence:UniProtKB:Q52698;locus_tag=JMBBBDBI_00162;product=Ribonuclease 3
	NODE_139_length_195309_cov_1599.103793	Prodigal:002006	CDS	169330	170244	+	ID=JMBBBDBI_00163;Name=era;gene=era;inference=ab initio prediction:Prodigal:002006,similar to AA sequence:UniProtKB:P64085;locus_tag=JMBBBDBI_00163;product=GTPase Era
	NODE_139_length_195309_cov_1599.103793	Prodigal:002006	CDS	171072	171371	+	ID=JMBBBDBI_00164;inference=ab initio prediction:Prodigal:002006;locus_tag=JMBBBDBI_00164;product=hypothetical protein
	NODE_139_length_195309_cov_1599.103793	Aragorn:001002	tRNA	171767	171856	-	ID=JMBBBDBI_00165;inference=COORDINATES:profile:Aragorn:001002;locus_tag=JMBBBDBI_00165;product=tRNA-Ser(cga)
	NODE_139_length_195309_cov_1599.103793	Prodigal:002006	CDS	171936	172751	-	ID=JMBBBDBI_00166;eC_number=1.3.1.9;Name=fabI_1;db_xref=COG:COG0623;gene=fabI_1;inference=ab initio prediction:Prodigal:002006,similar to AA sequence:UniProtKB:P16657;locus_tag=JMBBBDBI_00166;product=Enoyl-[acyl-carrier-protein] reductase [NADH] FabI
	NODE_139_length_195309_cov_1599.103793	Prodigal:002006	CDS	172774	173997	-	ID=JMBBBDBI_00167;eC_number=2.3.1.41;Name=fabB;gene=fabB;inference=ab initio prediction:Prodigal:002006,similar to AA sequence:UniProtKB:Q02K94;locus_tag=JMBBBDBI_00167;product=3-oxoacyl-[acyl-carrier-protein] synthase 1
	NODE_139_length_195309_cov_1599.103793	Prodigal:002006	CDS	174232	174756	-	ID=JMBBBDBI_00168;eC_number=4.2.1.59;Name=fabA;db_xref=COG:COG0764;gene=fabA;inference=ab initio prediction:Prodigal:002006,similar to AA sequence:UniProtKB:O33877;locus_tag=JMBBBDBI_00168;product=3-hydroxydecanoyl-[acyl-carrier-protein] dehydratase
	NODE_139_length_195309_cov_1599.103793	Prodigal:002006	CDS	175024	176250	+	ID=JMBBBDBI_00169;inference=ab initio prediction:Prodigal:002006;locus_tag=JMBBBDBI_00169;product=hypothetical protein
	NODE_139_length_195309_cov_1599.103793	Prodigal:002006	CDS	176432	177433	+	ID=JMBBBDBI_00170;inference=ab initio prediction:Prodigal:002006;locus_tag=JMBBBDBI_00170;product=hypothetical protein
	NODE_139_length_195309_cov_1599.103793	Prodigal:002006	CDS	177994	178299	+	ID=JMBBBDBI_00171;inference=ab initio prediction:Prodigal:002006;locus_tag=JMBBBDBI_00171;product=hypothetical protein
	NODE_139_length_195309_cov_1599.103793	Prodigal:002006	CDS	178862	179863	+	ID=JMBBBDBI_00172;inference=ab initio prediction:Prodigal:002006;locus_tag=JMBBBDBI_00172;product=hypothetical protein
	NODE_139_length_195309_cov_1599.103793	Prodigal:002006	CDS	180191	180631	-	ID=JMBBBDBI_00173;Name=rssB;gene=rssB;inference=ab initio prediction:Prodigal:002006,protein motif:HAMAP:MF_00958;locus_tag=JMBBBDBI_00173;product=Regulator of RpoS
	NODE_139_length_195309_cov_1599.103793	Prodigal:002006	CDS	180974	182416	+	ID=JMBBBDBI_00174;eC_number=1.8.1.4;Name=lpdC;db_xref=COG:COG1249;gene=lpdC;inference=ab initio prediction:Prodigal:002006,similar to AA sequence:UniProtKB:P9WHH9;locus_tag=JMBBBDBI_00174;product=Dihydrolipoyl dehydrogenase
	NODE_139_length_195309_cov_1599.103793	Prodigal:002006	CDS	182640	183041	-	ID=JMBBBDBI_00175;inference=ab initio prediction:Prodigal:002006;locus_tag=JMBBBDBI_00175;product=hypothetical protein
	NODE_139_length_195309_cov_1599.103793	Prodigal:002006	CDS	183209	183562	+	ID=JMBBBDBI_00176;Name=ybaA;db_xref=COG:COG5507;gene=ybaA;inference=ab initio prediction:Prodigal:002006,similar to AA sequence:UniProtKB:P0AAQ9;locus_tag=JMBBBDBI_00176;product=putative protein YbaA
	NODE_139_length_195309_cov_1599.103793	Prodigal:002006	CDS	185058	185720	+	ID=JMBBBDBI_00177;eC_number=2.3.1.191;Name=lpxD_1;gene=lpxD_1;inference=ab initio prediction:Prodigal:002006,protein motif:HAMAP:MF_00523;locus_tag=JMBBBDBI_00177;product=UDP-3-O-(3-hydroxymyristoyl)glucosamine N-acyltransferase
	NODE_139_length_195309_cov_1599.103793	Prodigal:002006	CDS	185875	186681	+	ID=JMBBBDBI_00178;inference=ab initio prediction:Prodigal:002006;locus_tag=JMBBBDBI_00178;product=hypothetical protein
	NODE_139_length_195309_cov_1599.103793	Prodigal:002006	CDS	187060	188556	+	ID=JMBBBDBI_00179;inference=ab initio prediction:Prodigal:002006;locus_tag=JMBBBDBI_00179;product=hypothetical protein
	NODE_139_length_195309_cov_1599.103793	Prodigal:002006	CDS	188572	190011	+	ID=JMBBBDBI_00180;eC_number=2.3.1.-;Name=patA;db_xref=COG:COG1696;gene=patA;inference=ab initio prediction:Prodigal:002006,similar to AA sequence:UniProtKB:O25526;locus_tag=JMBBBDBI_00180;product=Peptidoglycan O-acetyltransferase
	NODE_139_length_195309_cov_1599.103793	Prodigal:002006	CDS	190128	191147	+	ID=JMBBBDBI_00181;inference=ab initio prediction:Prodigal:002006;locus_tag=JMBBBDBI_00181;product=hypothetical protein
	NODE_139_length_195309_cov_1599.103793	Prodigal:002006	CDS	191551	192465	+	ID=JMBBBDBI_00182;inference=ab initio prediction:Prodigal:002006;locus_tag=JMBBBDBI_00182;product=hypothetical protein
	NODE_139_length_195309_cov_1599.103793	Prodigal:002006	CDS	192970	193767	+	ID=JMBBBDBI_00183;eC_number=2.1.1.228;Name=trmD;db_xref=COG:COG0336;gene=trmD;inference=ab initio prediction:Prodigal:002006,similar to AA sequence:UniProtKB:Q6G1R9;locus_tag=JMBBBDBI_00183;product=tRNA (guanine-N(1)-)-methyltransferase
	NODE_139_length_195309_cov_1599.103793	Prodigal:002006	CDS	193946	195145	+	ID=JMBBBDBI_00184;Name=acrE;gene=acrE;inference=ab initio prediction:Prodigal:002006,similar to AA sequence:UniProtKB:P24180;locus_tag=JMBBBDBI_00184;product=Multidrug export protein AcrE
	NODE_1654_length_28295_cov_1493.148584	Prodigal:002006	CDS	24	347	-	ID=JMBBBDBI_00185;inference=ab initio prediction:Prodigal:002006;locus_tag=JMBBBDBI_00185;product=hypothetical protein
	NODE_1654_length_28295_cov_1493.148584	Prodigal:002006	CDS	460	1233	-	ID=JMBBBDBI_00186;inference=ab initio prediction:Prodigal:002006,similar to AA sequence:ISfinder:ISMno21;locus_tag=JMBBBDBI_00186;product=IS630 family transposase ISMno21
	NODE_1654_length_28295_cov_1493.148584	Prodigal:002006	CDS	1712	1993	+	ID=JMBBBDBI_00187;inference=ab initio prediction:Prodigal:002006;locus_tag=JMBBBDBI_00187;product=hypothetical protein
	NODE_1654_length_28295_cov_1493.148584	Prodigal:002006	CDS	2435	2932	-	ID=JMBBBDBI_00188;Name=ptsN_1;db_xref=COG:COG1762;gene=ptsN_1;inference=ab initio prediction:Prodigal:002006,similar to AA sequence:UniProtKB:P69829;locus_tag=JMBBBDBI_00188;product=Nitrogen regulatory protein
	NODE_1654_length_28295_cov_1493.148584	Prodigal:002006	CDS	2969	3667	-	ID=JMBBBDBI_00189;Name=kdpE;db_xref=COG:COG0745;gene=kdpE;inference=ab initio prediction:Prodigal:002006,similar to AA sequence:UniProtKB:P21866;locus_tag=JMBBBDBI_00189;product=KDP operon transcriptional regulatory protein KdpE
	NODE_1654_length_28295_cov_1493.148584	Prodigal:002006	CDS	3664	6384	-	ID=JMBBBDBI_00190;eC_number=2.7.13.3;Name=kdpD;db_xref=COG:COG2205;gene=kdpD;inference=ab initio prediction:Prodigal:002006,similar to AA sequence:UniProtKB:P21865;locus_tag=JMBBBDBI_00190;product=Sensor protein KdpD
	NODE_1654_length_28295_cov_1493.148584	Prodigal:002006	CDS	6423	7034	-	ID=JMBBBDBI_00191;Name=kdpC;db_xref=COG:COG2156;gene=kdpC;inference=ab initio prediction:Prodigal:002006,similar to AA sequence:UniProtKB:P9WKF1;locus_tag=JMBBBDBI_00191;product=Potassium-transporting ATPase KdpC subunit
	NODE_1654_length_28295_cov_1493.148584	Prodigal:002006	CDS	7045	9198	-	ID=JMBBBDBI_00192;eC_number=7.2.2.6;Name=kdpB;db_xref=COG:COG2216;gene=kdpB;inference=ab initio prediction:Prodigal:002006,similar to AA sequence:UniProtKB:P03960;locus_tag=JMBBBDBI_00192;product=Potassium-transporting ATPase ATP-binding subunit
	NODE_1654_length_28295_cov_1493.148584	Prodigal:002006	CDS	9229	10956	-	ID=JMBBBDBI_00193;Name=kdpA;db_xref=COG:COG2060;gene=kdpA;inference=ab initio prediction:Prodigal:002006,similar to AA sequence:UniProtKB:P9WKF3;locus_tag=JMBBBDBI_00193;product=Potassium-transporting ATPase potassium-binding subunit
	NODE_1654_length_28295_cov_1493.148584	Prodigal:002006	CDS	10969	11058	-	ID=JMBBBDBI_00194;inference=ab initio prediction:Prodigal:002006;locus_tag=JMBBBDBI_00194;product=hypothetical protein
	NODE_1654_length_28295_cov_1493.148584	Prodigal:002006	CDS	11067	11162	-	ID=JMBBBDBI_00195;inference=ab initio prediction:Prodigal:002006;locus_tag=JMBBBDBI_00195;product=hypothetical protein
	NODE_1654_length_28295_cov_1493.148584	Prodigal:002006	CDS	12010	12651	-	ID=JMBBBDBI_00196;eC_number=2.7.4.25;Name=cmk;gene=cmk;inference=ab initio prediction:Prodigal:002006,similar to AA sequence:UniProtKB:Q5XCU3;locus_tag=JMBBBDBI_00196;product=Cytidylate kinase
	NODE_1654_length_28295_cov_1493.148584	Prodigal:002006	CDS	12648	14018	-	ID=JMBBBDBI_00197;eC_number=2.5.1.19;Name=aroA;gene=aroA;inference=ab initio prediction:Prodigal:002006,similar to AA sequence:UniProtKB:P0A2Y4;locus_tag=JMBBBDBI_00197;product=3-phosphoshikimate 1-carboxyvinyltransferase
	NODE_1654_length_28295_cov_1493.148584	Prodigal:002006	CDS	14293	14652	+	ID=JMBBBDBI_00198;inference=ab initio prediction:Prodigal:002006;locus_tag=JMBBBDBI_00198;product=hypothetical protein
	NODE_1654_length_28295_cov_1493.148584	Aragorn:001002	tRNA	14809	14884	+	ID=JMBBBDBI_00199;inference=COORDINATES:profile:Aragorn:001002;locus_tag=JMBBBDBI_00199;product=tRNA-Ala(ggc)
	NODE_1654_length_28295_cov_1493.148584	Prodigal:002006	CDS	15447	17147	+	ID=JMBBBDBI_00200;inference=ab initio prediction:Prodigal:002006;locus_tag=JMBBBDBI_00200;product=hypothetical protein
	NODE_1654_length_28295_cov_1493.148584	Prodigal:002006	CDS	17160	18497	+	ID=JMBBBDBI_00201;inference=ab initio prediction:Prodigal:002006;locus_tag=JMBBBDBI_00201;product=hypothetical protein
	NODE_1654_length_28295_cov_1493.148584	Prodigal:002006	CDS	18552	19151	-	ID=JMBBBDBI_00202;inference=ab initio prediction:Prodigal:002006;locus_tag=JMBBBDBI_00202;product=hypothetical protein
	NODE_1654_length_28295_cov_1493.148584	Prodigal:002006	CDS	19505	20863	+	ID=JMBBBDBI_00203;inference=ab initio prediction:Prodigal:002006;locus_tag=JMBBBDBI_00203;product=hypothetical protein
	NODE_1654_length_28295_cov_1493.148584	Prodigal:002006	CDS	20876	21316	-	ID=JMBBBDBI_00204;inference=ab initio prediction:Prodigal:002006;locus_tag=JMBBBDBI_00204;product=hypothetical protein
	NODE_1654_length_28295_cov_1493.148584	Prodigal:002006	CDS	21349	22404	-	ID=JMBBBDBI_00205;inference=ab initio prediction:Prodigal:002006;locus_tag=JMBBBDBI_00205;product=hypothetical protein
	NODE_1654_length_28295_cov_1493.148584	Prodigal:002006	CDS	22723	23328	+	ID=JMBBBDBI_00206;inference=ab initio prediction:Prodigal:002006;locus_tag=JMBBBDBI_00206;product=hypothetical protein
	NODE_1654_length_28295_cov_1493.148584	Prodigal:002006	CDS	23505	24797	+	ID=JMBBBDBI_00207;inference=ab initio prediction:Prodigal:002006;locus_tag=JMBBBDBI_00207;product=hypothetical protein
	NODE_1654_length_28295_cov_1493.148584	Prodigal:002006	CDS	24846	26312	+	ID=JMBBBDBI_00208;inference=ab initio prediction:Prodigal:002006;locus_tag=JMBBBDBI_00208;product=hypothetical protein
	NODE_1654_length_28295_cov_1493.148584	Aragorn:001002	tRNA	26377	26452	+	ID=JMBBBDBI_00209;inference=COORDINATES:profile:Aragorn:001002;locus_tag=JMBBBDBI_00209;product=tRNA-Thr(cgt)
	NODE_1654_length_28295_cov_1493.148584	Prodigal:002006	CDS	26482	26967	-	ID=JMBBBDBI_00210;Name=mutS_1;gene=mutS_1;inference=ab initio prediction:Prodigal:002006,protein motif:HAMAP:MF_00096;locus_tag=JMBBBDBI_00210;product=DNA mismatch repair protein MutS
	NODE_1654_length_28295_cov_1493.148584	Prodigal:002006	CDS	27414	27617	+	ID=JMBBBDBI_00211;inference=ab initio prediction:Prodigal:002006;locus_tag=JMBBBDBI_00211;product=hypothetical protein
	NODE_1_length_2846042_cov_1532.926957	Prodigal:002006	CDS	614	967	+	ID=JMBBBDBI_00212;inference=ab initio prediction:Prodigal:002006;locus_tag=JMBBBDBI_00212;product=hypothetical protein
	NODE_1_length_2846042_cov_1532.926957	Prodigal:002006	CDS	960	2096	+	ID=JMBBBDBI_00213;inference=ab initio prediction:Prodigal:002006;locus_tag=JMBBBDBI_00213;product=hypothetical protein
	NODE_1_length_2846042_cov_1532.926957	Prodigal:002006	CDS	2096	2680	+	ID=JMBBBDBI_00214;inference=ab initio prediction:Prodigal:002006;locus_tag=JMBBBDBI_00214;product=hypothetical protein
	NODE_1_length_2846042_cov_1532.926957	Prodigal:002006	CDS	2704	3843	+	ID=JMBBBDBI_00215;inference=ab initio prediction:Prodigal:002006;locus_tag=JMBBBDBI_00215;product=hypothetical protein
	NODE_1_length_2846042_cov_1532.926957	Prodigal:002006	CDS	4617	4976	-	ID=JMBBBDBI_00216;db_xref=COG:COG2852;inference=ab initio prediction:Prodigal:002006,similar to AA sequence:UniProtKB:P44116;locus_tag=JMBBBDBI_00216;product=putative protein
	NODE_1_length_2846042_cov_1532.926957	Prodigal:002006	CDS	5398	6183	-	ID=JMBBBDBI_00217;inference=ab initio prediction:Prodigal:002006;locus_tag=JMBBBDBI_00217;product=hypothetical protein
	NODE_1_length_2846042_cov_1532.926957	Prodigal:002006	CDS	6367	7854	+	ID=JMBBBDBI_00218;eC_number=6.1.1.21;Name=hisS;db_xref=COG:COG0124;gene=hisS;inference=ab initio prediction:Prodigal:002006,similar to AA sequence:UniProtKB:Q8YMC2;locus_tag=JMBBBDBI_00218;product=Histidine--tRNA ligase
	NODE_1_length_2846042_cov_1532.926957	Prodigal:002006	CDS	7793	9010	-	ID=JMBBBDBI_00219;inference=ab initio prediction:Prodigal:002006;locus_tag=JMBBBDBI_00219;product=hypothetical protein
	NODE_1_length_2846042_cov_1532.926957	Prodigal:002006	CDS	9061	9258	-	ID=JMBBBDBI_00220;inference=ab initio prediction:Prodigal:002006;locus_tag=JMBBBDBI_00220;product=hypothetical protein
	NODE_1_length_2846042_cov_1532.926957	Prodigal:002006	CDS	9255	9410	-	ID=JMBBBDBI_00221;inference=ab initio prediction:Prodigal:002006;locus_tag=JMBBBDBI_00221;product=hypothetical protein
	NODE_1_length_2846042_cov_1532.926957	Prodigal:002006	CDS	9581	9946	-	ID=JMBBBDBI_00222;inference=ab initio prediction:Prodigal:002006;locus_tag=JMBBBDBI_00222;product=hypothetical protein
	NODE_1_length_2846042_cov_1532.926957	Prodigal:002006	CDS	10146	11270	+	ID=JMBBBDBI_00223;Name=hisZ;gene=hisZ;inference=ab initio prediction:Prodigal:002006,protein motif:HAMAP:MF_00125;locus_tag=JMBBBDBI_00223;product=ATP phosphoribosyltransferase regulatory subunit
	NODE_1_length_2846042_cov_1532.926957	Prodigal:002006	CDS	11267	12256	+	ID=JMBBBDBI_00224;eC_number=2.4.2.17;Name=hisG;gene=hisG;inference=ab initio prediction:Prodigal:002006,protein motif:HAMAP:MF_00079;locus_tag=JMBBBDBI_00224;product=ATP phosphoribosyltransferase
	NODE_1_length_2846042_cov_1532.926957	Prodigal:002006	CDS	12488	13942	+	ID=JMBBBDBI_00225;eC_number=2.5.1.141;Name=cyoE;gene=cyoE;inference=ab initio prediction:Prodigal:002006,protein motif:HAMAP:MF_00154;locus_tag=JMBBBDBI_00225;product=Protoheme IX farnesyltransferase
	NODE_1_length_2846042_cov_1532.926957	Prodigal:002006	CDS	14300	14947	+	ID=JMBBBDBI_00226;inference=ab initio prediction:Prodigal:002006;locus_tag=JMBBBDBI_00226;product=hypothetical protein
	NODE_1_length_2846042_cov_1532.926957	Prodigal:002006	CDS	15183	15560	+	ID=JMBBBDBI_00227;Name=arnE;gene=arnE;inference=ab initio prediction:Prodigal:002006,protein motif:HAMAP:MF_01869;locus_tag=JMBBBDBI_00227;product=4-amino-4-deoxy-L-arabinose-phosphoundecaprenol flippase subunit ArnE
	NODE_1_length_2846042_cov_1532.926957	Prodigal:002006	CDS	15761	17710	+	ID=JMBBBDBI_00228;inference=ab initio prediction:Prodigal:002006;locus_tag=JMBBBDBI_00228;product=hypothetical protein
	NODE_1_length_2846042_cov_1532.926957	Prodigal:002006	CDS	17802	18782	+	ID=JMBBBDBI_00229;eC_number=2.4.2.37;Name=draT;gene=draT;inference=ab initio prediction:Prodigal:002006,similar to AA sequence:UniProtKB:P14299;locus_tag=JMBBBDBI_00229;product=NAD(+)--dinitrogen-reductase ADP-D-ribosyltransferase
	NODE_1_length_2846042_cov_1532.926957	Prodigal:002006	CDS	18785	19687	+	ID=JMBBBDBI_00230;eC_number=3.2.2.24;Name=draG;db_xref=COG:COG1397;gene=draG;inference=ab initio prediction:Prodigal:002006,similar to AA sequence:UniProtKB:P14300;locus_tag=JMBBBDBI_00230;product=ADP-ribosyl-[dinitrogen reductase] glycohydrolase
	NODE_1_length_2846042_cov_1532.926957	Prodigal:002006	CDS	19890	20906	+	ID=JMBBBDBI_00231;inference=ab initio prediction:Prodigal:002006;locus_tag=JMBBBDBI_00231;product=hypothetical protein
	NODE_1_length_2846042_cov_1532.926957	Prodigal:002006	CDS	21122	21430	+	ID=JMBBBDBI_00232;inference=ab initio prediction:Prodigal:002006;locus_tag=JMBBBDBI_00232;product=hypothetical protein
	NODE_1_length_2846042_cov_1532.926957	Prodigal:002006	CDS	21427	23445	+	ID=JMBBBDBI_00233;eC_number=1.-.-.-;Name=hyfB;db_xref=COG:COG0651;gene=hyfB;inference=ab initio prediction:Prodigal:002006,similar to AA sequence:UniProtKB:P23482;locus_tag=JMBBBDBI_00233;product=Hydrogenase-4 component B
	NODE_1_length_2846042_cov_1532.926957	Prodigal:002006	CDS	23445	24392	+	ID=JMBBBDBI_00234;Name=hycD;db_xref=COG:COG0650;gene=hycD;inference=ab initio prediction:Prodigal:002006,similar to AA sequence:UniProtKB:P16430;locus_tag=JMBBBDBI_00234;product=Formate hydrogenlyase subunit 4
	NODE_1_length_2846042_cov_1532.926957	Prodigal:002006	CDS	24394	25059	+	ID=JMBBBDBI_00235;inference=ab initio prediction:Prodigal:002006;locus_tag=JMBBBDBI_00235;product=hypothetical protein
	NODE_1_length_2846042_cov_1532.926957	Prodigal:002006	CDS	25056	26504	+	ID=JMBBBDBI_00236;eC_number=7.1.1.-;Name=ndhB;gene=ndhB;inference=ab initio prediction:Prodigal:002006,protein motif:HAMAP:MF_00445;locus_tag=JMBBBDBI_00236;product=NAD(P)H-quinone oxidoreductase subunit 2%2C chloroplastic
	NODE_1_length_2846042_cov_1532.926957	Prodigal:002006	CDS	26611	28128	+	ID=JMBBBDBI_00237;Name=hycE;db_xref=COG:COG3261;gene=hycE;inference=ab initio prediction:Prodigal:002006,similar to AA sequence:UniProtKB:P16431;locus_tag=JMBBBDBI_00237;product=Formate hydrogenlyase subunit 5
	NODE_1_length_2846042_cov_1532.926957	Prodigal:002006	CDS	28137	28652	+	ID=JMBBBDBI_00238;Name=hycG;db_xref=COG:COG3260;gene=hycG;inference=ab initio prediction:Prodigal:002006,similar to AA sequence:UniProtKB:P16433;locus_tag=JMBBBDBI_00238;product=Formate hydrogenlyase subunit 7
	NODE_1_length_2846042_cov_1532.926957	Prodigal:002006	CDS	28671	29510	+	ID=JMBBBDBI_00239;inference=ab initio prediction:Prodigal:002006;locus_tag=JMBBBDBI_00239;product=hypothetical protein
	NODE_1_length_2846042_cov_1532.926957	Prodigal:002006	CDS	29703	30140	+	ID=JMBBBDBI_00240;inference=ab initio prediction:Prodigal:002006;locus_tag=JMBBBDBI_00240;product=hypothetical protein
	NODE_1_length_2846042_cov_1532.926957	Prodigal:002006	CDS	30252	31274	+	ID=JMBBBDBI_00241;eC_number=1.1.1.-;Name=iolS;db_xref=COG:COG0667;gene=iolS;inference=ab initio prediction:Prodigal:002006,similar to AA sequence:UniProtKB:P46336;locus_tag=JMBBBDBI_00241;product=Aldo-keto reductase IolS
	NODE_1_length_2846042_cov_1532.926957	Prodigal:002006	CDS	31375	32862	+	ID=JMBBBDBI_00242;inference=ab initio prediction:Prodigal:002006;locus_tag=JMBBBDBI_00242;product=hypothetical protein
	NODE_1_length_2846042_cov_1532.926957	Prodigal:002006	CDS	32939	35023	-	ID=JMBBBDBI_00243;Name=pbpC;db_xref=COG:COG4953;gene=pbpC;inference=ab initio prediction:Prodigal:002006,similar to AA sequence:UniProtKB:P76577;locus_tag=JMBBBDBI_00243;product=Penicillin-binding protein 1C
	NODE_1_length_2846042_cov_1532.926957	Prodigal:002006	CDS	35173	40383	-	ID=JMBBBDBI_00244;Name=yfhM;db_xref=COG:COG2373;gene=yfhM;inference=ab initio prediction:Prodigal:002006,similar to AA sequence:UniProtKB:P76578;locus_tag=JMBBBDBI_00244;product=Alpha-2-macroglobulin
	NODE_1_length_2846042_cov_1532.926957	Prodigal:002006	CDS	40834	41847	+	ID=JMBBBDBI_00245;inference=ab initio prediction:Prodigal:002006;locus_tag=JMBBBDBI_00245;product=hypothetical protein
	NODE_1_length_2846042_cov_1532.926957	Prodigal:002006	CDS	41863	42774	-	ID=JMBBBDBI_00246;eC_number=2.7.4.1;db_xref=COG:COG2326;inference=ab initio prediction:Prodigal:002006,similar to AA sequence:UniProtKB:A9CKA8;locus_tag=JMBBBDBI_00246;product=Polyphosphate:ADP phosphotransferase
	NODE_1_length_2846042_cov_1532.926957	Prodigal:002006	CDS	43184	44257	+	ID=JMBBBDBI_00247;eC_number=2.7.13.3;Name=phoR;gene=phoR;inference=ab initio prediction:Prodigal:002006,similar to AA sequence:UniProtKB:P08400;locus_tag=JMBBBDBI_00247;product=Phosphate regulon sensor protein PhoR
	NODE_1_length_2846042_cov_1532.926957	Prodigal:002006	CDS	44713	45759	+	ID=JMBBBDBI_00248;Name=pstS_1;db_xref=COG:COG0226;gene=pstS_1;inference=ab initio prediction:Prodigal:002006,similar to AA sequence:UniProtKB:P0AG82;locus_tag=JMBBBDBI_00248;product=Phosphate-binding protein PstS
	NODE_1_length_2846042_cov_1532.926957	Prodigal:002006	CDS	45892	46899	+	ID=JMBBBDBI_00249;Name=pstC;db_xref=COG:COG0573;gene=pstC;inference=ab initio prediction:Prodigal:002006,similar to AA sequence:UniProtKB:P0AGH8;locus_tag=JMBBBDBI_00249;product=Phosphate transport system permease protein PstC
	NODE_1_length_2846042_cov_1532.926957	Prodigal:002006	CDS	46903	47742	+	ID=JMBBBDBI_00250;Name=pstA;db_xref=COG:COG0581;gene=pstA;inference=ab initio prediction:Prodigal:002006,similar to AA sequence:UniProtKB:P07654;locus_tag=JMBBBDBI_00250;product=Phosphate transport system permease protein PstA
	NODE_1_length_2846042_cov_1532.926957	Prodigal:002006	CDS	47757	48749	+	ID=JMBBBDBI_00251;eC_number=7.6.2.8;Name=btuD_1;gene=btuD_1;inference=ab initio prediction:Prodigal:002006,protein motif:HAMAP:MF_01005;locus_tag=JMBBBDBI_00251;product=Vitamin B12 import ATP-binding protein BtuD
	NODE_1_length_2846042_cov_1532.926957	Prodigal:002006	CDS	48793	49506	+	ID=JMBBBDBI_00252;Name=phoU;db_xref=COG:COG0704;gene=phoU;inference=ab initio prediction:Prodigal:002006,similar to AA sequence:UniProtKB:Q51547;locus_tag=JMBBBDBI_00252;product=Phosphate-specific transport system accessory protein PhoU
	NODE_1_length_2846042_cov_1532.926957	Prodigal:002006	CDS	49512	50279	+	ID=JMBBBDBI_00253;Name=phoB;db_xref=COG:COG0745;gene=phoB;inference=ab initio prediction:Prodigal:002006,similar to AA sequence:UniProtKB:P0AFJ5;locus_tag=JMBBBDBI_00253;product=Phosphate regulon transcriptional regulatory protein PhoB
	NODE_1_length_2846042_cov_1532.926957	Prodigal:002006	CDS	50351	51307	-	ID=JMBBBDBI_00254;inference=ab initio prediction:Prodigal:002006;locus_tag=JMBBBDBI_00254;product=hypothetical protein
	NODE_1_length_2846042_cov_1532.926957	Prodigal:002006	CDS	51304	52284	-	ID=JMBBBDBI_00255;Name=hslO;db_xref=COG:COG1281;gene=hslO;inference=ab initio prediction:Prodigal:002006,similar to AA sequence:UniProtKB:P0A6Y5;locus_tag=JMBBBDBI_00255;product=33 kDa chaperonin
	NODE_1_length_2846042_cov_1532.926957	Prodigal:002006	CDS	52281	53240	-	ID=JMBBBDBI_00256;eC_number=2.1.3.3;Name=argF;db_xref=COG:COG0078;gene=argF;inference=ab initio prediction:Prodigal:002006,similar to AA sequence:UniProtKB:P11724;locus_tag=JMBBBDBI_00256;product=Ornithine carbamoyltransferase%2C anabolic
	NODE_1_length_2846042_cov_1532.926957	Prodigal:002006	CDS	53237	54610	-	ID=JMBBBDBI_00257;eC_number=2.6.1.11;Name=aruC;db_xref=COG:COG4992;gene=aruC;inference=ab initio prediction:Prodigal:002006,similar to AA sequence:UniProtKB:O30508;locus_tag=JMBBBDBI_00257;product=Succinylornithine transaminase/acetylornithine aminotransferase
	NODE_1_length_2846042_cov_1532.926957	Prodigal:002006	CDS	55504	56211	+	ID=JMBBBDBI_00258;inference=ab initio prediction:Prodigal:002006;locus_tag=JMBBBDBI_00258;product=hypothetical protein
	NODE_1_length_2846042_cov_1532.926957	Prodigal:002006	CDS	56402	57805	-	ID=JMBBBDBI_00259;Name=der;db_xref=COG:COG1160;gene=der;inference=ab initio prediction:Prodigal:002006,similar to AA sequence:UniProtKB:Q9XCI8;locus_tag=JMBBBDBI_00259;product=GTPase Der
	NODE_1_length_2846042_cov_1532.926957	Prodigal:002006	CDS	57937	58626	-	ID=JMBBBDBI_00260;inference=ab initio prediction:Prodigal:002006;locus_tag=JMBBBDBI_00260;product=hypothetical protein
	NODE_1_length_2846042_cov_1532.926957	Prodigal:002006	CDS	58704	59180	-	ID=JMBBBDBI_00261;inference=ab initio prediction:Prodigal:002006;locus_tag=JMBBBDBI_00261;product=hypothetical protein
	NODE_1_length_2846042_cov_1532.926957	Prodigal:002006	CDS	59422	59736	+	ID=JMBBBDBI_00262;inference=ab initio prediction:Prodigal:002006;locus_tag=JMBBBDBI_00262;product=hypothetical protein
	NODE_1_length_2846042_cov_1532.926957	Prodigal:002006	CDS	60127	61593	-	ID=JMBBBDBI_00263;inference=ab initio prediction:Prodigal:002006;locus_tag=JMBBBDBI_00263;product=hypothetical protein
	NODE_1_length_2846042_cov_1532.926957	Prodigal:002006	CDS	62139	62975	+	ID=JMBBBDBI_00264;eC_number=2.1.1.-;db_xref=COG:COG0565;inference=ab initio prediction:Prodigal:002006,similar to AA sequence:UniProtKB:P44676;locus_tag=JMBBBDBI_00264;product=putative tRNA/rRNA methyltransferase
	NODE_1_length_2846042_cov_1532.926957	Prodigal:002006	CDS	62826	64874	-	ID=JMBBBDBI_00265;eC_number=2.7.11.1;Name=pknD_1;gene=pknD_1;inference=ab initio prediction:Prodigal:002006,protein motif:HAMAP:MF_01957;locus_tag=JMBBBDBI_00265;product=Serine/threonine-protein kinase PknD
	NODE_1_length_2846042_cov_1532.926957	Prodigal:002006	CDS	64871	65659	-	ID=JMBBBDBI_00266;eC_number=3.1.3.16;Name=prpC_1;db_xref=COG:COG0631;gene=prpC_1;inference=ab initio prediction:Prodigal:002006,similar to AA sequence:UniProtKB:O34779;locus_tag=JMBBBDBI_00266;product=Protein phosphatase PrpC
	NODE_1_length_2846042_cov_1532.926957	Prodigal:002006	CDS	65656	66339	-	ID=JMBBBDBI_00267;inference=ab initio prediction:Prodigal:002006;locus_tag=JMBBBDBI_00267;product=hypothetical protein
	NODE_1_length_2846042_cov_1532.926957	Prodigal:002006	CDS	66346	69810	-	ID=JMBBBDBI_00268;inference=ab initio prediction:Prodigal:002006;locus_tag=JMBBBDBI_00268;product=hypothetical protein
	NODE_1_length_2846042_cov_1532.926957	Prodigal:002006	CDS	70358	71800	-	ID=JMBBBDBI_00269;inference=ab initio prediction:Prodigal:002006;locus_tag=JMBBBDBI_00269;product=hypothetical protein
	NODE_1_length_2846042_cov_1532.926957	Prodigal:002006	CDS	71898	73154	-	ID=JMBBBDBI_00270;inference=ab initio prediction:Prodigal:002006;locus_tag=JMBBBDBI_00270;product=hypothetical protein
	NODE_1_length_2846042_cov_1532.926957	Prodigal:002006	CDS	73640	74350	-	ID=JMBBBDBI_00271;inference=ab initio prediction:Prodigal:002006;locus_tag=JMBBBDBI_00271;product=hypothetical protein
	NODE_1_length_2846042_cov_1532.926957	Prodigal:002006	CDS	74389	75780	-	ID=JMBBBDBI_00272;inference=ab initio prediction:Prodigal:002006;locus_tag=JMBBBDBI_00272;product=hypothetical protein
	NODE_1_length_2846042_cov_1532.926957	Prodigal:002006	CDS	76334	76663	+	ID=JMBBBDBI_00273;inference=ab initio prediction:Prodigal:002006;locus_tag=JMBBBDBI_00273;product=hypothetical protein
	NODE_1_length_2846042_cov_1532.926957	Prodigal:002006	CDS	76910	77656	-	ID=JMBBBDBI_00274;eC_number=4.2.1.1;Name=cynT;db_xref=COG:COG0288;gene=cynT;inference=ab initio prediction:Prodigal:002006,similar to AA sequence:UniProtKB:P0ABE9;locus_tag=JMBBBDBI_00274;product=Carbonic anhydrase 1
	NODE_1_length_2846042_cov_1532.926957	Prodigal:002006	CDS	77896	78597	+	ID=JMBBBDBI_00275;eC_number=2.1.1.163;Name=COQ5_1;gene=COQ5_1;inference=ab initio prediction:Prodigal:002006,protein motif:HAMAP:MF_01813;locus_tag=JMBBBDBI_00275;product=2-methoxy-6-polyprenyl-1%2C4-benzoquinol methylase%2C mitochondrial
	NODE_1_length_2846042_cov_1532.926957	Prodigal:002006	CDS	78901	79248	-	ID=JMBBBDBI_00276;Name=rpsP;db_xref=COG:COG0228;gene=rpsP;inference=ab initio prediction:Prodigal:002006,similar to AA sequence:UniProtKB:P62236;locus_tag=JMBBBDBI_00276;product=30S ribosomal protein S16
	NODE_1_length_2846042_cov_1532.926957	Prodigal:002006	CDS	79289	80080	-	ID=JMBBBDBI_00277;inference=ab initio prediction:Prodigal:002006;locus_tag=JMBBBDBI_00277;product=hypothetical protein
	NODE_1_length_2846042_cov_1532.926957	Prodigal:002006	CDS	80133	81002	-	ID=JMBBBDBI_00278;inference=ab initio prediction:Prodigal:002006;locus_tag=JMBBBDBI_00278;product=hypothetical protein
	NODE_1_length_2846042_cov_1532.926957	Prodigal:002006	CDS	81012	85349	-	ID=JMBBBDBI_00279;inference=ab initio prediction:Prodigal:002006;locus_tag=JMBBBDBI_00279;product=hypothetical protein
	NODE_1_length_2846042_cov_1532.926957	Prodigal:002006	CDS	85669	86460	+	ID=JMBBBDBI_00280;Name=kpsM;db_xref=COG:COG1682;gene=kpsM;inference=ab initio prediction:Prodigal:002006,similar to AA sequence:UniProtKB:P23889;locus_tag=JMBBBDBI_00280;product=Polysialic acid transport protein KpsM
	NODE_1_length_2846042_cov_1532.926957	Aragorn:001002	tRNA	86533	86610	+	ID=JMBBBDBI_00281;inference=COORDINATES:profile:Aragorn:001002;locus_tag=JMBBBDBI_00281;product=tRNA-Trp(cca)
	NODE_1_length_2846042_cov_1532.926957	Prodigal:002006	CDS	87270	88100	-	ID=JMBBBDBI_00282;inference=ab initio prediction:Prodigal:002006;locus_tag=JMBBBDBI_00282;product=hypothetical protein
	NODE_1_length_2846042_cov_1532.926957	Prodigal:002006	CDS	88377	91472	-	ID=JMBBBDBI_00283;eC_number=3.1.26.12;Name=rne;gene=rne;inference=ab initio prediction:Prodigal:002006,protein motif:HAMAP:MF_00970;locus_tag=JMBBBDBI_00283;product=Ribonuclease E
	NODE_1_length_2846042_cov_1532.926957	Prodigal:002006	CDS	91907	92743	-	ID=JMBBBDBI_00284;inference=ab initio prediction:Prodigal:002006;locus_tag=JMBBBDBI_00284;product=hypothetical protein
	NODE_1_length_2846042_cov_1532.926957	Prodigal:002006	CDS	92910	94277	+	ID=JMBBBDBI_00285;inference=ab initio prediction:Prodigal:002006;locus_tag=JMBBBDBI_00285;product=hypothetical protein
	NODE_1_length_2846042_cov_1532.926957	Prodigal:002006	CDS	94339	94923	-	ID=JMBBBDBI_00286;inference=ab initio prediction:Prodigal:002006;locus_tag=JMBBBDBI_00286;product=hypothetical protein
	NODE_1_length_2846042_cov_1532.926957	Prodigal:002006	CDS	95376	96155	+	ID=JMBBBDBI_00287;inference=ab initio prediction:Prodigal:002006;locus_tag=JMBBBDBI_00287;product=hypothetical protein
	NODE_1_length_2846042_cov_1532.926957	Prodigal:002006	CDS	96358	97230	+	ID=JMBBBDBI_00288;eC_number=1.14.18.3;Name=pmoA1;gene=pmoA1;inference=ab initio prediction:Prodigal:002006,similar to AA sequence:UniProtKB:Q607G3;locus_tag=JMBBBDBI_00288;product=Particulate methane monooxygenase beta subunit
	NODE_1_length_2846042_cov_1532.926957	Prodigal:002006	CDS	97315	98598	+	ID=JMBBBDBI_00289;eC_number=1.14.18.3;Name=pmoB1;gene=pmoB1;inference=ab initio prediction:Prodigal:002006,similar to AA sequence:UniProtKB:G1UBD1;locus_tag=JMBBBDBI_00289;product=Particulate methane monooxygenase alpha subunit
	NODE_1_length_2846042_cov_1532.926957	Prodigal:002006	CDS	98703	99308	+	ID=JMBBBDBI_00290;inference=ab initio prediction:Prodigal:002006;locus_tag=JMBBBDBI_00290;product=hypothetical protein
	NODE_1_length_2846042_cov_1532.926957	Prodigal:002006	CDS	99829	100368	+	ID=JMBBBDBI_00291;inference=ab initio prediction:Prodigal:002006;locus_tag=JMBBBDBI_00291;product=hypothetical protein
	NODE_1_length_2846042_cov_1532.926957	Prodigal:002006	CDS	100523	101062	-	ID=JMBBBDBI_00292;eC_number=3.6.1.1;Name=ppa;db_xref=COG:COG0221;gene=ppa;inference=ab initio prediction:Prodigal:002006,similar to AA sequence:UniProtKB:Q9ZCW5;locus_tag=JMBBBDBI_00292;product=Inorganic pyrophosphatase
	NODE_1_length_2846042_cov_1532.926957	Prodigal:002006	CDS	101394	102998	+	ID=JMBBBDBI_00293;eC_number=1.14.99.50;Name=egtB_1;gene=egtB_1;inference=ab initio prediction:Prodigal:002006,protein motif:HAMAP:MF_02035;locus_tag=JMBBBDBI_00293;product=Hercynine oxygenase
	NODE_1_length_2846042_cov_1532.926957	Prodigal:002006	CDS	103115	104197	+	ID=JMBBBDBI_00294;inference=ab initio prediction:Prodigal:002006;locus_tag=JMBBBDBI_00294;product=hypothetical protein
	NODE_1_length_2846042_cov_1532.926957	Prodigal:002006	CDS	104197	107337	+	ID=JMBBBDBI_00295;Name=mdtC_1;db_xref=COG:COG0841;gene=mdtC_1;inference=ab initio prediction:Prodigal:002006,similar to AA sequence:UniProtKB:Q8FG03;locus_tag=JMBBBDBI_00295;product=Multidrug resistance protein MdtC
	NODE_1_length_2846042_cov_1532.926957	Prodigal:002006	CDS	107459	108052	+	ID=JMBBBDBI_00296;Name=hisB;db_xref=COG:COG0131;gene=hisB;inference=ab initio prediction:Prodigal:002006,similar to AA sequence:UniProtKB:D2QPE6;locus_tag=JMBBBDBI_00296;product=Histidine biosynthesis bifunctional protein HisB
	NODE_1_length_2846042_cov_1532.926957	Prodigal:002006	CDS	108181	108588	+	ID=JMBBBDBI_00297;inference=ab initio prediction:Prodigal:002006;locus_tag=JMBBBDBI_00297;product=hypothetical protein
	NODE_1_length_2846042_cov_1532.926957	Prodigal:002006	CDS	108585	109235	+	ID=JMBBBDBI_00298;eC_number=4.3.2.10;Name=hisH;db_xref=COG:COG0118;gene=hisH;inference=ab initio prediction:Prodigal:002006,similar to AA sequence:UniProtKB:Q9KSX0;locus_tag=JMBBBDBI_00298;product=Imidazole glycerol phosphate synthase subunit HisH
	NODE_1_length_2846042_cov_1532.926957	Prodigal:002006	CDS	109232	109984	+	ID=JMBBBDBI_00299;eC_number=5.3.1.16;Name=hisA;db_xref=COG:COG0106;gene=hisA;inference=ab initio prediction:Prodigal:002006,similar to AA sequence:UniProtKB:A1R562;locus_tag=JMBBBDBI_00299;product=1-(5-phosphoribosyl)-5-[(5-phosphoribosylamino)methylideneamino] imidazole-4-carboxamide isomerase
	NODE_1_length_2846042_cov_1532.926957	Prodigal:002006	CDS	109994	110800	+	ID=JMBBBDBI_00300;eC_number=4.3.2.10;Name=hisF;db_xref=COG:COG0107;gene=hisF;inference=ab initio prediction:Prodigal:002006,similar to AA sequence:UniProtKB:Q7SIB9;locus_tag=JMBBBDBI_00300;product=Imidazole glycerol phosphate synthase subunit HisF
	NODE_1_length_2846042_cov_1532.926957	Prodigal:002006	CDS	110936	111271	+	ID=JMBBBDBI_00301;eC_number=3.6.1.31;Name=hisE;db_xref=COG:COG0140;gene=hisE;inference=ab initio prediction:Prodigal:002006,similar to AA sequence:UniProtKB:Q7P0E6;locus_tag=JMBBBDBI_00301;product=Phosphoribosyl-ATP pyrophosphatase
	NODE_1_length_2846042_cov_1532.926957	Prodigal:002006	CDS	111271	112233	+	ID=JMBBBDBI_00302;eC_number=2.7.1.33;Name=coaA;db_xref=COG:COG1072;gene=coaA;inference=ab initio prediction:Prodigal:002006,similar to AA sequence:UniProtKB:Q83EV9;locus_tag=JMBBBDBI_00302;product=Pantothenate kinase
	NODE_1_length_2846042_cov_1532.926957	Prodigal:002006	CDS	112709	114667	+	ID=JMBBBDBI_00303;Name=htpG;db_xref=COG:COG0326;gene=htpG;inference=ab initio prediction:Prodigal:002006,similar to AA sequence:UniProtKB:Q83EL0;locus_tag=JMBBBDBI_00303;product=Chaperone protein HtpG
	NODE_1_length_2846042_cov_1532.926957	Prodigal:002006	CDS	114664	115677	+	ID=JMBBBDBI_00304;eC_number=2.1.1.297;Name=prmC_1;gene=prmC_1;inference=ab initio prediction:Prodigal:002006,protein motif:HAMAP:MF_02126;locus_tag=JMBBBDBI_00304;product=Release factor glutamine methyltransferase
	NODE_1_length_2846042_cov_1532.926957	Prodigal:002006	CDS	116304	117212	+	ID=JMBBBDBI_00305;inference=ab initio prediction:Prodigal:002006;locus_tag=JMBBBDBI_00305;product=hypothetical protein
	NODE_1_length_2846042_cov_1532.926957	Prodigal:002006	CDS	117307	117873	-	ID=JMBBBDBI_00306;inference=ab initio prediction:Prodigal:002006;locus_tag=JMBBBDBI_00306;product=hypothetical protein
	NODE_1_length_2846042_cov_1532.926957	Prodigal:002006	CDS	118579	121173	+	ID=JMBBBDBI_00307;Name=clpB;gene=clpB;inference=ab initio prediction:Prodigal:002006,similar to AA sequence:UniProtKB:Q7CEG6;locus_tag=JMBBBDBI_00307;product=Chaperone protein ClpB
	NODE_1_length_2846042_cov_1532.926957	Prodigal:002006	CDS	121358	121846	+	ID=JMBBBDBI_00308;inference=ab initio prediction:Prodigal:002006;locus_tag=JMBBBDBI_00308;product=hypothetical protein
	NODE_1_length_2846042_cov_1532.926957	Prodigal:002006	CDS	121924	122346	+	ID=JMBBBDBI_00309;inference=ab initio prediction:Prodigal:002006;locus_tag=JMBBBDBI_00309;product=hypothetical protein
	NODE_1_length_2846042_cov_1532.926957	Prodigal:002006	CDS	122758	123192	-	ID=JMBBBDBI_00310;inference=ab initio prediction:Prodigal:002006;locus_tag=JMBBBDBI_00310;product=hypothetical protein
	NODE_1_length_2846042_cov_1532.926957	Prodigal:002006	CDS	123306	123821	-	ID=JMBBBDBI_00311;Name=pal_1;gene=pal_1;inference=ab initio prediction:Prodigal:002006,similar to AA sequence:UniProtKB:P0A3S8;locus_tag=JMBBBDBI_00311;product=Peptidoglycan-associated lipoprotein
	NODE_1_length_2846042_cov_1532.926957	Prodigal:002006	CDS	124424	125209	+	ID=JMBBBDBI_00312;inference=ab initio prediction:Prodigal:002006;locus_tag=JMBBBDBI_00312;product=hypothetical protein
	NODE_1_length_2846042_cov_1532.926957	Prodigal:002006	CDS	125373	125738	+	ID=JMBBBDBI_00313;inference=ab initio prediction:Prodigal:002006;locus_tag=JMBBBDBI_00313;product=hypothetical protein
	NODE_1_length_2846042_cov_1532.926957	Prodigal:002006	CDS	125811	128111	+	ID=JMBBBDBI_00314;Name=btuB_1;gene=btuB_1;inference=ab initio prediction:Prodigal:002006,protein motif:HAMAP:MF_01531;locus_tag=JMBBBDBI_00314;product=Vitamin B12 transporter BtuB
	NODE_1_length_2846042_cov_1532.926957	Prodigal:002006	CDS	128172	129395	+	ID=JMBBBDBI_00315;inference=ab initio prediction:Prodigal:002006;locus_tag=JMBBBDBI_00315;product=hypothetical protein
	NODE_1_length_2846042_cov_1532.926957	Prodigal:002006	CDS	129392	129889	+	ID=JMBBBDBI_00316;inference=ab initio prediction:Prodigal:002006;locus_tag=JMBBBDBI_00316;product=hypothetical protein
	NODE_1_length_2846042_cov_1532.926957	Prodigal:002006	CDS	129897	130442	-	ID=JMBBBDBI_00317;inference=ab initio prediction:Prodigal:002006;locus_tag=JMBBBDBI_00317;product=hypothetical protein
	NODE_1_length_2846042_cov_1532.926957	Prodigal:002006	CDS	130452	131093	-	ID=JMBBBDBI_00318;inference=ab initio prediction:Prodigal:002006;locus_tag=JMBBBDBI_00318;product=hypothetical protein
	NODE_1_length_2846042_cov_1532.926957	Prodigal:002006	CDS	131116	132423	-	ID=JMBBBDBI_00319;eC_number=4.3.2.2;Name=purB;db_xref=COG:COG0015;gene=purB;inference=ab initio prediction:Prodigal:002006,similar to AA sequence:UniProtKB:P12047;locus_tag=JMBBBDBI_00319;product=Adenylosuccinate lyase
	NODE_1_length_2846042_cov_1532.926957	Prodigal:002006	CDS	132437	133546	-	ID=JMBBBDBI_00320;eC_number=3.4.11.-;db_xref=COG:COG3191;inference=ab initio prediction:Prodigal:002006,similar to AA sequence:UniProtKB:P9WM23;locus_tag=JMBBBDBI_00320;product=putative aminopeptidase
	NODE_1_length_2846042_cov_1532.926957	Prodigal:002006	CDS	133913	134212	+	ID=JMBBBDBI_00321;inference=ab initio prediction:Prodigal:002006;locus_tag=JMBBBDBI_00321;product=hypothetical protein
	NODE_1_length_2846042_cov_1532.926957	Prodigal:002006	CDS	134532	135077	-	ID=JMBBBDBI_00322;inference=ab initio prediction:Prodigal:002006;locus_tag=JMBBBDBI_00322;product=hypothetical protein
	NODE_1_length_2846042_cov_1532.926957	Prodigal:002006	CDS	135074	135529	-	ID=JMBBBDBI_00323;inference=ab initio prediction:Prodigal:002006;locus_tag=JMBBBDBI_00323;product=hypothetical protein
	NODE_1_length_2846042_cov_1532.926957	Prodigal:002006	CDS	135526	136140	-	ID=JMBBBDBI_00324;eC_number=1.4.3.5;Name=pdxH;db_xref=COG:COG0259;gene=pdxH;inference=ab initio prediction:Prodigal:002006,similar to AA sequence:UniProtKB:P21159;locus_tag=JMBBBDBI_00324;product=Pyridoxine/pyridoxamine 5'-phosphate oxidase
	NODE_1_length_2846042_cov_1532.926957	Prodigal:002006	CDS	136336	136842	+	ID=JMBBBDBI_00325;inference=ab initio prediction:Prodigal:002006;locus_tag=JMBBBDBI_00325;product=hypothetical protein
	NODE_1_length_2846042_cov_1532.926957	Prodigal:002006	CDS	137012	137989	+	ID=JMBBBDBI_00326;Name=cbpA;db_xref=COG:COG2214;gene=cbpA;inference=ab initio prediction:Prodigal:002006,similar to AA sequence:UniProtKB:P36659;locus_tag=JMBBBDBI_00326;product=Curved DNA-binding protein
	NODE_1_length_2846042_cov_1532.926957	Prodigal:002006	CDS	138093	138497	+	ID=JMBBBDBI_00327;eC_number=5.1.99.-;Name=epi;db_xref=COG:COG0346;gene=epi;inference=ab initio prediction:Prodigal:002006,similar to AA sequence:UniProtKB:Q3IZP4;locus_tag=JMBBBDBI_00327;product=Ethylmalonyl-CoA/methylmalonyl-CoA epimerase
	NODE_1_length_2846042_cov_1532.926957	Prodigal:002006	CDS	138751	138984	+	ID=JMBBBDBI_00328;inference=ab initio prediction:Prodigal:002006;locus_tag=JMBBBDBI_00328;product=hypothetical protein
	NODE_1_length_2846042_cov_1532.926957	Prodigal:002006	CDS	139185	141797	-	ID=JMBBBDBI_00329;inference=ab initio prediction:Prodigal:002006;locus_tag=JMBBBDBI_00329;product=hypothetical protein
	NODE_1_length_2846042_cov_1532.926957	Prodigal:002006	CDS	141858	142205	-	ID=JMBBBDBI_00330;inference=ab initio prediction:Prodigal:002006;locus_tag=JMBBBDBI_00330;product=hypothetical protein
	NODE_1_length_2846042_cov_1532.926957	Prodigal:002006	CDS	142192	142704	-	ID=JMBBBDBI_00331;inference=ab initio prediction:Prodigal:002006;locus_tag=JMBBBDBI_00331;product=hypothetical protein
	NODE_1_length_2846042_cov_1532.926957	Prodigal:002006	CDS	142701	143135	-	ID=JMBBBDBI_00332;inference=ab initio prediction:Prodigal:002006,similar to AA sequence:UniProtKB:Q9PFB2;locus_tag=JMBBBDBI_00332;note=UPF0394 membrane protein XF_0766;product=hypothetical protein
	NODE_1_length_2846042_cov_1532.926957	Prodigal:002006	CDS	143290	145680	+	ID=JMBBBDBI_00333;eC_number=3.6.4.12;Name=uvrD;db_xref=COG:COG0210;gene=uvrD;inference=ab initio prediction:Prodigal:002006,similar to AA sequence:UniProtKB:P03018;locus_tag=JMBBBDBI_00333;product=DNA helicase II
	NODE_1_length_2846042_cov_1532.926957	Prodigal:002006	CDS	146356	148302	+	ID=JMBBBDBI_00334;Name=btuB_2;db_xref=COG:COG4206;gene=btuB_2;inference=ab initio prediction:Prodigal:002006,similar to AA sequence:UniProtKB:P06129;locus_tag=JMBBBDBI_00334;product=Vitamin B12 transporter BtuB
	NODE_1_length_2846042_cov_1532.926957	Prodigal:002006	CDS	148299	148898	+	ID=JMBBBDBI_00335;inference=ab initio prediction:Prodigal:002006;locus_tag=JMBBBDBI_00335;product=hypothetical protein
	NODE_1_length_2846042_cov_1532.926957	Prodigal:002006	CDS	148947	149501	+	ID=JMBBBDBI_00336;inference=ab initio prediction:Prodigal:002006;locus_tag=JMBBBDBI_00336;product=hypothetical protein
	NODE_1_length_2846042_cov_1532.926957	Prodigal:002006	CDS	149548	150399	-	ID=JMBBBDBI_00337;inference=ab initio prediction:Prodigal:002006;locus_tag=JMBBBDBI_00337;product=hypothetical protein
	NODE_1_length_2846042_cov_1532.926957	Prodigal:002006	CDS	150415	151905	-	ID=JMBBBDBI_00338;eC_number=3.4.11.10;Name=pepA_1;gene=pepA_1;inference=ab initio prediction:Prodigal:002006,protein motif:HAMAP:MF_00181;locus_tag=JMBBBDBI_00338;product=cytosol aminopeptidase
	NODE_1_length_2846042_cov_1532.926957	Prodigal:002006	CDS	152155	154773	+	ID=JMBBBDBI_00339;inference=ab initio prediction:Prodigal:002006;locus_tag=JMBBBDBI_00339;product=hypothetical protein
	NODE_1_length_2846042_cov_1532.926957	Prodigal:002006	CDS	154880	156352	+	ID=JMBBBDBI_00340;eC_number=1.1.1.49;Name=zwf;db_xref=COG:COG0364;gene=zwf;inference=ab initio prediction:Prodigal:002006,similar to AA sequence:UniProtKB:A0QP90;locus_tag=JMBBBDBI_00340;product=Glucose-6-phosphate 1-dehydrogenase
	NODE_1_length_2846042_cov_1532.926957	Prodigal:002006	CDS	156398	157054	+	ID=JMBBBDBI_00341;eC_number=4.1.2.17;Name=fucA;db_xref=COG:COG0235;gene=fucA;inference=ab initio prediction:Prodigal:002006,similar to AA sequence:UniProtKB:P0AB87;locus_tag=JMBBBDBI_00341;product=L-fuculose phosphate aldolase
	NODE_1_length_2846042_cov_1532.926957	Prodigal:002006	CDS	157283	158089	+	ID=JMBBBDBI_00342;inference=ab initio prediction:Prodigal:002006;locus_tag=JMBBBDBI_00342;product=hypothetical protein
	NODE_1_length_2846042_cov_1532.926957	Prodigal:002006	CDS	158285	158740	+	ID=JMBBBDBI_00343;inference=ab initio prediction:Prodigal:002006;locus_tag=JMBBBDBI_00343;product=hypothetical protein
	NODE_1_length_2846042_cov_1532.926957	Prodigal:002006	CDS	158987	159733	+	ID=JMBBBDBI_00344;inference=ab initio prediction:Prodigal:002006;locus_tag=JMBBBDBI_00344;product=hypothetical protein
	NODE_1_length_2846042_cov_1532.926957	Prodigal:002006	CDS	160135	161019	+	ID=JMBBBDBI_00345;inference=ab initio prediction:Prodigal:002006,similar to AA sequence:UniProtKB:P44726;locus_tag=JMBBBDBI_00345;note=UPF0701 protein HI_0467;product=hypothetical protein
	NODE_1_length_2846042_cov_1532.926957	Prodigal:002006	CDS	161027	161716	+	ID=JMBBBDBI_00346;eC_number=2.7.4.8;Name=gmk;db_xref=COG:COG0194;gene=gmk;inference=ab initio prediction:Prodigal:002006,similar to AA sequence:UniProtKB:P60546;locus_tag=JMBBBDBI_00346;product=Guanylate kinase
	NODE_1_length_2846042_cov_1532.926957	Prodigal:002006	CDS	161875	162441	-	ID=JMBBBDBI_00347;inference=ab initio prediction:Prodigal:002006;locus_tag=JMBBBDBI_00347;product=hypothetical protein
	NODE_1_length_2846042_cov_1532.926957	Prodigal:002006	CDS	162594	163589	-	ID=JMBBBDBI_00348;inference=ab initio prediction:Prodigal:002006;locus_tag=JMBBBDBI_00348;product=hypothetical protein
	NODE_1_length_2846042_cov_1532.926957	Prodigal:002006	CDS	163774	165132	+	ID=JMBBBDBI_00349;eC_number=6.3.4.21;Name=pncB2;db_xref=COG:COG1488;gene=pncB2;inference=ab initio prediction:Prodigal:002006,similar to AA sequence:UniProtKB:P9WJI7;locus_tag=JMBBBDBI_00349;product=Nicotinate phosphoribosyltransferase pncB2
	NODE_1_length_2846042_cov_1532.926957	Prodigal:002006	CDS	165129	165761	+	ID=JMBBBDBI_00350;eC_number=3.5.1.19;Name=pncA;db_xref=COG:COG1335;gene=pncA;inference=ab initio prediction:Prodigal:002006,similar to AA sequence:UniProtKB:P21369;locus_tag=JMBBBDBI_00350;product=Nicotinamidase
	NODE_1_length_2846042_cov_1532.926957	Prodigal:002006	CDS	165776	166378	-	ID=JMBBBDBI_00351;inference=ab initio prediction:Prodigal:002006;locus_tag=JMBBBDBI_00351;product=hypothetical protein
	NODE_1_length_2846042_cov_1532.926957	Prodigal:002006	CDS	166375	166791	-	ID=JMBBBDBI_00352;inference=ab initio prediction:Prodigal:002006;locus_tag=JMBBBDBI_00352;product=hypothetical protein
	NODE_1_length_2846042_cov_1532.926957	Prodigal:002006	CDS	166788	168011	-	ID=JMBBBDBI_00353;eC_number=2.3.1.179;Name=fabF_1;db_xref=COG:COG0304;gene=fabF_1;inference=ab initio prediction:Prodigal:002006,similar to AA sequence:UniProtKB:Q83E37;locus_tag=JMBBBDBI_00353;product=3-oxoacyl-[acyl-carrier-protein] synthase 2
	NODE_1_length_2846042_cov_1532.926957	Prodigal:002006	CDS	168013	168282	-	ID=JMBBBDBI_00354;Name=acpP_1;gene=acpP_1;inference=ab initio prediction:Prodigal:002006,protein motif:HAMAP:MF_01217;locus_tag=JMBBBDBI_00354;product=Acyl carrier protein
	NODE_1_length_2846042_cov_1532.926957	Prodigal:002006	CDS	168692	169498	+	ID=JMBBBDBI_00355;eC_number=3.5.1.9;Name=kynB;gene=kynB;inference=ab initio prediction:Prodigal:002006,protein motif:HAMAP:MF_01969;locus_tag=JMBBBDBI_00355;product=Kynurenine formamidase
	NODE_1_length_2846042_cov_1532.926957	Prodigal:002006	CDS	169516	170082	-	ID=JMBBBDBI_00356;inference=ab initio prediction:Prodigal:002006;locus_tag=JMBBBDBI_00356;product=hypothetical protein
	NODE_1_length_2846042_cov_1532.926957	Prodigal:002006	CDS	170382	172319	-	ID=JMBBBDBI_00357;eC_number=6.2.1.1;Name=acsA_1;db_xref=COG:COG0365;gene=acsA_1;inference=ab initio prediction:Prodigal:002006,similar to AA sequence:UniProtKB:Q89WV5;locus_tag=JMBBBDBI_00357;product=Acetyl-coenzyme A synthetase
	NODE_1_length_2846042_cov_1532.926957	Prodigal:002006	CDS	172512	173546	-	ID=JMBBBDBI_00358;eC_number=1.2.1.11;Name=asd2;db_xref=COG:COG0136;gene=asd2;inference=ab initio prediction:Prodigal:002006,similar to AA sequence:UniProtKB:P23247;locus_tag=JMBBBDBI_00358;product=Aspartate-semialdehyde dehydrogenase 2
	NODE_1_length_2846042_cov_1532.926957	Prodigal:002006	CDS	173757	174125	+	ID=JMBBBDBI_00359;inference=ab initio prediction:Prodigal:002006;locus_tag=JMBBBDBI_00359;product=hypothetical protein
	NODE_1_length_2846042_cov_1532.926957	Prodigal:002006	CDS	174270	175922	-	ID=JMBBBDBI_00360;Name=ettA;db_xref=COG:COG0488;gene=ettA;inference=ab initio prediction:Prodigal:002006,similar to AA sequence:UniProtKB:P45127;locus_tag=JMBBBDBI_00360;product=Energy-dependent translational throttle protein EttA
	NODE_1_length_2846042_cov_1532.926957	Prodigal:002006	CDS	176126	178159	+	ID=JMBBBDBI_00361;inference=ab initio prediction:Prodigal:002006;locus_tag=JMBBBDBI_00361;product=hypothetical protein
	NODE_1_length_2846042_cov_1532.926957	Prodigal:002006	CDS	178402	178821	-	ID=JMBBBDBI_00362;inference=ab initio prediction:Prodigal:002006;locus_tag=JMBBBDBI_00362;product=hypothetical protein
	NODE_1_length_2846042_cov_1532.926957	Prodigal:002006	CDS	178833	179501	-	ID=JMBBBDBI_00363;eC_number=3.4.13.22;Name=vanX;gene=vanX;inference=ab initio prediction:Prodigal:002006,similar to AA sequence:UniProtKB:Q06241;locus_tag=JMBBBDBI_00363;product=D-alanyl-D-alanine dipeptidase
	NODE_1_length_2846042_cov_1532.926957	Prodigal:002006	CDS	179626	180099	+	ID=JMBBBDBI_00364;inference=ab initio prediction:Prodigal:002006;locus_tag=JMBBBDBI_00364;product=hypothetical protein
	NODE_1_length_2846042_cov_1532.926957	Prodigal:002006	CDS	180186	180950	+	ID=JMBBBDBI_00365;eC_number=2.3.2.29;Name=bpt;db_xref=COG:COG2935;gene=bpt;inference=ab initio prediction:Prodigal:002006,similar to AA sequence:UniProtKB:Q983E4;locus_tag=JMBBBDBI_00365;product=Aspartate/glutamate leucyltransferase
	NODE_1_length_2846042_cov_1532.926957	Prodigal:002006	CDS	180966	182642	-	ID=JMBBBDBI_00366;eC_number=2.7.-.-;Name=ubiB_1;db_xref=COG:COG0661;gene=ubiB_1;inference=ab initio prediction:Prodigal:002006,similar to AA sequence:UniProtKB:P0A6A0;locus_tag=JMBBBDBI_00366;product=putative protein kinase UbiB
	NODE_1_length_2846042_cov_1532.926957	Prodigal:002006	CDS	182745	183083	-	ID=JMBBBDBI_00367;Name=btrV;db_xref=COG:COG1366;gene=btrV;inference=ab initio prediction:Prodigal:002006,similar to AA sequence:UniProtKB:Q7WLU9;locus_tag=JMBBBDBI_00367;product=Putative anti-sigma factor antagonist BtrV
	NODE_1_length_2846042_cov_1532.926957	Prodigal:002006	CDS	183058	184710	-	ID=JMBBBDBI_00368;eC_number=2.7.11.1;Name=rsbW;gene=rsbW;inference=ab initio prediction:Prodigal:002006,protein motif:HAMAP:MF_00638;locus_tag=JMBBBDBI_00368;product=Serine-protein kinase RsbW
	NODE_1_length_2846042_cov_1532.926957	Prodigal:002006	CDS	185139	185798	+	ID=JMBBBDBI_00369;inference=ab initio prediction:Prodigal:002006;locus_tag=JMBBBDBI_00369;product=hypothetical protein
	NODE_1_length_2846042_cov_1532.926957	Prodigal:002006	CDS	185931	187340	+	ID=JMBBBDBI_00370;inference=ab initio prediction:Prodigal:002006;locus_tag=JMBBBDBI_00370;product=hypothetical protein
	NODE_1_length_2846042_cov_1532.926957	Prodigal:002006	CDS	187541	187696	-	ID=JMBBBDBI_00371;inference=ab initio prediction:Prodigal:002006;locus_tag=JMBBBDBI_00371;product=hypothetical protein
	NODE_1_length_2846042_cov_1532.926957	Prodigal:002006	CDS	187734	188210	-	ID=JMBBBDBI_00372;inference=ab initio prediction:Prodigal:002006;locus_tag=JMBBBDBI_00372;product=hypothetical protein
	NODE_1_length_2846042_cov_1532.926957	Prodigal:002006	CDS	188842	189024	-	ID=JMBBBDBI_00373;inference=ab initio prediction:Prodigal:002006;locus_tag=JMBBBDBI_00373;product=hypothetical protein
	NODE_1_length_2846042_cov_1532.926957	Prodigal:002006	CDS	189095	190111	-	ID=JMBBBDBI_00374;inference=ab initio prediction:Prodigal:002006;locus_tag=JMBBBDBI_00374;product=hypothetical protein
	NODE_1_length_2846042_cov_1532.926957	Prodigal:002006	CDS	190141	190740	+	ID=JMBBBDBI_00375;inference=ab initio prediction:Prodigal:002006;locus_tag=JMBBBDBI_00375;product=hypothetical protein
	NODE_1_length_2846042_cov_1532.926957	Prodigal:002006	CDS	190828	191736	+	ID=JMBBBDBI_00376;inference=ab initio prediction:Prodigal:002006;locus_tag=JMBBBDBI_00376;product=hypothetical protein
	NODE_1_length_2846042_cov_1532.926957	Prodigal:002006	CDS	191748	192212	-	ID=JMBBBDBI_00377;inference=ab initio prediction:Prodigal:002006;locus_tag=JMBBBDBI_00377;product=hypothetical protein
	NODE_1_length_2846042_cov_1532.926957	Prodigal:002006	CDS	192479	192661	+	ID=JMBBBDBI_00378;inference=ab initio prediction:Prodigal:002006;locus_tag=JMBBBDBI_00378;product=hypothetical protein
	NODE_1_length_2846042_cov_1532.926957	Prodigal:002006	CDS	193352	193603	+	ID=JMBBBDBI_00379;inference=ab initio prediction:Prodigal:002006;locus_tag=JMBBBDBI_00379;product=hypothetical protein
	NODE_1_length_2846042_cov_1532.926957	Prodigal:002006	CDS	194013	194855	+	ID=JMBBBDBI_00380;inference=ab initio prediction:Prodigal:002006;locus_tag=JMBBBDBI_00380;product=hypothetical protein
	NODE_1_length_2846042_cov_1532.926957	Prodigal:002006	CDS	194865	195461	-	ID=JMBBBDBI_00381;inference=ab initio prediction:Prodigal:002006;locus_tag=JMBBBDBI_00381;product=hypothetical protein
	NODE_1_length_2846042_cov_1532.926957	Prodigal:002006	CDS	195551	197107	+	ID=JMBBBDBI_00382;Name=sctC;gene=sctC;inference=ab initio prediction:Prodigal:002006,protein motif:HAMAP:MF_02219;locus_tag=JMBBBDBI_00382;product=Type 3 secretion system secretin
	NODE_1_length_2846042_cov_1532.926957	Prodigal:002006	CDS	197116	197601	+	ID=JMBBBDBI_00383;inference=ab initio prediction:Prodigal:002006;locus_tag=JMBBBDBI_00383;product=hypothetical protein
	NODE_1_length_2846042_cov_1532.926957	Prodigal:002006	CDS	198306	199814	+	ID=JMBBBDBI_00384;inference=ab initio prediction:Prodigal:002006;locus_tag=JMBBBDBI_00384;product=hypothetical protein
	NODE_1_length_2846042_cov_1532.926957	Prodigal:002006	CDS	199820	200293	+	ID=JMBBBDBI_00385;inference=ab initio prediction:Prodigal:002006;locus_tag=JMBBBDBI_00385;product=hypothetical protein
	NODE_1_length_2846042_cov_1532.926957	Prodigal:002006	CDS	200299	200955	+	ID=JMBBBDBI_00386;inference=ab initio prediction:Prodigal:002006;locus_tag=JMBBBDBI_00386;product=hypothetical protein
	NODE_1_length_2846042_cov_1532.926957	Prodigal:002006	CDS	200977	202149	+	ID=JMBBBDBI_00387;inference=ab initio prediction:Prodigal:002006;locus_tag=JMBBBDBI_00387;product=hypothetical protein
	NODE_1_length_2846042_cov_1532.926957	Prodigal:002006	CDS	202197	203582	+	ID=JMBBBDBI_00388;inference=ab initio prediction:Prodigal:002006;locus_tag=JMBBBDBI_00388;product=hypothetical protein
	NODE_1_length_2846042_cov_1532.926957	Prodigal:002006	CDS	203596	204543	+	ID=JMBBBDBI_00389;inference=ab initio prediction:Prodigal:002006;locus_tag=JMBBBDBI_00389;product=hypothetical protein
	NODE_1_length_2846042_cov_1532.926957	Prodigal:002006	CDS	204554	205480	+	ID=JMBBBDBI_00390;inference=ab initio prediction:Prodigal:002006;locus_tag=JMBBBDBI_00390;product=hypothetical protein
	NODE_1_length_2846042_cov_1532.926957	Prodigal:002006	CDS	205482	206000	+	ID=JMBBBDBI_00391;inference=ab initio prediction:Prodigal:002006;locus_tag=JMBBBDBI_00391;product=hypothetical protein
	NODE_1_length_2846042_cov_1532.926957	Prodigal:002006	CDS	206276	207667	+	ID=JMBBBDBI_00392;inference=ab initio prediction:Prodigal:002006;locus_tag=JMBBBDBI_00392;product=hypothetical protein
	NODE_1_length_2846042_cov_1532.926957	Prodigal:002006	CDS	207749	207964	-	ID=JMBBBDBI_00393;inference=ab initio prediction:Prodigal:002006;locus_tag=JMBBBDBI_00393;product=hypothetical protein
	NODE_1_length_2846042_cov_1532.926957	Prodigal:002006	CDS	208463	209524	-	ID=JMBBBDBI_00394;inference=ab initio prediction:Prodigal:002006;locus_tag=JMBBBDBI_00394;product=hypothetical protein
	NODE_1_length_2846042_cov_1532.926957	Prodigal:002006	CDS	209561	211906	-	ID=JMBBBDBI_00395;eC_number=2.1.1.163;Name=COQ5_2;gene=COQ5_2;inference=ab initio prediction:Prodigal:002006,protein motif:HAMAP:MF_01813;locus_tag=JMBBBDBI_00395;product=2-methoxy-6-polyprenyl-1%2C4-benzoquinol methylase%2C mitochondrial
	NODE_1_length_2846042_cov_1532.926957	Prodigal:002006	CDS	211923	213560	-	ID=JMBBBDBI_00396;inference=ab initio prediction:Prodigal:002006;locus_tag=JMBBBDBI_00396;product=hypothetical protein
	NODE_1_length_2846042_cov_1532.926957	Prodigal:002006	CDS	214002	216107	-	ID=JMBBBDBI_00397;eC_number=7.6.2.8;Name=btuD_2;gene=btuD_2;inference=ab initio prediction:Prodigal:002006,protein motif:HAMAP:MF_01005;locus_tag=JMBBBDBI_00397;product=Vitamin B12 import ATP-binding protein BtuD
	NODE_1_length_2846042_cov_1532.926957	Prodigal:002006	CDS	216330	217109	+	ID=JMBBBDBI_00398;inference=ab initio prediction:Prodigal:002006;locus_tag=JMBBBDBI_00398;product=hypothetical protein
	NODE_1_length_2846042_cov_1532.926957	Prodigal:002006	CDS	217246	218160	-	ID=JMBBBDBI_00399;eC_number=3.1.2.6;Name=gloB_1;gene=gloB_1;inference=ab initio prediction:Prodigal:002006,protein motif:HAMAP:MF_01374;locus_tag=JMBBBDBI_00399;product=Hydroxyacylglutathione hydrolase
	NODE_1_length_2846042_cov_1532.926957	Prodigal:002006	CDS	218185	219552	-	ID=JMBBBDBI_00400;inference=ab initio prediction:Prodigal:002006;locus_tag=JMBBBDBI_00400;product=hypothetical protein
	NODE_1_length_2846042_cov_1532.926957	Prodigal:002006	CDS	219719	223180	-	ID=JMBBBDBI_00401;eC_number=2.7.7.7;Name=dnaE2;gene=dnaE2;inference=ab initio prediction:Prodigal:002006,similar to AA sequence:UniProtKB:B8H427;locus_tag=JMBBBDBI_00401;product=Error-prone DNA polymerase
	NODE_1_length_2846042_cov_1532.926957	Prodigal:002006	CDS	223177	224613	-	ID=JMBBBDBI_00402;Name=imuB;gene=imuB;inference=ab initio prediction:Prodigal:002006,similar to AA sequence:UniProtKB:B8H428;locus_tag=JMBBBDBI_00402;product=Protein ImuB
	NODE_1_length_2846042_cov_1532.926957	Prodigal:002006	CDS	224705	225664	-	ID=JMBBBDBI_00403;inference=ab initio prediction:Prodigal:002006;locus_tag=JMBBBDBI_00403;product=hypothetical protein
	NODE_1_length_2846042_cov_1532.926957	Prodigal:002006	CDS	226171	228429	+	ID=JMBBBDBI_00404;inference=ab initio prediction:Prodigal:002006;locus_tag=JMBBBDBI_00404;product=hypothetical protein
	NODE_1_length_2846042_cov_1532.926957	Prodigal:002006	CDS	228473	228964	-	ID=JMBBBDBI_00405;Name=dksA;gene=dksA;inference=ab initio prediction:Prodigal:002006,protein motif:HAMAP:MF_00926;locus_tag=JMBBBDBI_00405;product=RNA polymerase-binding transcription factor DksA
	NODE_1_length_2846042_cov_1532.926957	Prodigal:002006	CDS	229301	230548	+	ID=JMBBBDBI_00406;inference=ab initio prediction:Prodigal:002006;locus_tag=JMBBBDBI_00406;product=hypothetical protein
	NODE_1_length_2846042_cov_1532.926957	Prodigal:002006	CDS	230654	231166	+	ID=JMBBBDBI_00407;inference=ab initio prediction:Prodigal:002006;locus_tag=JMBBBDBI_00407;product=hypothetical protein
	NODE_1_length_2846042_cov_1532.926957	Prodigal:002006	CDS	231705	232757	+	ID=JMBBBDBI_00408;eC_number=2.3.1.274;Name=plsX;db_xref=COG:COG0416;gene=plsX;inference=ab initio prediction:Prodigal:002006,similar to AA sequence:UniProtKB:P27247;locus_tag=JMBBBDBI_00408;product=Phosphate acyltransferase
	NODE_1_length_2846042_cov_1532.926957	Prodigal:002006	CDS	232787	233779	+	ID=JMBBBDBI_00409;eC_number=2.3.1.180;Name=fabH_1;gene=fabH_1;inference=ab initio prediction:Prodigal:002006,similar to AA sequence:UniProtKB:A1KRY9;locus_tag=JMBBBDBI_00409;product=3-oxoacyl-[acyl-carrier-protein] synthase 3
	NODE_1_length_2846042_cov_1532.926957	Prodigal:002006	CDS	234037	234432	+	ID=JMBBBDBI_00410;Name=ihfA_1;gene=ihfA_1;inference=ab initio prediction:Prodigal:002006,protein motif:HAMAP:MF_00380;locus_tag=JMBBBDBI_00410;product=Integration host factor subunit alpha
	NODE_1_length_2846042_cov_1532.926957	Prodigal:002006	CDS	234768	235922	+	ID=JMBBBDBI_00411;Name=mdtA_1;gene=mdtA_1;inference=ab initio prediction:Prodigal:002006,similar to AA sequence:UniProtKB:P76397;locus_tag=JMBBBDBI_00411;product=Multidrug resistance protein MdtA
	NODE_1_length_2846042_cov_1532.926957	Prodigal:002006	CDS	235932	239054	+	ID=JMBBBDBI_00412;Name=bepE_1;gene=bepE_1;inference=ab initio prediction:Prodigal:002006,similar to AA sequence:UniProtKB:Q8G2M6;locus_tag=JMBBBDBI_00412;product=Efflux pump membrane transporter BepE
	NODE_1_length_2846042_cov_1532.926957	Prodigal:002006	CDS	239018	240268	-	ID=JMBBBDBI_00413;Name=hcaT;gene=hcaT;inference=ab initio prediction:Prodigal:002006,similar to AA sequence:UniProtKB:Q47142;locus_tag=JMBBBDBI_00413;product=putative 3-phenylpropionic acid transporter
	NODE_1_length_2846042_cov_1532.926957	Prodigal:002006	CDS	240415	241278	-	ID=JMBBBDBI_00414;eC_number=2.3.1.30;Name=cysE_1;db_xref=COG:COG1045;gene=cysE_1;inference=ab initio prediction:Prodigal:002006,similar to AA sequence:UniProtKB:P29847;locus_tag=JMBBBDBI_00414;product=Serine acetyltransferase
	NODE_1_length_2846042_cov_1532.926957	Prodigal:002006	CDS	241569	242336	-	ID=JMBBBDBI_00415;eC_number=4.2.99.20;Name=menH;gene=menH;inference=ab initio prediction:Prodigal:002006,protein motif:HAMAP:MF_01660;locus_tag=JMBBBDBI_00415;product=2-succinyl-6-hydroxy-2%2C4-cyclohexadiene-1-carboxylate synthase
	NODE_1_length_2846042_cov_1532.926957	Prodigal:002006	CDS	242498	242788	+	ID=JMBBBDBI_00416;inference=ab initio prediction:Prodigal:002006;locus_tag=JMBBBDBI_00416;product=hypothetical protein
	NODE_1_length_2846042_cov_1532.926957	Prodigal:002006	CDS	242763	244115	-	ID=JMBBBDBI_00417;Name=rarA;db_xref=COG:COG2256;gene=rarA;inference=ab initio prediction:Prodigal:002006,similar to AA sequence:UniProtKB:P0AAZ4;locus_tag=JMBBBDBI_00417;product=Replication-associated recombination protein A
	NODE_1_length_2846042_cov_1532.926957	Prodigal:002006	CDS	244463	245377	+	ID=JMBBBDBI_00418;inference=ab initio prediction:Prodigal:002006;locus_tag=JMBBBDBI_00418;product=hypothetical protein
	NODE_1_length_2846042_cov_1532.926957	Prodigal:002006	CDS	245556	246314	+	ID=JMBBBDBI_00419;inference=ab initio prediction:Prodigal:002006;locus_tag=JMBBBDBI_00419;product=hypothetical protein
	NODE_1_length_2846042_cov_1532.926957	Prodigal:002006	CDS	246569	246802	+	ID=JMBBBDBI_00420;inference=ab initio prediction:Prodigal:002006;locus_tag=JMBBBDBI_00420;product=hypothetical protein
	NODE_1_length_2846042_cov_1532.926957	Prodigal:002006	CDS	246988	247260	+	ID=JMBBBDBI_00421;inference=ab initio prediction:Prodigal:002006;locus_tag=JMBBBDBI_00421;product=hypothetical protein
	NODE_1_length_2846042_cov_1532.926957	Prodigal:002006	CDS	247365	247550	-	ID=JMBBBDBI_00422;inference=ab initio prediction:Prodigal:002006;locus_tag=JMBBBDBI_00422;product=hypothetical protein
	NODE_1_length_2846042_cov_1532.926957	Prodigal:002006	CDS	248099	249325	-	ID=JMBBBDBI_00423;eC_number=2.5.1.-;Name=metZ_2;db_xref=COG:COG0626;gene=metZ_2;inference=ab initio prediction:Prodigal:002006,similar to AA sequence:UniProtKB:P9WGB5;locus_tag=JMBBBDBI_00423;product=O-succinylhomoserine sulfhydrylase
	NODE_1_length_2846042_cov_1532.926957	Prodigal:002006	CDS	249447	250655	+	ID=JMBBBDBI_00424;eC_number=3.5.4.13;Name=dcd;gene=dcd;inference=ab initio prediction:Prodigal:002006,protein motif:HAMAP:MF_00146;locus_tag=JMBBBDBI_00424;product=dCTP deaminase%2C dUMP-forming
	NODE_1_length_2846042_cov_1532.926957	Prodigal:002006	CDS	250739	251563	+	ID=JMBBBDBI_00425;inference=ab initio prediction:Prodigal:002006;locus_tag=JMBBBDBI_00425;product=hypothetical protein
	NODE_1_length_2846042_cov_1532.926957	Prodigal:002006	CDS	251568	252446	-	ID=JMBBBDBI_00426;inference=ab initio prediction:Prodigal:002006;locus_tag=JMBBBDBI_00426;product=hypothetical protein
	NODE_1_length_2846042_cov_1532.926957	Prodigal:002006	CDS	252592	253929	-	ID=JMBBBDBI_00427;eC_number=2.6.1.18;Name=bauA;db_xref=COG:COG0161;gene=bauA;inference=ab initio prediction:Prodigal:002006,similar to AA sequence:UniProtKB:Q9I700;locus_tag=JMBBBDBI_00427;product=Beta-alanine--pyruvate aminotransferase
	NODE_1_length_2846042_cov_1532.926957	Prodigal:002006	CDS	254089	254535	+	ID=JMBBBDBI_00428;inference=ab initio prediction:Prodigal:002006;locus_tag=JMBBBDBI_00428;product=hypothetical protein
	NODE_1_length_2846042_cov_1532.926957	Prodigal:002006	CDS	254563	256077	-	ID=JMBBBDBI_00429;Name=oprB;db_xref=COG:COG3659;gene=oprB;inference=ab initio prediction:Prodigal:002006,similar to AA sequence:UniProtKB:Q51485;locus_tag=JMBBBDBI_00429;product=Porin B
	NODE_1_length_2846042_cov_1532.926957	Prodigal:002006	CDS	256593	257519	+	ID=JMBBBDBI_00430;inference=ab initio prediction:Prodigal:002006,similar to AA sequence:ISfinder:ISSpo3;locus_tag=JMBBBDBI_00430;product=IS1595 family transposase ISSpo3
	NODE_1_length_2846042_cov_1532.926957	Prodigal:002006	CDS	258931	259665	+	ID=JMBBBDBI_00431;inference=ab initio prediction:Prodigal:002006;locus_tag=JMBBBDBI_00431;product=hypothetical protein
	NODE_1_length_2846042_cov_1532.926957	Prodigal:002006	CDS	260050	260451	+	ID=JMBBBDBI_00432;inference=ab initio prediction:Prodigal:002006;locus_tag=JMBBBDBI_00432;product=hypothetical protein
	NODE_1_length_2846042_cov_1532.926957	Prodigal:002006	CDS	260454	260687	+	ID=JMBBBDBI_00433;inference=ab initio prediction:Prodigal:002006;locus_tag=JMBBBDBI_00433;product=hypothetical protein
	NODE_1_length_2846042_cov_1532.926957	Prodigal:002006	CDS	261042	261875	-	ID=JMBBBDBI_00434;inference=ab initio prediction:Prodigal:002006;locus_tag=JMBBBDBI_00434;product=hypothetical protein
	NODE_1_length_2846042_cov_1532.926957	Prodigal:002006	CDS	262130	262705	-	ID=JMBBBDBI_00435;inference=ab initio prediction:Prodigal:002006;locus_tag=JMBBBDBI_00435;product=hypothetical protein
	NODE_1_length_2846042_cov_1532.926957	Prodigal:002006	CDS	262722	263270	+	ID=JMBBBDBI_00436;eC_number=2.7.8.5;Name=pgsA_1;gene=pgsA_1;inference=ab initio prediction:Prodigal:002006,protein motif:HAMAP:MF_01437;locus_tag=JMBBBDBI_00436;product=CDP-diacylglycerol--glycerol-3-phosphate 3-phosphatidyltransferase
	NODE_1_length_2846042_cov_1532.926957	Prodigal:002006	CDS	263407	264519	+	ID=JMBBBDBI_00437;db_xref=COG:COG0628;inference=ab initio prediction:Prodigal:002006,similar to AA sequence:UniProtKB:P9WFM5;locus_tag=JMBBBDBI_00437;product=Putative transport protein
	NODE_1_length_2846042_cov_1532.926957	Prodigal:002006	CDS	264530	265384	+	ID=JMBBBDBI_00438;inference=ab initio prediction:Prodigal:002006;locus_tag=JMBBBDBI_00438;product=hypothetical protein
	NODE_1_length_2846042_cov_1532.926957	Prodigal:002006	CDS	265679	266305	-	ID=JMBBBDBI_00439;inference=ab initio prediction:Prodigal:002006;locus_tag=JMBBBDBI_00439;product=hypothetical protein
	NODE_1_length_2846042_cov_1532.926957	Prodigal:002006	CDS	266535	267410	-	ID=JMBBBDBI_00440;inference=ab initio prediction:Prodigal:002006;locus_tag=JMBBBDBI_00440;product=hypothetical protein
	NODE_1_length_2846042_cov_1532.926957	Prodigal:002006	CDS	267656	268633	-	ID=JMBBBDBI_00441;inference=ab initio prediction:Prodigal:002006;locus_tag=JMBBBDBI_00441;product=hypothetical protein
	NODE_1_length_2846042_cov_1532.926957	Prodigal:002006	CDS	268966	269475	-	ID=JMBBBDBI_00442;inference=ab initio prediction:Prodigal:002006;locus_tag=JMBBBDBI_00442;product=hypothetical protein
	NODE_1_length_2846042_cov_1532.926957	Prodigal:002006	CDS	269859	270563	+	ID=JMBBBDBI_00443;inference=ab initio prediction:Prodigal:002006;locus_tag=JMBBBDBI_00443;product=hypothetical protein
	NODE_1_length_2846042_cov_1532.926957	Prodigal:002006	CDS	270681	270998	+	ID=JMBBBDBI_00444;inference=ab initio prediction:Prodigal:002006;locus_tag=JMBBBDBI_00444;product=hypothetical protein
	NODE_1_length_2846042_cov_1532.926957	Prodigal:002006	CDS	271003	271593	+	ID=JMBBBDBI_00445;inference=ab initio prediction:Prodigal:002006;locus_tag=JMBBBDBI_00445;product=hypothetical protein
	NODE_1_length_2846042_cov_1532.926957	Prodigal:002006	CDS	271578	272402	-	ID=JMBBBDBI_00446;Name=phyR;gene=phyR;inference=ab initio prediction:Prodigal:002006,similar to AA sequence:UniProtKB:Q0PEV3;locus_tag=JMBBBDBI_00446;product=Phyllosphere-induced regulator PhyR
	NODE_1_length_2846042_cov_1532.926957	Prodigal:002006	CDS	272676	273020	+	ID=JMBBBDBI_00447;inference=ab initio prediction:Prodigal:002006;locus_tag=JMBBBDBI_00447;product=hypothetical protein
	NODE_1_length_2846042_cov_1532.926957	Prodigal:002006	CDS	273095	273652	+	ID=JMBBBDBI_00448;Name=ecfG;gene=ecfG;inference=ab initio prediction:Prodigal:002006,similar to AA sequence:UniProtKB:B3Q6P8;locus_tag=JMBBBDBI_00448;product=ECF RNA polymerase sigma factor EcfG
	NODE_1_length_2846042_cov_1532.926957	Prodigal:002006	CDS	273670	274545	-	ID=JMBBBDBI_00449;eC_number=3.6.1.27;Name=uppP;db_xref=COG:COG1968;gene=uppP;inference=ab initio prediction:Prodigal:002006,similar to AA sequence:UniProtKB:P9WFF9;locus_tag=JMBBBDBI_00449;product=Undecaprenyl-diphosphatase
	NODE_1_length_2846042_cov_1532.926957	Prodigal:002006	CDS	275160	275402	+	ID=JMBBBDBI_00450;inference=ab initio prediction:Prodigal:002006;locus_tag=JMBBBDBI_00450;product=hypothetical protein
	NODE_1_length_2846042_cov_1532.926957	Aragorn:001002	tRNA	275748	275824	-	ID=JMBBBDBI_00451;inference=COORDINATES:profile:Aragorn:001002;locus_tag=JMBBBDBI_00451;product=tRNA-Arg(tcg)
	NODE_1_length_2846042_cov_1532.926957	Prodigal:002006	CDS	275836	278085	-	ID=JMBBBDBI_00452;eC_number=5.6.2.2;Name=parC;db_xref=COG:COG0188;gene=parC;inference=ab initio prediction:Prodigal:002006,similar to AA sequence:UniProtKB:P26973;locus_tag=JMBBBDBI_00452;product=DNA topoisomerase 4 subunit A
	NODE_1_length_2846042_cov_1532.926957	Prodigal:002006	CDS	278372	278578	+	ID=JMBBBDBI_00453;inference=ab initio prediction:Prodigal:002006;locus_tag=JMBBBDBI_00453;product=hypothetical protein
	NODE_1_length_2846042_cov_1532.926957	Prodigal:002006	CDS	278530	279180	-	ID=JMBBBDBI_00454;inference=ab initio prediction:Prodigal:002006;locus_tag=JMBBBDBI_00454;product=hypothetical protein
	NODE_1_length_2846042_cov_1532.926957	Prodigal:002006	CDS	279307	279636	+	ID=JMBBBDBI_00455;inference=ab initio prediction:Prodigal:002006;locus_tag=JMBBBDBI_00455;product=hypothetical protein
	NODE_1_length_2846042_cov_1532.926957	Prodigal:002006	CDS	280478	281227	-	ID=JMBBBDBI_00456;eC_number=1.-.-.-;Name=yciK;db_xref=COG:COG1028;gene=yciK;inference=ab initio prediction:Prodigal:002006,similar to AA sequence:UniProtKB:P31808;locus_tag=JMBBBDBI_00456;product=putative oxidoreductase YciK
	NODE_1_length_2846042_cov_1532.926957	Prodigal:002006	CDS	281448	282320	-	ID=JMBBBDBI_00457;Name=ttuD_1;db_xref=COG:COG2897;gene=ttuD_1;inference=ab initio prediction:Prodigal:002006,similar to AA sequence:UniProtKB:Q72JV2;locus_tag=JMBBBDBI_00457;product=Sulfur carrier protein TtuD
	NODE_1_length_2846042_cov_1532.926957	Prodigal:002006	CDS	282543	283682	+	ID=JMBBBDBI_00458;inference=ab initio prediction:Prodigal:002006;locus_tag=JMBBBDBI_00458;product=hypothetical protein
	NODE_1_length_2846042_cov_1532.926957	Prodigal:002006	CDS	283697	284500	+	ID=JMBBBDBI_00459;Name=mkl;db_xref=COG:COG1127;gene=mkl;inference=ab initio prediction:Prodigal:002006,similar to AA sequence:UniProtKB:P9WQL5;locus_tag=JMBBBDBI_00459;product=putative ribonucleotide transport ATP-binding protein mkl
	NODE_1_length_2846042_cov_1532.926957	Prodigal:002006	CDS	284547	285560	+	ID=JMBBBDBI_00460;inference=ab initio prediction:Prodigal:002006;locus_tag=JMBBBDBI_00460;product=hypothetical protein
	NODE_1_length_2846042_cov_1532.926957	Prodigal:002006	CDS	285582	286199	+	ID=JMBBBDBI_00461;inference=ab initio prediction:Prodigal:002006;locus_tag=JMBBBDBI_00461;product=hypothetical protein
	NODE_1_length_2846042_cov_1532.926957	Prodigal:002006	CDS	286721	287176	-	ID=JMBBBDBI_00462;eC_number=3.1.-.-;Name=vsr;db_xref=COG:COG3727;gene=vsr;inference=ab initio prediction:Prodigal:002006,similar to AA sequence:UniProtKB:P09184;locus_tag=JMBBBDBI_00462;product=Very short patch repair protein
	NODE_1_length_2846042_cov_1532.926957	Prodigal:002006	CDS	287173	288342	-	ID=JMBBBDBI_00463;eC_number=2.1.1.37;Name=ydiP;db_xref=COG:COG0270;gene=ydiP;inference=ab initio prediction:Prodigal:002006,similar to AA sequence:UniProtKB:O34680;locus_tag=JMBBBDBI_00463;product=putative BsuMI modification methylase subunit YdiP
	NODE_1_length_2846042_cov_1532.926957	Prodigal:002006	CDS	288616	290976	+	ID=JMBBBDBI_00464;Name=kefB;gene=kefB;inference=ab initio prediction:Prodigal:002006,protein motif:HAMAP:MF_01412;locus_tag=JMBBBDBI_00464;product=Glutathione-regulated potassium-efflux system protein KefB
	NODE_1_length_2846042_cov_1532.926957	Prodigal:002006	CDS	290973	291689	+	ID=JMBBBDBI_00465;inference=ab initio prediction:Prodigal:002006;locus_tag=JMBBBDBI_00465;product=hypothetical protein
	NODE_1_length_2846042_cov_1532.926957	Prodigal:002006	CDS	291733	293307	+	ID=JMBBBDBI_00466;eC_number=3.1.11.6;Name=xseA;db_xref=COG:COG1570;gene=xseA;inference=ab initio prediction:Prodigal:002006,similar to AA sequence:UniProtKB:P04994;locus_tag=JMBBBDBI_00466;product=Exodeoxyribonuclease 7 large subunit
	NODE_1_length_2846042_cov_1532.926957	Prodigal:002006	CDS	293434	294522	-	ID=JMBBBDBI_00467;inference=ab initio prediction:Prodigal:002006;locus_tag=JMBBBDBI_00467;product=hypothetical protein
	NODE_1_length_2846042_cov_1532.926957	Prodigal:002006	CDS	294935	295417	+	ID=JMBBBDBI_00468;inference=ab initio prediction:Prodigal:002006;locus_tag=JMBBBDBI_00468;product=hypothetical protein
	NODE_1_length_2846042_cov_1532.926957	Prodigal:002006	CDS	295529	296752	-	ID=JMBBBDBI_00469;inference=ab initio prediction:Prodigal:002006;locus_tag=JMBBBDBI_00469;product=hypothetical protein
	NODE_1_length_2846042_cov_1532.926957	Prodigal:002006	CDS	297025	297630	-	ID=JMBBBDBI_00470;Name=recR;db_xref=COG:COG0353;gene=recR;inference=ab initio prediction:Prodigal:002006,similar to AA sequence:UniProtKB:Q8RDI4;locus_tag=JMBBBDBI_00470;product=Recombination protein RecR
	NODE_1_length_2846042_cov_1532.926957	Prodigal:002006	CDS	297640	297966	-	ID=JMBBBDBI_00471;Name=ybaB;db_xref=COG:COG0718;gene=ybaB;inference=ab initio prediction:Prodigal:002006,similar to AA sequence:UniProtKB:P0A8B5;locus_tag=JMBBBDBI_00471;product=Nucleoid-associated protein YbaB
	NODE_1_length_2846042_cov_1532.926957	Prodigal:002006	CDS	298021	299886	-	ID=JMBBBDBI_00472;inference=ab initio prediction:Prodigal:002006;locus_tag=JMBBBDBI_00472;product=hypothetical protein
	NODE_1_length_2846042_cov_1532.926957	Prodigal:002006	CDS	300287	300556	+	ID=JMBBBDBI_00473;inference=ab initio prediction:Prodigal:002006;locus_tag=JMBBBDBI_00473;product=hypothetical protein
	NODE_1_length_2846042_cov_1532.926957	Prodigal:002006	CDS	300745	301461	+	ID=JMBBBDBI_00474;eC_number=6.3.4.20;Name=queC;db_xref=COG:COG0603;gene=queC;inference=ab initio prediction:Prodigal:002006,similar to AA sequence:UniProtKB:O31675;locus_tag=JMBBBDBI_00474;product=7-cyano-7-deazaguanine synthase
	NODE_1_length_2846042_cov_1532.926957	Prodigal:002006	CDS	301680	303152	-	ID=JMBBBDBI_00475;Name=cysG;db_xref=COG:COG0007;gene=cysG;inference=ab initio prediction:Prodigal:002006,similar to AA sequence:UniProtKB:P25924;locus_tag=JMBBBDBI_00475;product=Siroheme synthase
	NODE_1_length_2846042_cov_1532.926957	Prodigal:002006	CDS	303297	303521	+	ID=JMBBBDBI_00476;inference=ab initio prediction:Prodigal:002006;locus_tag=JMBBBDBI_00476;product=hypothetical protein
	NODE_1_length_2846042_cov_1532.926957	Prodigal:002006	CDS	303555	304397	+	ID=JMBBBDBI_00477;Name=artI;db_xref=COG:COG0834;gene=artI;inference=ab initio prediction:Prodigal:002006,similar to AA sequence:UniProtKB:P30859;locus_tag=JMBBBDBI_00477;product=Putative ABC transporter arginine-binding protein 2
	NODE_1_length_2846042_cov_1532.926957	Prodigal:002006	CDS	304546	305145	-	ID=JMBBBDBI_00478;inference=ab initio prediction:Prodigal:002006;locus_tag=JMBBBDBI_00478;product=hypothetical protein
	NODE_1_length_2846042_cov_1532.926957	Prodigal:002006	CDS	305558	306298	+	ID=JMBBBDBI_00479;eC_number=7.2.2.5;Name=scaC;db_xref=COG:COG1121;gene=scaC;inference=ab initio prediction:Prodigal:002006,similar to AA sequence:UniProtKB:P42360;locus_tag=JMBBBDBI_00479;product=Manganese import ATP-binding protein ScaC
	NODE_1_length_2846042_cov_1532.926957	Prodigal:002006	CDS	306341	307210	+	ID=JMBBBDBI_00480;Name=mntB_4;gene=mntB_4;inference=ab initio prediction:Prodigal:002006,similar to AA sequence:UniProtKB:Q55282;locus_tag=JMBBBDBI_00480;product=Manganese transport system membrane protein MntB
	NODE_1_length_2846042_cov_1532.926957	Prodigal:002006	CDS	307235	308122	+	ID=JMBBBDBI_00481;Name=mntA;db_xref=COG:COG0803;gene=mntA;inference=ab initio prediction:Prodigal:002006,similar to AA sequence:UniProtKB:Q8Y653;locus_tag=JMBBBDBI_00481;product=Manganese-binding lipoprotein MntA
	NODE_1_length_2846042_cov_1532.926957	Prodigal:002006	CDS	308136	308504	-	ID=JMBBBDBI_00482;inference=ab initio prediction:Prodigal:002006;locus_tag=JMBBBDBI_00482;product=hypothetical protein
	NODE_1_length_2846042_cov_1532.926957	Prodigal:002006	CDS	308657	309130	-	ID=JMBBBDBI_00483;inference=ab initio prediction:Prodigal:002006;locus_tag=JMBBBDBI_00483;product=hypothetical protein
	NODE_1_length_2846042_cov_1532.926957	Prodigal:002006	CDS	309678	310466	+	ID=JMBBBDBI_00484;inference=ab initio prediction:Prodigal:002006;locus_tag=JMBBBDBI_00484;product=hypothetical protein
	NODE_1_length_2846042_cov_1532.926957	Prodigal:002006	CDS	310473	311711	-	ID=JMBBBDBI_00485;inference=ab initio prediction:Prodigal:002006;locus_tag=JMBBBDBI_00485;product=hypothetical protein
	NODE_1_length_2846042_cov_1532.926957	Prodigal:002006	CDS	311711	314851	-	ID=JMBBBDBI_00486;Name=bepG;gene=bepG;inference=ab initio prediction:Prodigal:002006,similar to AA sequence:UniProtKB:Q8FWV9;locus_tag=JMBBBDBI_00486;product=Efflux pump membrane transporter BepG
	NODE_1_length_2846042_cov_1532.926957	Prodigal:002006	CDS	315032	316285	-	ID=JMBBBDBI_00487;Name=bepF_1;gene=bepF_1;inference=ab initio prediction:Prodigal:002006,similar to AA sequence:UniProtKB:Q8FWV8;locus_tag=JMBBBDBI_00487;product=Efflux pump periplasmic linker BepF
	NODE_1_length_2846042_cov_1532.926957	Prodigal:002006	CDS	316300	316863	-	ID=JMBBBDBI_00488;inference=ab initio prediction:Prodigal:002006;locus_tag=JMBBBDBI_00488;product=hypothetical protein
	NODE_1_length_2846042_cov_1532.926957	Prodigal:002006	CDS	316987	318408	-	ID=JMBBBDBI_00489;inference=ab initio prediction:Prodigal:002006;locus_tag=JMBBBDBI_00489;product=hypothetical protein
	NODE_1_length_2846042_cov_1532.926957	Prodigal:002006	CDS	318516	319853	-	ID=JMBBBDBI_00490;inference=ab initio prediction:Prodigal:002006;locus_tag=JMBBBDBI_00490;product=hypothetical protein
	NODE_1_length_2846042_cov_1532.926957	Prodigal:002006	CDS	319850	321664	-	ID=JMBBBDBI_00491;Name=yddA;db_xref=COG:COG4178;gene=yddA;inference=ab initio prediction:Prodigal:002006,similar to AA sequence:UniProtKB:P31826;locus_tag=JMBBBDBI_00491;product=Inner membrane ABC transporter ATP-binding protein YddA
	NODE_1_length_2846042_cov_1532.926957	Prodigal:002006	CDS	322082	324220	+	ID=JMBBBDBI_00492;eC_number=3.2.1.-;inference=ab initio prediction:Prodigal:002006,similar to AA sequence:UniProtKB:T2KMH0;locus_tag=JMBBBDBI_00492;product=Beta-xylosidase
	NODE_1_length_2846042_cov_1532.926957	Prodigal:002006	CDS	324292	324825	-	ID=JMBBBDBI_00493;Name=fecI_1;db_xref=COG:COG1595;gene=fecI_1;inference=ab initio prediction:Prodigal:002006,similar to AA sequence:UniProtKB:P23484;locus_tag=JMBBBDBI_00493;product=putative RNA polymerase sigma factor FecI
	NODE_1_length_2846042_cov_1532.926957	Prodigal:002006	CDS	325336	325707	-	ID=JMBBBDBI_00494;inference=ab initio prediction:Prodigal:002006;locus_tag=JMBBBDBI_00494;product=hypothetical protein
	NODE_1_length_2846042_cov_1532.926957	Prodigal:002006	CDS	326013	326462	+	ID=JMBBBDBI_00495;inference=ab initio prediction:Prodigal:002006;locus_tag=JMBBBDBI_00495;product=hypothetical protein
	NODE_1_length_2846042_cov_1532.926957	Prodigal:002006	CDS	326459	327634	+	ID=JMBBBDBI_00496;Name=ycaD;gene=ycaD;inference=ab initio prediction:Prodigal:002006,similar to AA sequence:UniProtKB:P21503;locus_tag=JMBBBDBI_00496;product=putative MFS-type transporter YcaD
	NODE_1_length_2846042_cov_1532.926957	Prodigal:002006	CDS	327903	329522	+	ID=JMBBBDBI_00497;inference=ab initio prediction:Prodigal:002006;locus_tag=JMBBBDBI_00497;product=hypothetical protein
	NODE_1_length_2846042_cov_1532.926957	Prodigal:002006	CDS	329961	331580	+	ID=JMBBBDBI_00498;inference=ab initio prediction:Prodigal:002006;locus_tag=JMBBBDBI_00498;product=hypothetical protein
	NODE_1_length_2846042_cov_1532.926957	Prodigal:002006	CDS	331669	332400	-	ID=JMBBBDBI_00499;eC_number=2.1.1.166;Name=rlmE;db_xref=COG:COG0293;gene=rlmE;inference=ab initio prediction:Prodigal:002006,similar to AA sequence:UniProtKB:P0C0R7;locus_tag=JMBBBDBI_00499;product=Ribosomal RNA large subunit methyltransferase E
	NODE_1_length_2846042_cov_1532.926957	Prodigal:002006	CDS	332397	333578	-	ID=JMBBBDBI_00500;eC_number=3.6.1.11;Name=ppx;db_xref=COG:COG0248;gene=ppx;inference=ab initio prediction:Prodigal:002006,similar to AA sequence:UniProtKB:Q9ZN70;locus_tag=JMBBBDBI_00500;product=Exopolyphosphatase
	NODE_1_length_2846042_cov_1532.926957	Prodigal:002006	CDS	333905	334399	-	ID=JMBBBDBI_00501;inference=ab initio prediction:Prodigal:002006;locus_tag=JMBBBDBI_00501;product=hypothetical protein
	NODE_1_length_2846042_cov_1532.926957	Prodigal:002006	CDS	337012	337383	+	ID=JMBBBDBI_00502;Name=rpsL;db_xref=COG:COG0048;gene=rpsL;inference=ab initio prediction:Prodigal:002006,similar to AA sequence:UniProtKB:Q6N4T2;locus_tag=JMBBBDBI_00502;product=30S ribosomal protein S12
	NODE_1_length_2846042_cov_1532.926957	Prodigal:002006	CDS	337472	337987	+	ID=JMBBBDBI_00503;Name=rpsG;db_xref=COG:COG0049;gene=rpsG;inference=ab initio prediction:Prodigal:002006,similar to AA sequence:UniProtKB:Q6N4T3;locus_tag=JMBBBDBI_00503;product=30S ribosomal protein S7
	NODE_1_length_2846042_cov_1532.926957	Prodigal:002006	CDS	338026	340101	+	ID=JMBBBDBI_00504;Name=fusA_1;db_xref=COG:COG0480;gene=fusA_1;inference=ab initio prediction:Prodigal:002006,similar to AA sequence:UniProtKB:P41084;locus_tag=JMBBBDBI_00504;product=Elongation factor G
	NODE_1_length_2846042_cov_1532.926957	Prodigal:002006	CDS	340145	341335	+	ID=JMBBBDBI_00505;Name=tufA;db_xref=COG:COG0050;gene=tufA;inference=ab initio prediction:Prodigal:002006,similar to AA sequence:UniProtKB:P09591;locus_tag=JMBBBDBI_00505;product=Elongation factor Tu
	NODE_1_length_2846042_cov_1532.926957	Prodigal:002006	CDS	341453	341764	+	ID=JMBBBDBI_00506;Name=rpsJ;db_xref=COG:COG0051;gene=rpsJ;inference=ab initio prediction:Prodigal:002006,similar to AA sequence:UniProtKB:Q6N4T6;locus_tag=JMBBBDBI_00506;product=30S ribosomal protein S10
	NODE_1_length_2846042_cov_1532.926957	Prodigal:002006	CDS	341830	342543	+	ID=JMBBBDBI_00507;Name=rplC;db_xref=COG:COG0087;gene=rplC;inference=ab initio prediction:Prodigal:002006,similar to AA sequence:UniProtKB:P60456;locus_tag=JMBBBDBI_00507;product=50S ribosomal protein L3
	NODE_1_length_2846042_cov_1532.926957	Prodigal:002006	CDS	342547	343167	+	ID=JMBBBDBI_00508;Name=rplD;db_xref=COG:COG0088;gene=rplD;inference=ab initio prediction:Prodigal:002006,similar to AA sequence:UniProtKB:P61068;locus_tag=JMBBBDBI_00508;product=50S ribosomal protein L4
	NODE_1_length_2846042_cov_1532.926957	Prodigal:002006	CDS	343164	343475	+	ID=JMBBBDBI_00509;Name=rplW;db_xref=COG:COG0089;gene=rplW;inference=ab initio prediction:Prodigal:002006,similar to AA sequence:UniProtKB:Q6N4T7;locus_tag=JMBBBDBI_00509;product=50S ribosomal protein L23
	NODE_1_length_2846042_cov_1532.926957	Prodigal:002006	CDS	343498	344337	+	ID=JMBBBDBI_00510;Name=rplB;db_xref=COG:COG0090;gene=rplB;inference=ab initio prediction:Prodigal:002006,similar to AA sequence:UniProtKB:P60403;locus_tag=JMBBBDBI_00510;product=50S ribosomal protein L2
	NODE_1_length_2846042_cov_1532.926957	Prodigal:002006	CDS	344340	344618	+	ID=JMBBBDBI_00511;Name=rpsS;db_xref=COG:COG0185;gene=rpsS;inference=ab initio prediction:Prodigal:002006,similar to AA sequence:UniProtKB:Q6N4T8;locus_tag=JMBBBDBI_00511;product=30S ribosomal protein S19
	NODE_1_length_2846042_cov_1532.926957	Prodigal:002006	CDS	344622	344996	+	ID=JMBBBDBI_00512;Name=rplV;db_xref=COG:COG0091;gene=rplV;inference=ab initio prediction:Prodigal:002006,similar to AA sequence:UniProtKB:Q6N4T9;locus_tag=JMBBBDBI_00512;product=50S ribosomal protein L22
	NODE_1_length_2846042_cov_1532.926957	Prodigal:002006	CDS	345007	345735	+	ID=JMBBBDBI_00513;Name=rpsC;db_xref=COG:COG0092;gene=rpsC;inference=ab initio prediction:Prodigal:002006,similar to AA sequence:UniProtKB:Q6N4U0;locus_tag=JMBBBDBI_00513;product=30S ribosomal protein S3
	NODE_1_length_2846042_cov_1532.926957	Prodigal:002006	CDS	345772	346185	+	ID=JMBBBDBI_00514;Name=rplP;db_xref=COG:COG0197;gene=rplP;inference=ab initio prediction:Prodigal:002006,similar to AA sequence:UniProtKB:Q6N4U1;locus_tag=JMBBBDBI_00514;product=50S ribosomal protein L16
	NODE_1_length_2846042_cov_1532.926957	Prodigal:002006	CDS	346197	346415	+	ID=JMBBBDBI_00515;Name=rpmC;db_xref=COG:COG0255;gene=rpmC;inference=ab initio prediction:Prodigal:002006,similar to AA sequence:UniProtKB:Q6N4U2;locus_tag=JMBBBDBI_00515;product=50S ribosomal protein L29
	NODE_1_length_2846042_cov_1532.926957	Prodigal:002006	CDS	346450	346692	+	ID=JMBBBDBI_00516;Name=rpsQ;db_xref=COG:COG0186;gene=rpsQ;inference=ab initio prediction:Prodigal:002006,similar to AA sequence:UniProtKB:Q6N4U3;locus_tag=JMBBBDBI_00516;product=30S ribosomal protein S17
	NODE_1_length_2846042_cov_1532.926957	Prodigal:002006	CDS	346798	347166	+	ID=JMBBBDBI_00517;Name=rplN;db_xref=COG:COG0093;gene=rplN;inference=ab initio prediction:Prodigal:002006,similar to AA sequence:UniProtKB:Q6N4U4;locus_tag=JMBBBDBI_00517;product=50S ribosomal protein L14
	NODE_1_length_2846042_cov_1532.926957	Prodigal:002006	CDS	347166	347483	+	ID=JMBBBDBI_00518;Name=rplX;db_xref=COG:COG0198;gene=rplX;inference=ab initio prediction:Prodigal:002006,similar to AA sequence:UniProtKB:P60744;locus_tag=JMBBBDBI_00518;product=50S ribosomal protein L24
	NODE_1_length_2846042_cov_1532.926957	Prodigal:002006	CDS	347476	348219	+	ID=JMBBBDBI_00519;inference=ab initio prediction:Prodigal:002006;locus_tag=JMBBBDBI_00519;product=hypothetical protein
	NODE_1_length_2846042_cov_1532.926957	Prodigal:002006	CDS	348259	348564	+	ID=JMBBBDBI_00520;Name=rpsN;db_xref=COG:COG0199;gene=rpsN;inference=ab initio prediction:Prodigal:002006,similar to AA sequence:UniProtKB:Q6N4U6;locus_tag=JMBBBDBI_00520;product=30S ribosomal protein S14
	NODE_1_length_2846042_cov_1532.926957	Prodigal:002006	CDS	348577	348975	+	ID=JMBBBDBI_00521;Name=rpsH;db_xref=COG:COG0096;gene=rpsH;inference=ab initio prediction:Prodigal:002006,similar to AA sequence:UniProtKB:Q6N4U7;locus_tag=JMBBBDBI_00521;product=30S ribosomal protein S8
	NODE_1_length_2846042_cov_1532.926957	Prodigal:002006	CDS	349058	349597	+	ID=JMBBBDBI_00522;Name=rplF;db_xref=COG:COG0097;gene=rplF;inference=ab initio prediction:Prodigal:002006,similar to AA sequence:UniProtKB:Q6N4U8;locus_tag=JMBBBDBI_00522;product=50S ribosomal protein L6
	NODE_1_length_2846042_cov_1532.926957	Prodigal:002006	CDS	349645	350007	+	ID=JMBBBDBI_00523;Name=rplR;db_xref=COG:COG0256;gene=rplR;inference=ab initio prediction:Prodigal:002006,similar to AA sequence:UniProtKB:Q6N4U9;locus_tag=JMBBBDBI_00523;product=50S ribosomal protein L18
	NODE_1_length_2846042_cov_1532.926957	Prodigal:002006	CDS	350061	350636	+	ID=JMBBBDBI_00524;Name=rpsE;db_xref=COG:COG0098;gene=rpsE;inference=ab initio prediction:Prodigal:002006,similar to AA sequence:UniProtKB:Q6N4V0;locus_tag=JMBBBDBI_00524;product=30S ribosomal protein S5
	NODE_1_length_2846042_cov_1532.926957	Prodigal:002006	CDS	350647	350844	+	ID=JMBBBDBI_00525;Name=rpmD;db_xref=COG:COG1841;gene=rpmD;inference=ab initio prediction:Prodigal:002006,similar to AA sequence:UniProtKB:Q6N4V1;locus_tag=JMBBBDBI_00525;product=50S ribosomal protein L30
	NODE_1_length_2846042_cov_1532.926957	Prodigal:002006	CDS	350909	351400	+	ID=JMBBBDBI_00526;Name=rplO;db_xref=COG:COG0200;gene=rplO;inference=ab initio prediction:Prodigal:002006,similar to AA sequence:UniProtKB:Q6N4V2;locus_tag=JMBBBDBI_00526;product=50S ribosomal protein L15
	NODE_1_length_2846042_cov_1532.926957	Prodigal:002006	CDS	351855	353189	+	ID=JMBBBDBI_00527;Name=secY;db_xref=COG:COG0201;gene=secY;inference=ab initio prediction:Prodigal:002006,similar to AA sequence:UniProtKB:P0AGA2;locus_tag=JMBBBDBI_00527;product=Protein translocase subunit SecY
	NODE_1_length_2846042_cov_1532.926957	Prodigal:002006	CDS	353186	353767	+	ID=JMBBBDBI_00528;eC_number=2.7.4.3;Name=adk;db_xref=COG:COG0563;gene=adk;inference=ab initio prediction:Prodigal:002006,similar to AA sequence:UniProtKB:A0QSH8;locus_tag=JMBBBDBI_00528;product=Adenylate kinase
	NODE_1_length_2846042_cov_1532.926957	Prodigal:002006	CDS	353817	354257	-	ID=JMBBBDBI_00529;Name=cymR;gene=cymR;inference=ab initio prediction:Prodigal:002006,similar to AA sequence:UniProtKB:O34527;locus_tag=JMBBBDBI_00529;product=HTH-type transcriptional regulator CymR
	NODE_1_length_2846042_cov_1532.926957	Prodigal:002006	CDS	354856	355143	+	ID=JMBBBDBI_00530;inference=ab initio prediction:Prodigal:002006;locus_tag=JMBBBDBI_00530;product=hypothetical protein
	NODE_1_length_2846042_cov_1532.926957	Prodigal:002006	CDS	355546	356871	-	ID=JMBBBDBI_00531;eC_number=1.1.1.22;Name=rkpK;db_xref=COG:COG1004;gene=rkpK;inference=ab initio prediction:Prodigal:002006,similar to AA sequence:UniProtKB:O54068;locus_tag=JMBBBDBI_00531;product=UDP-glucose 6-dehydrogenase
	NODE_1_length_2846042_cov_1532.926957	Prodigal:002006	CDS	358244	359710	+	ID=JMBBBDBI_00532;eC_number=2.7.-.-;Name=sasA_1;gene=sasA_1;inference=ab initio prediction:Prodigal:002006,protein motif:HAMAP:MF_01837;locus_tag=JMBBBDBI_00532;product=Adaptive-response sensory-kinase SasA
	NODE_1_length_2846042_cov_1532.926957	Prodigal:002006	CDS	359900	360499	+	ID=JMBBBDBI_00533;Name=hpf;gene=hpf;inference=ab initio prediction:Prodigal:002006,similar to AA sequence:UniProtKB:Q7A6R6;locus_tag=JMBBBDBI_00533;product=Ribosome hibernation promotion factor
	NODE_1_length_2846042_cov_1532.926957	Prodigal:002006	CDS	360603	361067	+	ID=JMBBBDBI_00534;Name=ptsN_2;db_xref=COG:COG1762;gene=ptsN_2;inference=ab initio prediction:Prodigal:002006,similar to AA sequence:UniProtKB:P69829;locus_tag=JMBBBDBI_00534;product=Nitrogen regulatory protein
	NODE_1_length_2846042_cov_1532.926957	Prodigal:002006	CDS	361507	362364	+	ID=JMBBBDBI_00535;eC_number=3.1.3.7;Name=cysQ_1;db_xref=COG:COG1218;gene=cysQ_1;inference=ab initio prediction:Prodigal:002006,similar to AA sequence:UniProtKB:P26264;locus_tag=JMBBBDBI_00535;product=3'(2')%2C5'-bisphosphate nucleotidase CysQ
	NODE_1_length_2846042_cov_1532.926957	Prodigal:002006	CDS	362535	363122	+	ID=JMBBBDBI_00536;inference=ab initio prediction:Prodigal:002006;locus_tag=JMBBBDBI_00536;product=hypothetical protein
	NODE_1_length_2846042_cov_1532.926957	Prodigal:002006	CDS	363379	364416	+	ID=JMBBBDBI_00537;eC_number=2.4.2.21;Name=cobU;gene=cobU;inference=ab initio prediction:Prodigal:002006,similar to AA sequence:UniProtKB:P29935;locus_tag=JMBBBDBI_00537;product=Nicotinate-nucleotide--dimethylbenzimidazole phosphoribosyltransferase
	NODE_1_length_2846042_cov_1532.926957	Prodigal:002006	CDS	364409	365497	+	ID=JMBBBDBI_00538;eC_number=1.13.12.-;Name=nmoA;db_xref=COG:COG2070;gene=nmoA;inference=ab initio prediction:Prodigal:002006,similar to AA sequence:UniProtKB:Q9HWH9;locus_tag=JMBBBDBI_00538;product=Nitronate monooxygenase
	NODE_1_length_2846042_cov_1532.926957	Prodigal:002006	CDS	365535	366611	+	ID=JMBBBDBI_00539;Name=ribBA;db_xref=COG:COG0108;gene=ribBA;inference=ab initio prediction:Prodigal:002006,similar to AA sequence:UniProtKB:P9WHF1;locus_tag=JMBBBDBI_00539;product=Riboflavin biosynthesis protein RibBA
	NODE_1_length_2846042_cov_1532.926957	Prodigal:002006	CDS	366727	368475	+	ID=JMBBBDBI_00540;inference=ab initio prediction:Prodigal:002006;locus_tag=JMBBBDBI_00540;product=hypothetical protein
	NODE_1_length_2846042_cov_1532.926957	Prodigal:002006	CDS	368827	369441	+	ID=JMBBBDBI_00541;Name=lemA;db_xref=COG:COG1704;gene=lemA;inference=ab initio prediction:Prodigal:002006,similar to AA sequence:UniProtKB:A8AVK0;locus_tag=JMBBBDBI_00541;product=Protein LemA
	NODE_1_length_2846042_cov_1532.926957	Prodigal:002006	CDS	369461	370381	+	ID=JMBBBDBI_00542;inference=ab initio prediction:Prodigal:002006;locus_tag=JMBBBDBI_00542;product=hypothetical protein
	NODE_1_length_2846042_cov_1532.926957	Prodigal:002006	CDS	370383	370991	+	ID=JMBBBDBI_00543;inference=ab initio prediction:Prodigal:002006;locus_tag=JMBBBDBI_00543;product=hypothetical protein
	NODE_1_length_2846042_cov_1532.926957	Prodigal:002006	CDS	371340	373100	-	ID=JMBBBDBI_00544;inference=ab initio prediction:Prodigal:002006;locus_tag=JMBBBDBI_00544;product=hypothetical protein
	NODE_1_length_2846042_cov_1532.926957	Prodigal:002006	CDS	373512	375071	-	ID=JMBBBDBI_00545;Name=zraR_1;db_xref=COG:COG2204;gene=zraR_1;inference=ab initio prediction:Prodigal:002006,similar to AA sequence:UniProtKB:P14375;locus_tag=JMBBBDBI_00545;product=Transcriptional regulatory protein ZraR
	NODE_1_length_2846042_cov_1532.926957	Prodigal:002006	CDS	375219	376202	-	ID=JMBBBDBI_00546;eC_number=1.14.13.107;Name=limB;gene=limB;inference=ab initio prediction:Prodigal:002006,similar to AA sequence:UniProtKB:Q9EUT9;locus_tag=JMBBBDBI_00546;product=Limonene 1%2C2-monooxygenase
	NODE_1_length_2846042_cov_1532.926957	Prodigal:002006	CDS	376648	377352	-	ID=JMBBBDBI_00547;db_xref=COG:COG1136;inference=ab initio prediction:Prodigal:002006,similar to AA sequence:UniProtKB:P9WQK1;locus_tag=JMBBBDBI_00547;product=putative ABC transporter ATP-binding protein
	NODE_1_length_2846042_cov_1532.926957	Prodigal:002006	CDS	377355	378119	+	ID=JMBBBDBI_00548;inference=ab initio prediction:Prodigal:002006;locus_tag=JMBBBDBI_00548;product=hypothetical protein
	NODE_1_length_2846042_cov_1532.926957	Aragorn:001002	tRNA	378183	378258	-	ID=JMBBBDBI_00549;inference=COORDINATES:profile:Aragorn:001002;locus_tag=JMBBBDBI_00549;product=tRNA-Met(cat)
	NODE_1_length_2846042_cov_1532.926957	Prodigal:002006	CDS	378428	380305	+	ID=JMBBBDBI_00550;eC_number=3.6.3.-;db_xref=COG:COG1132;inference=ab initio prediction:Prodigal:002006,similar to AA sequence:UniProtKB:Q99T13;locus_tag=JMBBBDBI_00550;product=Putative multidrug export ATP-binding/permease protein
	NODE_1_length_2846042_cov_1532.926957	Prodigal:002006	CDS	380308	380907	-	ID=JMBBBDBI_00551;Name=regA;db_xref=COG:COG4567;gene=regA;inference=ab initio prediction:Prodigal:002006,similar to AA sequence:UniProtKB:Q53228;locus_tag=JMBBBDBI_00551;product=Photosynthetic apparatus regulatory protein RegA
	NODE_1_length_2846042_cov_1532.926957	Prodigal:002006	CDS	381188	382501	-	ID=JMBBBDBI_00552;eC_number=2.7.13.3;Name=regB;gene=regB;inference=ab initio prediction:Prodigal:002006,similar to AA sequence:UniProtKB:Q3J6C1;locus_tag=JMBBBDBI_00552;product=Sensor histidine kinase RegB
	NODE_1_length_2846042_cov_1532.926957	Prodigal:002006	CDS	382494	383171	-	ID=JMBBBDBI_00553;inference=ab initio prediction:Prodigal:002006;locus_tag=JMBBBDBI_00553;product=hypothetical protein
	NODE_1_length_2846042_cov_1532.926957	Prodigal:002006	CDS	383413	384723	+	ID=JMBBBDBI_00554;inference=ab initio prediction:Prodigal:002006;locus_tag=JMBBBDBI_00554;product=hypothetical protein
	NODE_1_length_2846042_cov_1532.926957	Prodigal:002006	CDS	384799	385659	+	ID=JMBBBDBI_00555;inference=ab initio prediction:Prodigal:002006;locus_tag=JMBBBDBI_00555;product=hypothetical protein
	NODE_1_length_2846042_cov_1532.926957	Prodigal:002006	CDS	385599	386081	-	ID=JMBBBDBI_00556;Name=secB;db_xref=COG:COG1952;gene=secB;inference=ab initio prediction:Prodigal:002006,similar to AA sequence:UniProtKB:P0AG86;locus_tag=JMBBBDBI_00556;product=Protein-export protein SecB
	NODE_1_length_2846042_cov_1532.926957	Prodigal:002006	CDS	386303	386932	+	ID=JMBBBDBI_00557;eC_number=2.5.1.3;Name=thiE_2;gene=thiE_2;inference=ab initio prediction:Prodigal:002006,protein motif:HAMAP:MF_00097;locus_tag=JMBBBDBI_00557;product=Thiamine-phosphate synthase
	NODE_1_length_2846042_cov_1532.926957	Prodigal:002006	CDS	386938	387915	+	ID=JMBBBDBI_00558;inference=ab initio prediction:Prodigal:002006;locus_tag=JMBBBDBI_00558;product=hypothetical protein
	NODE_1_length_2846042_cov_1532.926957	Prodigal:002006	CDS	388424	388693	-	ID=JMBBBDBI_00559;inference=ab initio prediction:Prodigal:002006;locus_tag=JMBBBDBI_00559;product=hypothetical protein
	NODE_1_length_2846042_cov_1532.926957	Prodigal:002006	CDS	389112	389291	-	ID=JMBBBDBI_00560;inference=ab initio prediction:Prodigal:002006;locus_tag=JMBBBDBI_00560;product=hypothetical protein
	NODE_1_length_2846042_cov_1532.926957	Prodigal:002006	CDS	389236	389346	-	ID=JMBBBDBI_00561;inference=ab initio prediction:Prodigal:002006;locus_tag=JMBBBDBI_00561;product=hypothetical protein
	NODE_1_length_2846042_cov_1532.926957	Prodigal:002006	CDS	389807	390556	+	ID=JMBBBDBI_00562;eC_number=2.1.1.163;Name=ubiE;db_xref=COG:COG2226;gene=ubiE;inference=ab initio prediction:Prodigal:002006,similar to AA sequence:UniProtKB:P0A887;locus_tag=JMBBBDBI_00562;product=Ubiquinone/menaquinone biosynthesis C-methyltransferase UbiE
	NODE_1_length_2846042_cov_1532.926957	Prodigal:002006	CDS	390710	392275	+	ID=JMBBBDBI_00563;eC_number=2.7.-.-;Name=ubiB_2;gene=ubiB_2;inference=ab initio prediction:Prodigal:002006,protein motif:HAMAP:MF_00414;locus_tag=JMBBBDBI_00563;product=protein kinase UbiB
	NODE_1_length_2846042_cov_1532.926957	Prodigal:002006	CDS	392312	393484	-	ID=JMBBBDBI_00564;db_xref=COG:COG0654;inference=ab initio prediction:Prodigal:002006,similar to AA sequence:UniProtKB:P9WM51;locus_tag=JMBBBDBI_00564;product=putative protein
	NODE_1_length_2846042_cov_1532.926957	Prodigal:002006	CDS	393636	393758	+	ID=JMBBBDBI_00565;inference=ab initio prediction:Prodigal:002006;locus_tag=JMBBBDBI_00565;product=hypothetical protein
	NODE_1_length_2846042_cov_1532.926957	Prodigal:002006	CDS	393779	394897	-	ID=JMBBBDBI_00566;eC_number=4.2.3.5;Name=aroC;db_xref=COG:COG0082;gene=aroC;inference=ab initio prediction:Prodigal:002006,similar to AA sequence:UniProtKB:P12008;locus_tag=JMBBBDBI_00566;product=Chorismate synthase
	NODE_1_length_2846042_cov_1532.926957	Prodigal:002006	CDS	395287	395550	-	ID=JMBBBDBI_00567;inference=ab initio prediction:Prodigal:002006;locus_tag=JMBBBDBI_00567;product=hypothetical protein
	NODE_1_length_2846042_cov_1532.926957	Prodigal:002006	CDS	395701	396105	-	ID=JMBBBDBI_00568;inference=ab initio prediction:Prodigal:002006;locus_tag=JMBBBDBI_00568;product=hypothetical protein
	NODE_1_length_2846042_cov_1532.926957	Prodigal:002006	CDS	396108	396332	-	ID=JMBBBDBI_00569;inference=ab initio prediction:Prodigal:002006;locus_tag=JMBBBDBI_00569;product=hypothetical protein
	NODE_1_length_2846042_cov_1532.926957	Prodigal:002006	CDS	396339	396674	-	ID=JMBBBDBI_00570;inference=ab initio prediction:Prodigal:002006;locus_tag=JMBBBDBI_00570;product=hypothetical protein
	NODE_1_length_2846042_cov_1532.926957	Prodigal:002006	CDS	396671	396994	-	ID=JMBBBDBI_00571;inference=ab initio prediction:Prodigal:002006;locus_tag=JMBBBDBI_00571;product=hypothetical protein
	NODE_1_length_2846042_cov_1532.926957	Prodigal:002006	CDS	397088	397417	-	ID=JMBBBDBI_00572;inference=ab initio prediction:Prodigal:002006;locus_tag=JMBBBDBI_00572;product=hypothetical protein
	NODE_1_length_2846042_cov_1532.926957	Prodigal:002006	CDS	397531	398769	+	ID=JMBBBDBI_00573;eC_number=6.3.4.5;Name=argG;db_xref=COG:COG0137;gene=argG;inference=ab initio prediction:Prodigal:002006,similar to AA sequence:UniProtKB:Q9PHK7;locus_tag=JMBBBDBI_00573;product=Argininosuccinate synthase
	NODE_1_length_2846042_cov_1532.926957	Prodigal:002006	CDS	398873	399181	+	ID=JMBBBDBI_00574;inference=ab initio prediction:Prodigal:002006;locus_tag=JMBBBDBI_00574;product=hypothetical protein
	NODE_1_length_2846042_cov_1532.926957	Prodigal:002006	CDS	399316	399780	+	ID=JMBBBDBI_00575;inference=ab initio prediction:Prodigal:002006;locus_tag=JMBBBDBI_00575;product=hypothetical protein
	NODE_1_length_2846042_cov_1532.926957	Prodigal:002006	CDS	399855	400319	+	ID=JMBBBDBI_00576;inference=ab initio prediction:Prodigal:002006;locus_tag=JMBBBDBI_00576;product=hypothetical protein
	NODE_1_length_2846042_cov_1532.926957	Prodigal:002006	CDS	400774	401754	-	ID=JMBBBDBI_00577;inference=ab initio prediction:Prodigal:002006;locus_tag=JMBBBDBI_00577;product=hypothetical protein
	NODE_1_length_2846042_cov_1532.926957	Prodigal:002006	CDS	401853	402173	-	ID=JMBBBDBI_00578;eC_number=2.8.1.1;Name=glpE_1;gene=glpE_1;inference=ab initio prediction:Prodigal:002006,protein motif:HAMAP:MF_01009;locus_tag=JMBBBDBI_00578;product=Thiosulfate sulfurtransferase GlpE
	NODE_1_length_2846042_cov_1532.926957	Prodigal:002006	CDS	402225	402851	-	ID=JMBBBDBI_00579;eC_number=2.7.7.77;Name=mobA;db_xref=COG:COG0746;gene=mobA;inference=ab initio prediction:Prodigal:002006,similar to AA sequence:UniProtKB:P32173;locus_tag=JMBBBDBI_00579;product=Molybdenum cofactor guanylyltransferase
	NODE_1_length_2846042_cov_1532.926957	Prodigal:002006	CDS	402897	405665	-	ID=JMBBBDBI_00580;eC_number=1.17.1.9;inference=ab initio prediction:Prodigal:002006,similar to AA sequence:UniProtKB:Q99RW4;locus_tag=JMBBBDBI_00580;product=Putative formate dehydrogenase
	NODE_1_length_2846042_cov_1532.926957	Prodigal:002006	CDS	405662	407374	-	ID=JMBBBDBI_00581;eC_number=7.-.-.-;Name=rsxC;gene=rsxC;inference=ab initio prediction:Prodigal:002006,protein motif:HAMAP:MF_00461;locus_tag=JMBBBDBI_00581;product=Ion-translocating oxidoreductase complex subunit C
	NODE_1_length_2846042_cov_1532.926957	Prodigal:002006	CDS	407676	408572	-	ID=JMBBBDBI_00582;inference=ab initio prediction:Prodigal:002006;locus_tag=JMBBBDBI_00582;product=hypothetical protein
	NODE_1_length_2846042_cov_1532.926957	Prodigal:002006	CDS	408975	409907	+	ID=JMBBBDBI_00583;inference=ab initio prediction:Prodigal:002006;locus_tag=JMBBBDBI_00583;product=hypothetical protein
	NODE_1_length_2846042_cov_1532.926957	Prodigal:002006	CDS	409940	410989	+	ID=JMBBBDBI_00584;Name=ribF;db_xref=COG:COG0196;gene=ribF;inference=ab initio prediction:Prodigal:002006,similar to AA sequence:UniProtKB:P0AG40;locus_tag=JMBBBDBI_00584;product=Bifunctional riboflavin kinase/FMN adenylyltransferase
	NODE_1_length_2846042_cov_1532.926957	Prodigal:002006	CDS	410991	411446	-	ID=JMBBBDBI_00585;inference=ab initio prediction:Prodigal:002006;locus_tag=JMBBBDBI_00585;product=hypothetical protein
	NODE_1_length_2846042_cov_1532.926957	Prodigal:002006	CDS	411608	413221	-	ID=JMBBBDBI_00586;db_xref=COG:COG1233;inference=ab initio prediction:Prodigal:002006,similar to AA sequence:UniProtKB:P9WKP7;locus_tag=JMBBBDBI_00586;product=putative protein
	NODE_1_length_2846042_cov_1532.926957	Prodigal:002006	CDS	413380	414378	-	ID=JMBBBDBI_00587;inference=ab initio prediction:Prodigal:002006;locus_tag=JMBBBDBI_00587;product=hypothetical protein
	NODE_1_length_2846042_cov_1532.926957	Prodigal:002006	CDS	414388	417108	-	ID=JMBBBDBI_00588;eC_number=1.7.-.-;Name=nasA;gene=nasA;inference=ab initio prediction:Prodigal:002006,similar to AA sequence:UniProtKB:Q06457;locus_tag=JMBBBDBI_00588;product=Nitrate reductase
	NODE_1_length_2846042_cov_1532.926957	Prodigal:002006	CDS	417108	418760	-	ID=JMBBBDBI_00589;eC_number=7.-.-.-;Name=rsxB;gene=rsxB;inference=ab initio prediction:Prodigal:002006,protein motif:HAMAP:MF_00463;locus_tag=JMBBBDBI_00589;product=Ion-translocating oxidoreductase complex subunit B
	NODE_1_length_2846042_cov_1532.926957	Prodigal:002006	CDS	418757	420556	-	ID=JMBBBDBI_00590;inference=ab initio prediction:Prodigal:002006;locus_tag=JMBBBDBI_00590;product=hypothetical protein
	NODE_1_length_2846042_cov_1532.926957	Prodigal:002006	CDS	420564	421775	-	ID=JMBBBDBI_00591;eC_number=1.7.1.4;Name=nasD;db_xref=COG:COG1251;gene=nasD;inference=ab initio prediction:Prodigal:002006,similar to AA sequence:UniProtKB:P42435;locus_tag=JMBBBDBI_00591;product=Nitrite reductase [NAD(P)H]
	NODE_1_length_2846042_cov_1532.926957	Prodigal:002006	CDS	421835	422632	-	ID=JMBBBDBI_00592;eC_number=7.3.2.4;Name=nrtC;db_xref=COG:COG0715;gene=nrtC;inference=ab initio prediction:Prodigal:002006,similar to AA sequence:UniProtKB:P38045;locus_tag=JMBBBDBI_00592;product=Nitrate import ATP-binding protein NrtC
	NODE_1_length_2846042_cov_1532.926957	Prodigal:002006	CDS	422644	423471	-	ID=JMBBBDBI_00593;Name=cmpB;gene=cmpB;inference=ab initio prediction:Prodigal:002006,similar to AA sequence:UniProtKB:Q55461;locus_tag=JMBBBDBI_00593;product=Bicarbonate transport system permease protein CmpB
	NODE_1_length_2846042_cov_1532.926957	Prodigal:002006	CDS	423610	424929	-	ID=JMBBBDBI_00594;Name=nrtA_1;gene=nrtA_1;inference=ab initio prediction:Prodigal:002006,similar to AA sequence:UniProtKB:P73452;locus_tag=JMBBBDBI_00594;product=Nitrate/nitrite binding protein NrtA
	NODE_1_length_2846042_cov_1532.926957	Prodigal:002006	CDS	425235	426377	-	ID=JMBBBDBI_00595;Name=nrtA_2;db_xref=COG:COG0715;gene=nrtA_2;inference=ab initio prediction:Prodigal:002006,similar to AA sequence:UniProtKB:P38043;locus_tag=JMBBBDBI_00595;product=Nitrate/nitrite binding protein NrtA
	NODE_1_length_2846042_cov_1532.926957	Prodigal:002006	CDS	426374	426976	-	ID=JMBBBDBI_00596;inference=ab initio prediction:Prodigal:002006;locus_tag=JMBBBDBI_00596;product=hypothetical protein
	NODE_1_length_2846042_cov_1532.926957	Prodigal:002006	CDS	427443	428255	-	ID=JMBBBDBI_00597;inference=ab initio prediction:Prodigal:002006;locus_tag=JMBBBDBI_00597;product=hypothetical protein
	NODE_1_length_2846042_cov_1532.926957	Prodigal:002006	CDS	428559	429575	-	ID=JMBBBDBI_00598;eC_number=5.1.3.24;Name=nanM;gene=nanM;inference=ab initio prediction:Prodigal:002006,protein motif:HAMAP:MF_01195;locus_tag=JMBBBDBI_00598;product=N-acetylneuraminate epimerase
	NODE_1_length_2846042_cov_1532.926957	Prodigal:002006	CDS	429620	429823	-	ID=JMBBBDBI_00599;inference=ab initio prediction:Prodigal:002006;locus_tag=JMBBBDBI_00599;product=hypothetical protein
	NODE_1_length_2846042_cov_1532.926957	Prodigal:002006	CDS	430083	430331	-	ID=JMBBBDBI_00600;inference=ab initio prediction:Prodigal:002006;locus_tag=JMBBBDBI_00600;product=hypothetical protein
	NODE_1_length_2846042_cov_1532.926957	Prodigal:002006	CDS	430547	430909	+	ID=JMBBBDBI_00601;Name=tmoC_2;gene=tmoC_2;inference=ab initio prediction:Prodigal:002006,similar to AA sequence:UniProtKB:Q00458;locus_tag=JMBBBDBI_00601;product=Toluene-4-monooxygenase system%2C ferredoxin component
	NODE_1_length_2846042_cov_1532.926957	Prodigal:002006	CDS	430923	432215	-	ID=JMBBBDBI_00602;eC_number=2.7.7.72;Name=cca;gene=cca;inference=ab initio prediction:Prodigal:002006,protein motif:HAMAP:MF_01263;locus_tag=JMBBBDBI_00602;product=CCA-adding enzyme
	NODE_1_length_2846042_cov_1532.926957	Prodigal:002006	CDS	432227	432487	-	ID=JMBBBDBI_00603;inference=ab initio prediction:Prodigal:002006;locus_tag=JMBBBDBI_00603;product=hypothetical protein
	NODE_1_length_2846042_cov_1532.926957	Prodigal:002006	CDS	432617	433240	-	ID=JMBBBDBI_00604;eC_number=3.6.1.-;Name=nudL;gene=nudL;inference=ab initio prediction:Prodigal:002006,protein motif:HAMAP:MF_01592;locus_tag=JMBBBDBI_00604;product=putative Nudix hydrolase NudL
	NODE_1_length_2846042_cov_1532.926957	Prodigal:002006	CDS	433227	433832	-	ID=JMBBBDBI_00605;inference=ab initio prediction:Prodigal:002006;locus_tag=JMBBBDBI_00605;product=hypothetical protein
	NODE_1_length_2846042_cov_1532.926957	Prodigal:002006	CDS	433943	434488	-	ID=JMBBBDBI_00606;inference=ab initio prediction:Prodigal:002006;locus_tag=JMBBBDBI_00606;product=hypothetical protein
	NODE_1_length_2846042_cov_1532.926957	Prodigal:002006	CDS	434595	435302	+	ID=JMBBBDBI_00607;inference=ab initio prediction:Prodigal:002006;locus_tag=JMBBBDBI_00607;product=hypothetical protein
	NODE_1_length_2846042_cov_1532.926957	Prodigal:002006	CDS	435321	435557	-	ID=JMBBBDBI_00608;inference=ab initio prediction:Prodigal:002006;locus_tag=JMBBBDBI_00608;product=hypothetical protein
	NODE_1_length_2846042_cov_1532.926957	Prodigal:002006	CDS	435657	436553	-	ID=JMBBBDBI_00609;eC_number=1.3.3.3;Name=hemF;gene=hemF;inference=ab initio prediction:Prodigal:002006,similar to AA sequence:UniProtKB:P72848;locus_tag=JMBBBDBI_00609;product=Oxygen-dependent coproporphyrinogen-III oxidase
	NODE_1_length_2846042_cov_1532.926957	Prodigal:002006	CDS	436737	437015	+	ID=JMBBBDBI_00610;inference=ab initio prediction:Prodigal:002006;locus_tag=JMBBBDBI_00610;product=hypothetical protein
	NODE_1_length_2846042_cov_1532.926957	Prodigal:002006	CDS	437028	437543	+	ID=JMBBBDBI_00611;inference=ab initio prediction:Prodigal:002006;locus_tag=JMBBBDBI_00611;product=hypothetical protein
	NODE_1_length_2846042_cov_1532.926957	Prodigal:002006	CDS	437923	439635	-	ID=JMBBBDBI_00612;Name=ftsZ;gene=ftsZ;inference=ab initio prediction:Prodigal:002006,protein motif:HAMAP:MF_00909;locus_tag=JMBBBDBI_00612;product=Cell division protein FtsZ
	NODE_1_length_2846042_cov_1532.926957	Prodigal:002006	CDS	439747	441027	-	ID=JMBBBDBI_00613;Name=ftsA;db_xref=COG:COG0849;gene=ftsA;inference=ab initio prediction:Prodigal:002006,similar to AA sequence:UniProtKB:P0ABH0;locus_tag=JMBBBDBI_00613;product=Cell division protein FtsA
	NODE_1_length_2846042_cov_1532.926957	Prodigal:002006	CDS	441060	442022	-	ID=JMBBBDBI_00614;Name=ftsQ;gene=ftsQ;inference=ab initio prediction:Prodigal:002006,protein motif:HAMAP:MF_00911;locus_tag=JMBBBDBI_00614;product=Cell division protein FtsQ
	NODE_1_length_2846042_cov_1532.926957	Prodigal:002006	CDS	441989	442912	-	ID=JMBBBDBI_00615;eC_number=6.3.2.4;Name=ddlB;db_xref=COG:COG1181;gene=ddlB;inference=ab initio prediction:Prodigal:002006,similar to AA sequence:UniProtKB:P07862;locus_tag=JMBBBDBI_00615;product=D-alanine--D-alanine ligase B
	NODE_1_length_2846042_cov_1532.926957	Prodigal:002006	CDS	443150	443449	+	ID=JMBBBDBI_00616;inference=ab initio prediction:Prodigal:002006;locus_tag=JMBBBDBI_00616;product=hypothetical protein
	NODE_1_length_2846042_cov_1532.926957	Prodigal:002006	CDS	443446	443748	+	ID=JMBBBDBI_00617;inference=ab initio prediction:Prodigal:002006;locus_tag=JMBBBDBI_00617;product=hypothetical protein
	NODE_1_length_2846042_cov_1532.926957	Prodigal:002006	CDS	443858	445252	-	ID=JMBBBDBI_00618;inference=ab initio prediction:Prodigal:002006;locus_tag=JMBBBDBI_00618;product=hypothetical protein
	NODE_1_length_2846042_cov_1532.926957	Prodigal:002006	CDS	445290	446717	-	ID=JMBBBDBI_00619;inference=ab initio prediction:Prodigal:002006;locus_tag=JMBBBDBI_00619;product=hypothetical protein
	NODE_1_length_2846042_cov_1532.926957	Aragorn:001002	tRNA	446987	447062	-	ID=JMBBBDBI_00620;inference=COORDINATES:profile:Aragorn:001002;locus_tag=JMBBBDBI_00620;product=tRNA-Glu(ctc)
	NODE_1_length_2846042_cov_1532.926957	Prodigal:002006	CDS	447145	448578	+	ID=JMBBBDBI_00621;inference=ab initio prediction:Prodigal:002006;locus_tag=JMBBBDBI_00621;product=hypothetical protein
	NODE_1_length_2846042_cov_1532.926957	Prodigal:002006	CDS	448563	449093	-	ID=JMBBBDBI_00622;eC_number=3.1.4.58;Name=thpR_1;db_xref=COG:COG1514;gene=thpR_1;inference=ab initio prediction:Prodigal:002006,similar to AA sequence:UniProtKB:P37025;locus_tag=JMBBBDBI_00622;product=RNA 2'%2C3'-cyclic phosphodiesterase
	NODE_1_length_2846042_cov_1532.926957	Prodigal:002006	CDS	449641	449940	-	ID=JMBBBDBI_00623;eC_number=3.6.1.7;Name=yccX;gene=yccX;inference=ab initio prediction:Prodigal:002006,protein motif:HAMAP:MF_01450;locus_tag=JMBBBDBI_00623;product=Acylphosphatase
	NODE_1_length_2846042_cov_1532.926957	Prodigal:002006	CDS	449956	450834	-	ID=JMBBBDBI_00624;eC_number=6.3.2.1;Name=panC;db_xref=COG:COG0414;gene=panC;inference=ab initio prediction:Prodigal:002006,similar to AA sequence:UniProtKB:Q5SHF5;locus_tag=JMBBBDBI_00624;product=Pantothenate synthetase
	NODE_1_length_2846042_cov_1532.926957	Prodigal:002006	CDS	450854	451066	-	ID=JMBBBDBI_00625;inference=ab initio prediction:Prodigal:002006;locus_tag=JMBBBDBI_00625;product=hypothetical protein
	NODE_1_length_2846042_cov_1532.926957	Prodigal:002006	CDS	451227	453530	+	ID=JMBBBDBI_00626;eC_number=1.1.1.39;Name=dme;db_xref=COG:COG0280;gene=dme;inference=ab initio prediction:Prodigal:002006,similar to AA sequence:UniProtKB:O30807;locus_tag=JMBBBDBI_00626;product=NAD-dependent malic enzyme
	NODE_1_length_2846042_cov_1532.926957	Prodigal:002006	CDS	453834	454892	+	ID=JMBBBDBI_00627;eC_number=4.2.1.47;Name=gmd;db_xref=COG:COG1089;gene=gmd;inference=ab initio prediction:Prodigal:002006,similar to AA sequence:UniProtKB:P0AC88;locus_tag=JMBBBDBI_00627;product=GDP-mannose 4%2C6-dehydratase
	NODE_1_length_2846042_cov_1532.926957	Prodigal:002006	CDS	455023	455964	+	ID=JMBBBDBI_00628;eC_number=1.1.1.271;Name=fcl;db_xref=COG:COG0451;gene=fcl;inference=ab initio prediction:Prodigal:002006,similar to AA sequence:UniProtKB:P32055;locus_tag=JMBBBDBI_00628;product=GDP-L-fucose synthase
	NODE_1_length_2846042_cov_1532.926957	Prodigal:002006	CDS	456062	457369	+	ID=JMBBBDBI_00629;inference=ab initio prediction:Prodigal:002006;locus_tag=JMBBBDBI_00629;product=hypothetical protein
	NODE_1_length_2846042_cov_1532.926957	Prodigal:002006	CDS	457568	460162	+	ID=JMBBBDBI_00630;Name=cckA_1;gene=cckA_1;inference=ab initio prediction:Prodigal:002006,similar to AA sequence:UniProtKB:P0DOA0;locus_tag=JMBBBDBI_00630;product=Sensor kinase CckA
	NODE_1_length_2846042_cov_1532.926957	Prodigal:002006	CDS	460168	460482	-	ID=JMBBBDBI_00631;inference=ab initio prediction:Prodigal:002006;locus_tag=JMBBBDBI_00631;product=hypothetical protein
	NODE_1_length_2846042_cov_1532.926957	Prodigal:002006	CDS	460560	461057	-	ID=JMBBBDBI_00632;inference=ab initio prediction:Prodigal:002006;locus_tag=JMBBBDBI_00632;product=hypothetical protein
	NODE_1_length_2846042_cov_1532.926957	Prodigal:002006	CDS	461188	461481	-	ID=JMBBBDBI_00633;inference=ab initio prediction:Prodigal:002006;locus_tag=JMBBBDBI_00633;product=hypothetical protein
	NODE_1_length_2846042_cov_1532.926957	Prodigal:002006	CDS	461832	464546	+	ID=JMBBBDBI_00634;inference=ab initio prediction:Prodigal:002006;locus_tag=JMBBBDBI_00634;product=hypothetical protein
	NODE_1_length_2846042_cov_1532.926957	Prodigal:002006	CDS	464917	468819	+	ID=JMBBBDBI_00635;inference=ab initio prediction:Prodigal:002006;locus_tag=JMBBBDBI_00635;product=hypothetical protein
	NODE_1_length_2846042_cov_1532.926957	Prodigal:002006	CDS	468973	470280	+	ID=JMBBBDBI_00636;Name=prsE;gene=prsE;inference=ab initio prediction:Prodigal:002006,similar to AA sequence:UniProtKB:Q7ANN5;locus_tag=JMBBBDBI_00636;product=Type I secretion system membrane fusion protein PrsE
	NODE_1_length_2846042_cov_1532.926957	Prodigal:002006	CDS	470413	471654	+	ID=JMBBBDBI_00637;inference=ab initio prediction:Prodigal:002006;locus_tag=JMBBBDBI_00637;product=hypothetical protein
	NODE_1_length_2846042_cov_1532.926957	Prodigal:002006	CDS	471756	472460	+	ID=JMBBBDBI_00638;eC_number=2.7.7.33;Name=rfbF;db_xref=COG:COG1208;gene=rfbF;inference=ab initio prediction:Prodigal:002006,similar to AA sequence:UniProtKB:Q8Z5I4;locus_tag=JMBBBDBI_00638;product=Glucose-1-phosphate cytidylyltransferase
	NODE_1_length_2846042_cov_1532.926957	Prodigal:002006	CDS	472497	473498	+	ID=JMBBBDBI_00639;eC_number=4.2.1.45;Name=rfbG;db_xref=COG:COG0451;gene=rfbG;inference=ab initio prediction:Prodigal:002006,similar to AA sequence:UniProtKB:P26397;locus_tag=JMBBBDBI_00639;product=CDP-glucose 4%2C6-dehydratase
	NODE_1_length_2846042_cov_1532.926957	Prodigal:002006	CDS	473660	474229	+	ID=JMBBBDBI_00640;eC_number=2.7.7.75;Name=mog;db_xref=COG:COG0521;gene=mog;inference=ab initio prediction:Prodigal:002006,similar to AA sequence:UniProtKB:Q9ZL45;locus_tag=JMBBBDBI_00640;product=Molybdopterin adenylyltransferase
	NODE_1_length_2846042_cov_1532.926957	Prodigal:002006	CDS	474230	476749	+	ID=JMBBBDBI_00641;db_xref=COG:COG2307;inference=ab initio prediction:Prodigal:002006,similar to AA sequence:UniProtKB:P9WL97;locus_tag=JMBBBDBI_00641;product=putative protein
	NODE_1_length_2846042_cov_1532.926957	Prodigal:002006	CDS	476746	477624	+	ID=JMBBBDBI_00642;db_xref=COG:COG1305;inference=ab initio prediction:Prodigal:002006,similar to AA sequence:UniProtKB:P9WL93;locus_tag=JMBBBDBI_00642;product=putative protein
	NODE_1_length_2846042_cov_1532.926957	Prodigal:002006	CDS	477704	478660	+	ID=JMBBBDBI_00643;inference=ab initio prediction:Prodigal:002006;locus_tag=JMBBBDBI_00643;product=hypothetical protein
	NODE_1_length_2846042_cov_1532.926957	Prodigal:002006	CDS	478872	479198	+	ID=JMBBBDBI_00644;inference=ab initio prediction:Prodigal:002006;locus_tag=JMBBBDBI_00644;product=hypothetical protein
	NODE_1_length_2846042_cov_1532.926957	Prodigal:002006	CDS	479185	480840	+	ID=JMBBBDBI_00645;eC_number=1.8.7.1;Name=sir_1;db_xref=COG:COG0155;gene=sir_1;inference=ab initio prediction:Prodigal:002006,similar to AA sequence:UniProtKB:P9WJ03;locus_tag=JMBBBDBI_00645;product=Sulfite reductase [ferredoxin]
	NODE_1_length_2846042_cov_1532.926957	Prodigal:002006	CDS	480830	481570	+	ID=JMBBBDBI_00646;eC_number=1.8.4.8;Name=cysH;gene=cysH;inference=ab initio prediction:Prodigal:002006,protein motif:HAMAP:MF_00063;locus_tag=JMBBBDBI_00646;product=Phosphoadenosine phosphosulfate reductase
	NODE_1_length_2846042_cov_1532.926957	Prodigal:002006	CDS	481588	482103	+	ID=JMBBBDBI_00647;inference=ab initio prediction:Prodigal:002006;locus_tag=JMBBBDBI_00647;product=hypothetical protein
	NODE_1_length_2846042_cov_1532.926957	Prodigal:002006	CDS	482178	483686	-	ID=JMBBBDBI_00648;inference=ab initio prediction:Prodigal:002006;locus_tag=JMBBBDBI_00648;product=hypothetical protein
	NODE_1_length_2846042_cov_1532.926957	Prodigal:002006	CDS	483771	484058	+	ID=JMBBBDBI_00649;inference=ab initio prediction:Prodigal:002006;locus_tag=JMBBBDBI_00649;product=hypothetical protein
	NODE_1_length_2846042_cov_1532.926957	Prodigal:002006	CDS	485672	485968	+	ID=JMBBBDBI_00650;inference=ab initio prediction:Prodigal:002006;locus_tag=JMBBBDBI_00650;product=hypothetical protein
	NODE_1_length_2846042_cov_1532.926957	Prodigal:002006	CDS	486105	486341	+	ID=JMBBBDBI_00651;inference=ab initio prediction:Prodigal:002006;locus_tag=JMBBBDBI_00651;product=hypothetical protein
	NODE_1_length_2846042_cov_1532.926957	Prodigal:002006	CDS	486485	486715	-	ID=JMBBBDBI_00652;inference=ab initio prediction:Prodigal:002006;locus_tag=JMBBBDBI_00652;product=hypothetical protein
	NODE_1_length_2846042_cov_1532.926957	Prodigal:002006	CDS	486913	487257	-	ID=JMBBBDBI_00653;Name=erpA;db_xref=COG:COG0316;gene=erpA;inference=ab initio prediction:Prodigal:002006,similar to AA sequence:UniProtKB:P0ACC3;locus_tag=JMBBBDBI_00653;product=Iron-sulfur cluster insertion protein ErpA
	NODE_1_length_2846042_cov_1532.926957	Prodigal:002006	CDS	487435	488652	+	ID=JMBBBDBI_00654;inference=ab initio prediction:Prodigal:002006,protein motif:HAMAP:MF_01212;locus_tag=JMBBBDBI_00654;product=Deoxyguanosinetriphosphate triphosphohydrolase-like protein
	NODE_1_length_2846042_cov_1532.926957	Prodigal:002006	CDS	488694	490472	+	ID=JMBBBDBI_00655;eC_number=6.1.1.19;Name=argS;gene=argS;inference=ab initio prediction:Prodigal:002006,similar to AA sequence:UniProtKB:Q99W05;locus_tag=JMBBBDBI_00655;product=Arginine--tRNA ligase
	NODE_1_length_2846042_cov_1532.926957	Prodigal:002006	CDS	490967	492319	+	ID=JMBBBDBI_00656;inference=ab initio prediction:Prodigal:002006;locus_tag=JMBBBDBI_00656;product=hypothetical protein
	NODE_1_length_2846042_cov_1532.926957	Prodigal:002006	CDS	492466	493251	+	ID=JMBBBDBI_00657;Name=scpA;db_xref=COG:COG1354;gene=scpA;inference=ab initio prediction:Prodigal:002006,similar to AA sequence:UniProtKB:P35154;locus_tag=JMBBBDBI_00657;product=Segregation and condensation protein A
	NODE_1_length_2846042_cov_1532.926957	Prodigal:002006	CDS	493263	494234	+	ID=JMBBBDBI_00658;Name=scpB_1;gene=scpB_1;inference=ab initio prediction:Prodigal:002006,protein motif:HAMAP:MF_01804;locus_tag=JMBBBDBI_00658;product=Segregation and condensation protein B
	NODE_1_length_2846042_cov_1532.926957	Prodigal:002006	CDS	494400	494639	-	ID=JMBBBDBI_00659;inference=ab initio prediction:Prodigal:002006;locus_tag=JMBBBDBI_00659;product=hypothetical protein
	NODE_1_length_2846042_cov_1532.926957	Prodigal:002006	CDS	494891	495136	+	ID=JMBBBDBI_00660;Name=tatA;gene=tatA;inference=ab initio prediction:Prodigal:002006,protein motif:HAMAP:MF_00236;locus_tag=JMBBBDBI_00660;product=Sec-independent protein translocase protein TatA
	NODE_1_length_2846042_cov_1532.926957	Prodigal:002006	CDS	495420	495884	+	ID=JMBBBDBI_00661;Name=tatB;gene=tatB;inference=ab initio prediction:Prodigal:002006,protein motif:HAMAP:MF_00237;locus_tag=JMBBBDBI_00661;product=Sec-independent protein translocase protein TatB
	NODE_1_length_2846042_cov_1532.926957	Prodigal:002006	CDS	495871	496356	-	ID=JMBBBDBI_00662;Name=bamE;gene=bamE;inference=ab initio prediction:Prodigal:002006,protein motif:HAMAP:MF_00925;locus_tag=JMBBBDBI_00662;product=Outer membrane protein assembly factor BamE
	NODE_1_length_2846042_cov_1532.926957	Prodigal:002006	CDS	496549	497232	+	ID=JMBBBDBI_00663;inference=ab initio prediction:Prodigal:002006;locus_tag=JMBBBDBI_00663;product=hypothetical protein
	NODE_1_length_2846042_cov_1532.926957	Prodigal:002006	CDS	497248	497871	+	ID=JMBBBDBI_00664;inference=ab initio prediction:Prodigal:002006;locus_tag=JMBBBDBI_00664;product=hypothetical protein
	NODE_1_length_2846042_cov_1532.926957	Prodigal:002006	CDS	497900	498574	-	ID=JMBBBDBI_00665;inference=ab initio prediction:Prodigal:002006;locus_tag=JMBBBDBI_00665;product=hypothetical protein
	NODE_1_length_2846042_cov_1532.926957	Prodigal:002006	CDS	498993	501146	-	ID=JMBBBDBI_00666;inference=ab initio prediction:Prodigal:002006;locus_tag=JMBBBDBI_00666;product=hypothetical protein
	NODE_1_length_2846042_cov_1532.926957	Prodigal:002006	CDS	502360	503268	+	ID=JMBBBDBI_00667;inference=ab initio prediction:Prodigal:002006;locus_tag=JMBBBDBI_00667;product=hypothetical protein
	NODE_1_length_2846042_cov_1532.926957	Prodigal:002006	CDS	503498	504526	-	ID=JMBBBDBI_00668;eC_number=2.4.2.29;Name=tgt;gene=tgt;inference=ab initio prediction:Prodigal:002006,similar to AA sequence:UniProtKB:P28720;locus_tag=JMBBBDBI_00668;product=Queuine tRNA-ribosyltransferase
	NODE_1_length_2846042_cov_1532.926957	Prodigal:002006	CDS	504664	505305	-	ID=JMBBBDBI_00669;db_xref=COG:COG0586;inference=ab initio prediction:Prodigal:002006,similar to AA sequence:UniProtKB:P9WP07;locus_tag=JMBBBDBI_00669;product=putative membrane protein
	NODE_1_length_2846042_cov_1532.926957	Prodigal:002006	CDS	505380	506531	-	ID=JMBBBDBI_00670;inference=ab initio prediction:Prodigal:002006;locus_tag=JMBBBDBI_00670;product=hypothetical protein
	NODE_1_length_2846042_cov_1532.926957	Prodigal:002006	CDS	506540	507877	-	ID=JMBBBDBI_00671;inference=ab initio prediction:Prodigal:002006,similar to AA sequence:UniProtKB:P0AE45;locus_tag=JMBBBDBI_00671;note=UPF0053 inner membrane protein YtfL;product=hypothetical protein
	NODE_1_length_2846042_cov_1532.926957	Prodigal:002006	CDS	508206	509426	-	ID=JMBBBDBI_00672;Name=hoxN;gene=hoxN;inference=ab initio prediction:Prodigal:002006,similar to AA sequence:UniProtKB:P23516;locus_tag=JMBBBDBI_00672;product=High-affinity nickel transport protein
	NODE_1_length_2846042_cov_1532.926957	Prodigal:002006	CDS	509781	510464	+	ID=JMBBBDBI_00673;eC_number=2.7.8.24;Name=pcs;db_xref=COG:COG1183;gene=pcs;inference=ab initio prediction:Prodigal:002006,similar to AA sequence:UniProtKB:Q9KJY8;locus_tag=JMBBBDBI_00673;product=Phosphatidylcholine synthase
	NODE_1_length_2846042_cov_1532.926957	Prodigal:002006	CDS	510556	511437	+	ID=JMBBBDBI_00674;eC_number=3.2.2.23;Name=mutM;db_xref=COG:COG0266;gene=mutM;inference=ab initio prediction:Prodigal:002006,similar to AA sequence:UniProtKB:P05523;locus_tag=JMBBBDBI_00674;product=Formamidopyrimidine-DNA glycosylase
	NODE_1_length_2846042_cov_1532.926957	Prodigal:002006	CDS	511511	511894	+	ID=JMBBBDBI_00675;inference=ab initio prediction:Prodigal:002006;locus_tag=JMBBBDBI_00675;product=hypothetical protein
	NODE_1_length_2846042_cov_1532.926957	Prodigal:002006	CDS	512001	512756	-	ID=JMBBBDBI_00676;inference=ab initio prediction:Prodigal:002006;locus_tag=JMBBBDBI_00676;product=hypothetical protein
	NODE_1_length_2846042_cov_1532.926957	Prodigal:002006	CDS	512892	514712	-	ID=JMBBBDBI_00677;Name=typA;db_xref=COG:COG1217;gene=typA;inference=ab initio prediction:Prodigal:002006,similar to AA sequence:UniProtKB:P32132;locus_tag=JMBBBDBI_00677;product=GTP-binding protein TypA/BipA
	NODE_1_length_2846042_cov_1532.926957	Prodigal:002006	CDS	514712	515395	-	ID=JMBBBDBI_00678;inference=ab initio prediction:Prodigal:002006;locus_tag=JMBBBDBI_00678;product=hypothetical protein
	NODE_1_length_2846042_cov_1532.926957	Prodigal:002006	CDS	515489	517012	+	ID=JMBBBDBI_00679;eC_number=4.3.1.1;Name=aspA;db_xref=COG:COG1027;gene=aspA;inference=ab initio prediction:Prodigal:002006,similar to AA sequence:UniProtKB:P0AC38;locus_tag=JMBBBDBI_00679;product=Aspartate ammonia-lyase
	NODE_1_length_2846042_cov_1532.926957	Prodigal:002006	CDS	517009	517266	-	ID=JMBBBDBI_00680;inference=ab initio prediction:Prodigal:002006;locus_tag=JMBBBDBI_00680;product=hypothetical protein
	NODE_1_length_2846042_cov_1532.926957	Prodigal:002006	CDS	517756	518478	+	ID=JMBBBDBI_00681;inference=ab initio prediction:Prodigal:002006;locus_tag=JMBBBDBI_00681;product=hypothetical protein
	NODE_1_length_2846042_cov_1532.926957	Prodigal:002006	CDS	518937	519716	+	ID=JMBBBDBI_00682;inference=ab initio prediction:Prodigal:002006;locus_tag=JMBBBDBI_00682;product=hypothetical protein
	NODE_1_length_2846042_cov_1532.926957	Prodigal:002006	CDS	519861	522071	-	ID=JMBBBDBI_00683;Name=fadJ;db_xref=COG:COG1024;gene=fadJ;inference=ab initio prediction:Prodigal:002006,similar to AA sequence:UniProtKB:P77399;locus_tag=JMBBBDBI_00683;product=Fatty acid oxidation complex subunit alpha
	NODE_1_length_2846042_cov_1532.926957	Prodigal:002006	CDS	522089	523297	-	ID=JMBBBDBI_00684;eC_number=2.3.1.-;Name=fadA;db_xref=COG:COG0183;gene=fadA;inference=ab initio prediction:Prodigal:002006,similar to AA sequence:UniProtKB:O53871;locus_tag=JMBBBDBI_00684;product=Putative acyltransferase
	NODE_1_length_2846042_cov_1532.926957	Prodigal:002006	CDS	523332	525113	-	ID=JMBBBDBI_00685;eC_number=1.3.8.-;Name=dmdC_1;db_xref=COG:COG1960;gene=dmdC_1;inference=ab initio prediction:Prodigal:002006,similar to AA sequence:UniProtKB:Q5LLW7;locus_tag=JMBBBDBI_00685;product=3-methylmercaptopropionyl-CoA dehydrogenase
	NODE_1_length_2846042_cov_1532.926957	Prodigal:002006	CDS	526190	526693	+	ID=JMBBBDBI_00686;inference=ab initio prediction:Prodigal:002006;locus_tag=JMBBBDBI_00686;product=hypothetical protein
	NODE_1_length_2846042_cov_1532.926957	Prodigal:002006	CDS	526562	527707	-	ID=JMBBBDBI_00687;inference=ab initio prediction:Prodigal:002006;locus_tag=JMBBBDBI_00687;product=hypothetical protein
	NODE_1_length_2846042_cov_1532.926957	Prodigal:002006	CDS	527704	528351	-	ID=JMBBBDBI_00688;inference=ab initio prediction:Prodigal:002006;locus_tag=JMBBBDBI_00688;product=hypothetical protein
	NODE_1_length_2846042_cov_1532.926957	Prodigal:002006	CDS	529061	531052	+	ID=JMBBBDBI_00689;inference=ab initio prediction:Prodigal:002006;locus_tag=JMBBBDBI_00689;product=hypothetical protein
	NODE_1_length_2846042_cov_1532.926957	Prodigal:002006	CDS	531260	531757	+	ID=JMBBBDBI_00690;inference=ab initio prediction:Prodigal:002006;locus_tag=JMBBBDBI_00690;product=hypothetical protein
	NODE_1_length_2846042_cov_1532.926957	Prodigal:002006	CDS	531800	532807	-	ID=JMBBBDBI_00691;eC_number=2.1.1.144;Name=tam_2;gene=tam_2;inference=ab initio prediction:Prodigal:002006,protein motif:HAMAP:MF_00560;locus_tag=JMBBBDBI_00691;product=Trans-aconitate 2-methyltransferase
	NODE_1_length_2846042_cov_1532.926957	Prodigal:002006	CDS	532890	533303	+	ID=JMBBBDBI_00692;inference=ab initio prediction:Prodigal:002006;locus_tag=JMBBBDBI_00692;product=hypothetical protein
	NODE_1_length_2846042_cov_1532.926957	Prodigal:002006	CDS	533561	534772	+	ID=JMBBBDBI_00693;Name=intA_2;db_xref=COG:COG0582;gene=intA_2;inference=ab initio prediction:Prodigal:002006,similar to AA sequence:UniProtKB:P32053;locus_tag=JMBBBDBI_00693;product=Prophage integrase IntA
	NODE_1_length_2846042_cov_1532.926957	Prodigal:002006	CDS	535874	537097	+	ID=JMBBBDBI_00694;inference=ab initio prediction:Prodigal:002006;locus_tag=JMBBBDBI_00694;product=hypothetical protein
	NODE_1_length_2846042_cov_1532.926957	Prodigal:002006	CDS	537198	537398	+	ID=JMBBBDBI_00695;inference=ab initio prediction:Prodigal:002006;locus_tag=JMBBBDBI_00695;product=hypothetical protein
	NODE_1_length_2846042_cov_1532.926957	Prodigal:002006	CDS	537395	538048	+	ID=JMBBBDBI_00696;inference=ab initio prediction:Prodigal:002006;locus_tag=JMBBBDBI_00696;product=hypothetical protein
	NODE_1_length_2846042_cov_1532.926957	Prodigal:002006	CDS	538045	540525	+	ID=JMBBBDBI_00697;inference=ab initio prediction:Prodigal:002006;locus_tag=JMBBBDBI_00697;product=hypothetical protein
	NODE_1_length_2846042_cov_1532.926957	Prodigal:002006	CDS	540806	541141	+	ID=JMBBBDBI_00698;inference=ab initio prediction:Prodigal:002006;locus_tag=JMBBBDBI_00698;product=hypothetical protein
	NODE_1_length_2846042_cov_1532.926957	Prodigal:002006	CDS	541144	541383	+	ID=JMBBBDBI_00699;inference=ab initio prediction:Prodigal:002006;locus_tag=JMBBBDBI_00699;product=hypothetical protein
	NODE_1_length_2846042_cov_1532.926957	Prodigal:002006	CDS	541541	541729	+	ID=JMBBBDBI_00700;inference=ab initio prediction:Prodigal:002006;locus_tag=JMBBBDBI_00700;product=hypothetical protein
	NODE_1_length_2846042_cov_1532.926957	Prodigal:002006	CDS	541841	542146	+	ID=JMBBBDBI_00701;inference=ab initio prediction:Prodigal:002006;locus_tag=JMBBBDBI_00701;product=hypothetical protein
	NODE_1_length_2846042_cov_1532.926957	Prodigal:002006	CDS	542227	542553	-	ID=JMBBBDBI_00702;inference=ab initio prediction:Prodigal:002006;locus_tag=JMBBBDBI_00702;product=hypothetical protein
	NODE_1_length_2846042_cov_1532.926957	Aragorn:001002	tRNA	542849	542938	-	ID=JMBBBDBI_00703;inference=COORDINATES:profile:Aragorn:001002;locus_tag=JMBBBDBI_00703;product=tRNA-Ser(gga)
	NODE_1_length_2846042_cov_1532.926957	Prodigal:002006	CDS	543217	544038	-	ID=JMBBBDBI_00704;inference=ab initio prediction:Prodigal:002006;locus_tag=JMBBBDBI_00704;product=hypothetical protein
	NODE_1_length_2846042_cov_1532.926957	Prodigal:002006	CDS	544213	544932	+	ID=JMBBBDBI_00705;inference=ab initio prediction:Prodigal:002006;locus_tag=JMBBBDBI_00705;product=hypothetical protein
	NODE_1_length_2846042_cov_1532.926957	Prodigal:002006	CDS	545019	546488	+	ID=JMBBBDBI_00706;inference=ab initio prediction:Prodigal:002006;locus_tag=JMBBBDBI_00706;product=hypothetical protein
	NODE_1_length_2846042_cov_1532.926957	Prodigal:002006	CDS	546635	547519	+	ID=JMBBBDBI_00707;Name=ku_1;db_xref=COG:COG1273;gene=ku_1;inference=ab initio prediction:Prodigal:002006,similar to AA sequence:UniProtKB:Q9I1W5;locus_tag=JMBBBDBI_00707;product=Non-homologous end joining protein Ku
	NODE_1_length_2846042_cov_1532.926957	Prodigal:002006	CDS	547523	550018	+	ID=JMBBBDBI_00708;Name=ligD;db_xref=COG:COG1793;gene=ligD;inference=ab initio prediction:Prodigal:002006,similar to AA sequence:UniProtKB:Q9I1X7;locus_tag=JMBBBDBI_00708;product=Multifunctional non-homologous end joining protein LigD
	NODE_1_length_2846042_cov_1532.926957	Prodigal:002006	CDS	550019	550822	-	ID=JMBBBDBI_00709;Name=ku_2;db_xref=COG:COG1273;gene=ku_2;inference=ab initio prediction:Prodigal:002006,similar to AA sequence:UniProtKB:Q9I1W5;locus_tag=JMBBBDBI_00709;product=Non-homologous end joining protein Ku
	NODE_1_length_2846042_cov_1532.926957	Prodigal:002006	CDS	550909	552123	-	ID=JMBBBDBI_00710;inference=ab initio prediction:Prodigal:002006;locus_tag=JMBBBDBI_00710;product=hypothetical protein
	NODE_1_length_2846042_cov_1532.926957	Prodigal:002006	CDS	552239	553819	+	ID=JMBBBDBI_00711;Name=prfC;db_xref=COG:COG4108;gene=prfC;inference=ab initio prediction:Prodigal:002006,similar to AA sequence:UniProtKB:Q83DC7;locus_tag=JMBBBDBI_00711;product=Peptide chain release factor 3
	NODE_1_length_2846042_cov_1532.926957	Prodigal:002006	CDS	554108	554992	+	ID=JMBBBDBI_00712;Name=cyoA;db_xref=COG:COG1622;gene=cyoA;inference=ab initio prediction:Prodigal:002006,similar to AA sequence:UniProtKB:P0ABJ1;locus_tag=JMBBBDBI_00712;product=Cytochrome bo(3) ubiquinol oxidase subunit 2
	NODE_1_length_2846042_cov_1532.926957	Prodigal:002006	CDS	554995	556998	+	ID=JMBBBDBI_00713;eC_number=7.1.1.3;Name=cyoB;db_xref=COG:COG0843;gene=cyoB;inference=ab initio prediction:Prodigal:002006,similar to AA sequence:UniProtKB:P0ABI8;locus_tag=JMBBBDBI_00713;product=Cytochrome bo(3) ubiquinol oxidase subunit 1
	NODE_1_length_2846042_cov_1532.926957	Prodigal:002006	CDS	556995	557666	+	ID=JMBBBDBI_00714;Name=cyoC_1;db_xref=COG:COG1845;gene=cyoC_1;inference=ab initio prediction:Prodigal:002006,similar to AA sequence:UniProtKB:P0ABJ3;locus_tag=JMBBBDBI_00714;product=Cytochrome bo(3) ubiquinol oxidase subunit 3
	NODE_1_length_2846042_cov_1532.926957	Prodigal:002006	CDS	557663	558127	+	ID=JMBBBDBI_00715;inference=ab initio prediction:Prodigal:002006;locus_tag=JMBBBDBI_00715;product=hypothetical protein
	NODE_1_length_2846042_cov_1532.926957	Prodigal:002006	CDS	558459	561209	+	ID=JMBBBDBI_00716;eC_number=3.6.3.-;Name=ctpF;db_xref=COG:COG0474;gene=ctpF;inference=ab initio prediction:Prodigal:002006,similar to AA sequence:UniProtKB:P9WPS9;locus_tag=JMBBBDBI_00716;product=putative cation-transporting ATPase F
	NODE_1_length_2846042_cov_1532.926957	Prodigal:002006	CDS	561262	562791	-	ID=JMBBBDBI_00717;eC_number=2.4.2.14;Name=purF;db_xref=COG:COG0034;gene=purF;inference=ab initio prediction:Prodigal:002006,similar to AA sequence:UniProtKB:P00497;locus_tag=JMBBBDBI_00717;product=Amidophosphoribosyltransferase
	NODE_1_length_2846042_cov_1532.926957	Prodigal:002006	CDS	563138	563746	-	ID=JMBBBDBI_00718;inference=ab initio prediction:Prodigal:002006;locus_tag=JMBBBDBI_00718;product=hypothetical protein
	NODE_1_length_2846042_cov_1532.926957	Prodigal:002006	CDS	563935	566169	-	ID=JMBBBDBI_00719;inference=ab initio prediction:Prodigal:002006;locus_tag=JMBBBDBI_00719;product=hypothetical protein
	NODE_1_length_2846042_cov_1532.926957	Prodigal:002006	CDS	566354	566785	+	ID=JMBBBDBI_00720;inference=ab initio prediction:Prodigal:002006;locus_tag=JMBBBDBI_00720;product=hypothetical protein
	NODE_1_length_2846042_cov_1532.926957	Prodigal:002006	CDS	567544	568290	+	ID=JMBBBDBI_00721;inference=ab initio prediction:Prodigal:002006;locus_tag=JMBBBDBI_00721;product=hypothetical protein
	NODE_1_length_2846042_cov_1532.926957	Prodigal:002006	CDS	568520	569485	+	ID=JMBBBDBI_00722;eC_number=2.7.1.39;Name=thrB;db_xref=COG:COG2334;gene=thrB;inference=ab initio prediction:Prodigal:002006,similar to AA sequence:UniProtKB:Q8UHA8;locus_tag=JMBBBDBI_00722;product=Homoserine kinase
	NODE_1_length_2846042_cov_1532.926957	Prodigal:002006	CDS	569482	569946	+	ID=JMBBBDBI_00723;eC_number=3.1.26.4;Name=rnhA;db_xref=COG:COG0328;gene=rnhA;inference=ab initio prediction:Prodigal:002006,similar to AA sequence:UniProtKB:P0A7Y4;locus_tag=JMBBBDBI_00723;product=Ribonuclease HI
	NODE_1_length_2846042_cov_1532.926957	Prodigal:002006	CDS	570063	571559	-	ID=JMBBBDBI_00724;inference=ab initio prediction:Prodigal:002006;locus_tag=JMBBBDBI_00724;product=hypothetical protein
	NODE_1_length_2846042_cov_1532.926957	Prodigal:002006	CDS	571625	572263	+	ID=JMBBBDBI_00725;inference=ab initio prediction:Prodigal:002006;locus_tag=JMBBBDBI_00725;product=hypothetical protein
	NODE_1_length_2846042_cov_1532.926957	Prodigal:002006	CDS	572322	572849	-	ID=JMBBBDBI_00726;inference=ab initio prediction:Prodigal:002006;locus_tag=JMBBBDBI_00726;product=hypothetical protein
	NODE_1_length_2846042_cov_1532.926957	Prodigal:002006	CDS	573010	573627	-	ID=JMBBBDBI_00727;Name=sutR;db_xref=COG:COG1396;gene=sutR;inference=ab initio prediction:Prodigal:002006,similar to AA sequence:UniProtKB:P77626;locus_tag=JMBBBDBI_00727;product=HTH-type transcriptional regulator SutR
	NODE_1_length_2846042_cov_1532.926957	Prodigal:002006	CDS	573927	574742	+	ID=JMBBBDBI_00728;eC_number=3.6.1.54;Name=lpxH;gene=lpxH;inference=ab initio prediction:Prodigal:002006,protein motif:HAMAP:MF_00575;locus_tag=JMBBBDBI_00728;product=UDP-2%2C3-diacylglucosamine hydrolase
	NODE_1_length_2846042_cov_1532.926957	Prodigal:002006	CDS	574742	575788	+	ID=JMBBBDBI_00729;eC_number=2.4.1.-;Name=mgtA_1;db_xref=COG:COG0438;gene=mgtA_1;inference=ab initio prediction:Prodigal:002006,similar to AA sequence:UniProtKB:P9WMY5;locus_tag=JMBBBDBI_00729;product=GDP-mannose-dependent alpha-mannosyltransferase
	NODE_1_length_2846042_cov_1532.926957	Prodigal:002006	CDS	576739	577584	-	ID=JMBBBDBI_00730;inference=ab initio prediction:Prodigal:002006;locus_tag=JMBBBDBI_00730;product=hypothetical protein
	NODE_1_length_2846042_cov_1532.926957	Prodigal:002006	CDS	577651	578604	-	ID=JMBBBDBI_00731;eC_number=1.3.1.43;Name=tyrC;gene=tyrC;inference=ab initio prediction:Prodigal:002006,similar to AA sequence:UniProtKB:Q04983;locus_tag=JMBBBDBI_00731;product=Cyclohexadienyl dehydrogenase
	NODE_1_length_2846042_cov_1532.926957	Prodigal:002006	CDS	578597	579718	-	ID=JMBBBDBI_00732;eC_number=2.6.1.9;Name=hisC_1;gene=hisC_1;inference=ab initio prediction:Prodigal:002006,similar to AA sequence:UniProtKB:P34037;locus_tag=JMBBBDBI_00732;product=Histidinol-phosphate aminotransferase
	NODE_1_length_2846042_cov_1532.926957	Prodigal:002006	CDS	579859	580734	-	ID=JMBBBDBI_00733;inference=ab initio prediction:Prodigal:002006;locus_tag=JMBBBDBI_00733;product=hypothetical protein
	NODE_1_length_2846042_cov_1532.926957	Prodigal:002006	CDS	580905	582818	+	ID=JMBBBDBI_00734;Name=kup;gene=kup;inference=ab initio prediction:Prodigal:002006,protein motif:HAMAP:MF_01522;locus_tag=JMBBBDBI_00734;product=Low affinity potassium transport system protein kup
	NODE_1_length_2846042_cov_1532.926957	Prodigal:002006	CDS	582840	583595	-	ID=JMBBBDBI_00735;Name=hupC_1;db_xref=COG:COG1969;gene=hupC_1;inference=ab initio prediction:Prodigal:002006,similar to AA sequence:UniProtKB:P16145;locus_tag=JMBBBDBI_00735;product=putative Ni/Fe-hydrogenase B-type cytochrome subunit
	NODE_1_length_2846042_cov_1532.926957	Prodigal:002006	CDS	583793	586528	+	ID=JMBBBDBI_00736;Name=mutS_2;db_xref=COG:COG0249;gene=mutS_2;inference=ab initio prediction:Prodigal:002006,similar to AA sequence:UniProtKB:P0A1Y0;locus_tag=JMBBBDBI_00736;product=DNA mismatch repair protein MutS
	NODE_1_length_2846042_cov_1532.926957	Prodigal:002006	CDS	586625	587116	+	ID=JMBBBDBI_00737;inference=ab initio prediction:Prodigal:002006;locus_tag=JMBBBDBI_00737;product=hypothetical protein
	NODE_1_length_2846042_cov_1532.926957	Prodigal:002006	CDS	587175	588242	-	ID=JMBBBDBI_00738;Name=hrcA;db_xref=COG:COG1420;gene=hrcA;inference=ab initio prediction:Prodigal:002006,similar to AA sequence:UniProtKB:P30727;locus_tag=JMBBBDBI_00738;product=Heat-inducible transcription repressor HrcA
	NODE_1_length_2846042_cov_1532.926957	Prodigal:002006	CDS	588828	590048	-	ID=JMBBBDBI_00739;inference=ab initio prediction:Prodigal:002006;locus_tag=JMBBBDBI_00739;product=hypothetical protein
	NODE_1_length_2846042_cov_1532.926957	Prodigal:002006	CDS	590480	591493	+	ID=JMBBBDBI_00740;inference=ab initio prediction:Prodigal:002006;locus_tag=JMBBBDBI_00740;product=hypothetical protein
	NODE_1_length_2846042_cov_1532.926957	Prodigal:002006	CDS	591640	592881	+	ID=JMBBBDBI_00741;inference=ab initio prediction:Prodigal:002006;locus_tag=JMBBBDBI_00741;product=hypothetical protein
	NODE_1_length_2846042_cov_1532.926957	Prodigal:002006	CDS	592878	596450	+	ID=JMBBBDBI_00742;inference=ab initio prediction:Prodigal:002006;locus_tag=JMBBBDBI_00742;product=hypothetical protein
	NODE_1_length_2846042_cov_1532.926957	Prodigal:002006	CDS	596726	600190	+	ID=JMBBBDBI_00743;Name=smc;gene=smc;inference=ab initio prediction:Prodigal:002006,protein motif:HAMAP:MF_01894;locus_tag=JMBBBDBI_00743;product=Chromosome partition protein Smc
	NODE_1_length_2846042_cov_1532.926957	Prodigal:002006	CDS	600419	600664	-	ID=JMBBBDBI_00744;inference=ab initio prediction:Prodigal:002006;locus_tag=JMBBBDBI_00744;product=hypothetical protein
	NODE_1_length_2846042_cov_1532.926957	Prodigal:002006	CDS	600628	601221	-	ID=JMBBBDBI_00745;inference=ab initio prediction:Prodigal:002006;locus_tag=JMBBBDBI_00745;product=hypothetical protein
	NODE_1_length_2846042_cov_1532.926957	Prodigal:002006	CDS	601578	601955	+	ID=JMBBBDBI_00746;inference=ab initio prediction:Prodigal:002006;locus_tag=JMBBBDBI_00746;product=hypothetical protein
	NODE_1_length_2846042_cov_1532.926957	Prodigal:002006	CDS	602027	602767	+	ID=JMBBBDBI_00747;Name=atpB_1;db_xref=COG:COG0356;gene=atpB_1;inference=ab initio prediction:Prodigal:002006,similar to AA sequence:UniProtKB:O05330;locus_tag=JMBBBDBI_00747;product=ATP synthase subunit a
	NODE_1_length_2846042_cov_1532.926957	Prodigal:002006	CDS	602818	603045	+	ID=JMBBBDBI_00748;Name=atpE;gene=atpE;inference=ab initio prediction:Prodigal:002006,similar to AA sequence:UniProtKB:O05331;locus_tag=JMBBBDBI_00748;product=ATP synthase subunit c
	NODE_1_length_2846042_cov_1532.926957	Prodigal:002006	CDS	603136	603693	+	ID=JMBBBDBI_00749;Name=atpG_1;gene=atpG_1;inference=ab initio prediction:Prodigal:002006,similar to AA sequence:UniProtKB:O05332;locus_tag=JMBBBDBI_00749;product=ATP synthase subunit b'
	NODE_1_length_2846042_cov_1532.926957	Prodigal:002006	CDS	603708	604208	+	ID=JMBBBDBI_00750;Name=atpF_1;gene=atpF_1;inference=ab initio prediction:Prodigal:002006,protein motif:HAMAP:MF_01398;locus_tag=JMBBBDBI_00750;product=ATP synthase subunit b
	NODE_1_length_2846042_cov_1532.926957	Prodigal:002006	CDS	604348	604758	-	ID=JMBBBDBI_00751;inference=ab initio prediction:Prodigal:002006;locus_tag=JMBBBDBI_00751;product=hypothetical protein
	NODE_1_length_2846042_cov_1532.926957	Prodigal:002006	CDS	605020	605115	-	ID=JMBBBDBI_00752;inference=ab initio prediction:Prodigal:002006;locus_tag=JMBBBDBI_00752;product=hypothetical protein
	NODE_1_length_2846042_cov_1532.926957	Prodigal:002006	CDS	605112	605345	-	ID=JMBBBDBI_00753;inference=ab initio prediction:Prodigal:002006;locus_tag=JMBBBDBI_00753;product=hypothetical protein
	NODE_1_length_2846042_cov_1532.926957	Prodigal:002006	CDS	605406	605819	-	ID=JMBBBDBI_00754;inference=ab initio prediction:Prodigal:002006;locus_tag=JMBBBDBI_00754;product=hypothetical protein
	NODE_1_length_2846042_cov_1532.926957	Prodigal:002006	CDS	606619	607668	-	ID=JMBBBDBI_00755;Name=ftsY;db_xref=COG:COG0552;gene=ftsY;inference=ab initio prediction:Prodigal:002006,similar to AA sequence:UniProtKB:P10121;locus_tag=JMBBBDBI_00755;product=Signal recognition particle receptor FtsY
	NODE_1_length_2846042_cov_1532.926957	Prodigal:002006	CDS	607822	609048	-	ID=JMBBBDBI_00756;Name=recF;db_xref=COG:COG1195;gene=recF;inference=ab initio prediction:Prodigal:002006,similar to AA sequence:UniProtKB:P0A7H0;locus_tag=JMBBBDBI_00756;product=DNA replication and repair protein RecF
	NODE_1_length_2846042_cov_1532.926957	Prodigal:002006	CDS	609416	610729	-	ID=JMBBBDBI_00757;inference=ab initio prediction:Prodigal:002006;locus_tag=JMBBBDBI_00757;product=hypothetical protein
	NODE_1_length_2846042_cov_1532.926957	Prodigal:002006	CDS	611263	612381	-	ID=JMBBBDBI_00758;eC_number=2.7.1.170;Name=anmK;db_xref=COG:COG2377;gene=anmK;inference=ab initio prediction:Prodigal:002006,similar to AA sequence:UniProtKB:Q9I5Q5;locus_tag=JMBBBDBI_00758;product=Anhydro-N-acetylmuramic acid kinase
	NODE_1_length_2846042_cov_1532.926957	Prodigal:002006	CDS	612651	613532	+	ID=JMBBBDBI_00759;inference=ab initio prediction:Prodigal:002006;locus_tag=JMBBBDBI_00759;product=hypothetical protein
	NODE_1_length_2846042_cov_1532.926957	Prodigal:002006	CDS	613573	614301	+	ID=JMBBBDBI_00760;inference=ab initio prediction:Prodigal:002006;locus_tag=JMBBBDBI_00760;product=hypothetical protein
	NODE_1_length_2846042_cov_1532.926957	Prodigal:002006	CDS	614406	614813	-	ID=JMBBBDBI_00761;eC_number=3.1.2.-;db_xref=COG:COG1607;inference=ab initio prediction:Prodigal:002006,similar to AA sequence:UniProtKB:P44886;locus_tag=JMBBBDBI_00761;product=putative acyl-CoA thioester hydrolase
	NODE_1_length_2846042_cov_1532.926957	Prodigal:002006	CDS	614895	615116	-	ID=JMBBBDBI_00762;inference=ab initio prediction:Prodigal:002006;locus_tag=JMBBBDBI_00762;product=hypothetical protein
	NODE_1_length_2846042_cov_1532.926957	Prodigal:002006	CDS	615154	615402	-	ID=JMBBBDBI_00763;inference=ab initio prediction:Prodigal:002006;locus_tag=JMBBBDBI_00763;product=hypothetical protein
	NODE_1_length_2846042_cov_1532.926957	Prodigal:002006	CDS	615881	616780	+	ID=JMBBBDBI_00764;inference=ab initio prediction:Prodigal:002006;locus_tag=JMBBBDBI_00764;product=hypothetical protein
	NODE_1_length_2846042_cov_1532.926957	Prodigal:002006	CDS	616809	617078	-	ID=JMBBBDBI_00765;inference=ab initio prediction:Prodigal:002006;locus_tag=JMBBBDBI_00765;product=hypothetical protein
	NODE_1_length_2846042_cov_1532.926957	Prodigal:002006	CDS	617279	619498	-	ID=JMBBBDBI_00766;eC_number=2.4.1.129;Name=mtgA_1;gene=mtgA_1;inference=ab initio prediction:Prodigal:002006,protein motif:HAMAP:MF_00766;locus_tag=JMBBBDBI_00766;product=Biosynthetic peptidoglycan transglycosylase
	NODE_1_length_2846042_cov_1532.926957	Aragorn:001002	tRNA	619675	619759	+	ID=JMBBBDBI_00767;inference=COORDINATES:profile:Aragorn:001002;locus_tag=JMBBBDBI_00767;product=tRNA-Leu(taa)
	NODE_1_length_2846042_cov_1532.926957	Prodigal:002006	CDS	619761	620966	-	ID=JMBBBDBI_00768;Name=ynfM;gene=ynfM;inference=ab initio prediction:Prodigal:002006,similar to AA sequence:UniProtKB:P43531;locus_tag=JMBBBDBI_00768;product=Inner membrane transport protein YnfM
	NODE_1_length_2846042_cov_1532.926957	Prodigal:002006	CDS	621112	621582	-	ID=JMBBBDBI_00769;inference=ab initio prediction:Prodigal:002006;locus_tag=JMBBBDBI_00769;product=hypothetical protein
	NODE_1_length_2846042_cov_1532.926957	Prodigal:002006	CDS	621782	623047	-	ID=JMBBBDBI_00770;inference=ab initio prediction:Prodigal:002006;locus_tag=JMBBBDBI_00770;product=hypothetical protein
	NODE_1_length_2846042_cov_1532.926957	Prodigal:002006	CDS	623908	625026	+	ID=JMBBBDBI_00771;inference=ab initio prediction:Prodigal:002006;locus_tag=JMBBBDBI_00771;product=hypothetical protein
	NODE_1_length_2846042_cov_1532.926957	Prodigal:002006	CDS	625495	626985	+	ID=JMBBBDBI_00772;Name=yhdG_1;db_xref=COG:COG0531;gene=yhdG_1;inference=ab initio prediction:Prodigal:002006,similar to AA sequence:UniProtKB:O07576;locus_tag=JMBBBDBI_00772;product=putative amino acid permease YhdG
	NODE_1_length_2846042_cov_1532.926957	Prodigal:002006	CDS	627070	628494	+	ID=JMBBBDBI_00773;eC_number=1.2.1.68;Name=calB;gene=calB;inference=ab initio prediction:Prodigal:002006,similar to AA sequence:UniProtKB:O86447;locus_tag=JMBBBDBI_00773;product=Coniferyl aldehyde dehydrogenase
	NODE_1_length_2846042_cov_1532.926957	Prodigal:002006	CDS	628570	629304	-	ID=JMBBBDBI_00774;inference=ab initio prediction:Prodigal:002006;locus_tag=JMBBBDBI_00774;product=hypothetical protein
	NODE_1_length_2846042_cov_1532.926957	Prodigal:002006	CDS	629619	630122	-	ID=JMBBBDBI_00775;eC_number=3.1.-.-;Name=yrrK;db_xref=COG:COG0816;gene=yrrK;inference=ab initio prediction:Prodigal:002006,similar to AA sequence:UniProtKB:O34634;locus_tag=JMBBBDBI_00775;product=Putative pre-16S rRNA nuclease
	NODE_1_length_2846042_cov_1532.926957	Prodigal:002006	CDS	630219	630932	+	ID=JMBBBDBI_00776;inference=ab initio prediction:Prodigal:002006,similar to AA sequence:UniProtKB:P99149;locus_tag=JMBBBDBI_00776;note=UPF0173 metal-dependent hydrolase SA1529;product=hypothetical protein
	NODE_1_length_2846042_cov_1532.926957	Prodigal:002006	CDS	631086	631322	+	ID=JMBBBDBI_00777;inference=ab initio prediction:Prodigal:002006;locus_tag=JMBBBDBI_00777;product=hypothetical protein
	NODE_1_length_2846042_cov_1532.926957	Prodigal:002006	CDS	631383	632936	+	ID=JMBBBDBI_00778;inference=ab initio prediction:Prodigal:002006;locus_tag=JMBBBDBI_00778;product=hypothetical protein
	NODE_1_length_2846042_cov_1532.926957	Prodigal:002006	CDS	633231	633719	-	ID=JMBBBDBI_00779;Name=mntR_2;gene=mntR_2;inference=ab initio prediction:Prodigal:002006,protein motif:HAMAP:MF_00732;locus_tag=JMBBBDBI_00779;product=HTH-type transcriptional regulator MntR
	NODE_1_length_2846042_cov_1532.926957	Prodigal:002006	CDS	633998	634486	+	ID=JMBBBDBI_00780;inference=ab initio prediction:Prodigal:002006;locus_tag=JMBBBDBI_00780;product=hypothetical protein
	NODE_1_length_2846042_cov_1532.926957	Prodigal:002006	CDS	635111	636166	+	ID=JMBBBDBI_00781;inference=ab initio prediction:Prodigal:002006;locus_tag=JMBBBDBI_00781;product=hypothetical protein
	NODE_1_length_2846042_cov_1532.926957	Prodigal:002006	CDS	636168	639533	+	ID=JMBBBDBI_00782;inference=ab initio prediction:Prodigal:002006;locus_tag=JMBBBDBI_00782;product=hypothetical protein
	NODE_1_length_2846042_cov_1532.926957	Prodigal:002006	CDS	639530	640816	+	ID=JMBBBDBI_00783;eC_number=1.8.7.1;Name=sir_2;db_xref=COG:COG0155;gene=sir_2;inference=ab initio prediction:Prodigal:002006,similar to AA sequence:UniProtKB:P9WJ03;locus_tag=JMBBBDBI_00783;product=Sulfite reductase [ferredoxin]
	NODE_1_length_2846042_cov_1532.926957	Prodigal:002006	CDS	640813	641466	+	ID=JMBBBDBI_00784;eC_number=5.4.99.61;Name=cobH;gene=cobH;inference=ab initio prediction:Prodigal:002006,similar to AA sequence:UniProtKB:P21638;locus_tag=JMBBBDBI_00784;product=Precorrin-8X methylmutase
	NODE_1_length_2846042_cov_1532.926957	Prodigal:002006	CDS	641463	642206	+	ID=JMBBBDBI_00785;eC_number=2.1.1.130;Name=cobI;gene=cobI;inference=ab initio prediction:Prodigal:002006,similar to AA sequence:UniProtKB:P21639;locus_tag=JMBBBDBI_00785;product=Precorrin-2 C(20)-methyltransferase
	NODE_1_length_2846042_cov_1532.926957	Prodigal:002006	CDS	642203	642973	+	ID=JMBBBDBI_00786;eC_number=2.1.1.131;Name=cobJ;gene=cobJ;inference=ab initio prediction:Prodigal:002006,similar to AA sequence:UniProtKB:P21640;locus_tag=JMBBBDBI_00786;product=Precorrin-3B C(17)-methyltransferase
	NODE_1_length_2846042_cov_1532.926957	Prodigal:002006	CDS	642940	643701	-	ID=JMBBBDBI_00787;eC_number=1.3.1.54;Name=cobK;gene=cobK;inference=ab initio prediction:Prodigal:002006,similar to AA sequence:UniProtKB:P21920;locus_tag=JMBBBDBI_00787;product=Precorrin-6A reductase
	NODE_1_length_2846042_cov_1532.926957	Prodigal:002006	CDS	643733	644956	+	ID=JMBBBDBI_00788;eC_number=2.1.1.132;Name=cobL;gene=cobL;inference=ab initio prediction:Prodigal:002006,similar to AA sequence:UniProtKB:P21921;locus_tag=JMBBBDBI_00788;product=Precorrin-6Y C(5%2C15)-methyltransferase [decarboxylating]
	NODE_1_length_2846042_cov_1532.926957	Prodigal:002006	CDS	645033	645890	+	ID=JMBBBDBI_00789;eC_number=2.1.1.133;Name=cobM;gene=cobM;inference=ab initio prediction:Prodigal:002006,similar to AA sequence:UniProtKB:P21922;locus_tag=JMBBBDBI_00789;product=Precorrin-4 C(11)-methyltransferase
	NODE_1_length_2846042_cov_1532.926957	Aragorn:001002	tRNA	645949	646022	+	ID=JMBBBDBI_00790;inference=COORDINATES:profile:Aragorn:001002;locus_tag=JMBBBDBI_00790;product=tRNA-Gly(ccc)
	NODE_1_length_2846042_cov_1532.926957	Prodigal:002006	CDS	646129	647415	+	ID=JMBBBDBI_00791;inference=ab initio prediction:Prodigal:002006;locus_tag=JMBBBDBI_00791;product=hypothetical protein
	NODE_1_length_2846042_cov_1532.926957	Prodigal:002006	CDS	647738	648796	-	ID=JMBBBDBI_00792;eC_number=2.3.1.234;Name=tsaD;db_xref=COG:COG0533;gene=tsaD;inference=ab initio prediction:Prodigal:002006,similar to AA sequence:UniProtKB:P40731;locus_tag=JMBBBDBI_00792;product=tRNA N6-adenosine threonylcarbamoyltransferase
	NODE_1_length_2846042_cov_1532.926957	Prodigal:002006	CDS	649113	649913	+	ID=JMBBBDBI_00793;eC_number=2.5.1.61;Name=hemC;db_xref=COG:COG0181;gene=hemC;inference=ab initio prediction:Prodigal:002006,similar to AA sequence:UniProtKB:Q9KVM1;locus_tag=JMBBBDBI_00793;product=Porphobilinogen deaminase
	NODE_1_length_2846042_cov_1532.926957	Prodigal:002006	CDS	649918	650676	+	ID=JMBBBDBI_00794;inference=ab initio prediction:Prodigal:002006;locus_tag=JMBBBDBI_00794;product=hypothetical protein
	NODE_1_length_2846042_cov_1532.926957	Prodigal:002006	CDS	650673	651875	+	ID=JMBBBDBI_00795;inference=ab initio prediction:Prodigal:002006;locus_tag=JMBBBDBI_00795;product=hypothetical protein
	NODE_1_length_2846042_cov_1532.926957	Prodigal:002006	CDS	651860	652843	+	ID=JMBBBDBI_00796;inference=ab initio prediction:Prodigal:002006,similar to AA sequence:UniProtKB:Q1Q0T4;locus_tag=JMBBBDBI_00796;product=Hydrazine synthase subunit beta
	NODE_1_length_2846042_cov_1532.926957	Prodigal:002006	CDS	652840	653616	+	ID=JMBBBDBI_00797;eC_number=3.6.3.-;Name=lnrL;db_xref=COG:COG1131;gene=lnrL;inference=ab initio prediction:Prodigal:002006,similar to AA sequence:UniProtKB:P94440;locus_tag=JMBBBDBI_00797;product=Linearmycin resistance ATP-binding protein LnrL
	NODE_1_length_2846042_cov_1532.926957	Prodigal:002006	CDS	653613	654455	+	ID=JMBBBDBI_00798;inference=ab initio prediction:Prodigal:002006;locus_tag=JMBBBDBI_00798;product=hypothetical protein
	NODE_1_length_2846042_cov_1532.926957	Prodigal:002006	CDS	654554	655144	-	ID=JMBBBDBI_00799;inference=ab initio prediction:Prodigal:002006;locus_tag=JMBBBDBI_00799;product=hypothetical protein
	NODE_1_length_2846042_cov_1532.926957	Prodigal:002006	CDS	655382	656344	+	ID=JMBBBDBI_00800;eC_number=2.1.3.2;Name=pyrB;gene=pyrB;inference=ab initio prediction:Prodigal:002006,similar to AA sequence:UniProtKB:P56585;locus_tag=JMBBBDBI_00800;product=Aspartate carbamoyltransferase
	NODE_1_length_2846042_cov_1532.926957	Prodigal:002006	CDS	656374	656973	-	ID=JMBBBDBI_00801;inference=ab initio prediction:Prodigal:002006;locus_tag=JMBBBDBI_00801;product=hypothetical protein
	NODE_1_length_2846042_cov_1532.926957	Prodigal:002006	CDS	657082	659523	-	ID=JMBBBDBI_00802;Name=btuB_3;gene=btuB_3;inference=ab initio prediction:Prodigal:002006,protein motif:HAMAP:MF_01531;locus_tag=JMBBBDBI_00802;product=Vitamin B12 transporter BtuB
	NODE_1_length_2846042_cov_1532.926957	Prodigal:002006	CDS	660083	660745	+	ID=JMBBBDBI_00803;Name=exaE_1;gene=exaE_1;inference=ab initio prediction:Prodigal:002006,similar to AA sequence:UniProtKB:A8R3S7;locus_tag=JMBBBDBI_00803;product=Transcriptional activator protein ExaE
	NODE_1_length_2846042_cov_1532.926957	Prodigal:002006	CDS	660955	662175	-	ID=JMBBBDBI_00804;eC_number=3.6.3.-;Name=macB_1;db_xref=COG:COG0577;gene=macB_1;inference=ab initio prediction:Prodigal:002006,similar to AA sequence:UniProtKB:Q5MK06;locus_tag=JMBBBDBI_00804;product=Macrolide export ATP-binding/permease protein MacB
	NODE_1_length_2846042_cov_1532.926957	Prodigal:002006	CDS	662188	663408	-	ID=JMBBBDBI_00805;eC_number=3.6.3.-;Name=macB_2;db_xref=COG:COG0577;gene=macB_2;inference=ab initio prediction:Prodigal:002006,similar to AA sequence:UniProtKB:Q5MK06;locus_tag=JMBBBDBI_00805;product=Macrolide export ATP-binding/permease protein MacB
	NODE_1_length_2846042_cov_1532.926957	Prodigal:002006	CDS	663431	665641	-	ID=JMBBBDBI_00806;Name=cntO_1;db_xref=COG:COG1629;gene=cntO_1;inference=ab initio prediction:Prodigal:002006,similar to AA sequence:UniProtKB:Q9HUX3;locus_tag=JMBBBDBI_00806;product=Metal-pseudopaline receptor CntO
	NODE_1_length_2846042_cov_1532.926957	Prodigal:002006	CDS	665933	666658	-	ID=JMBBBDBI_00807;eC_number=3.6.3.-;Name=yknY_1;db_xref=COG:COG1136;gene=yknY_1;inference=ab initio prediction:Prodigal:002006,similar to AA sequence:UniProtKB:O31711;locus_tag=JMBBBDBI_00807;product=putative ABC transporter ATP-binding protein YknY
	NODE_1_length_2846042_cov_1532.926957	Prodigal:002006	CDS	666659	667900	-	ID=JMBBBDBI_00808;Name=macA;db_xref=COG:COG0845;gene=macA;inference=ab initio prediction:Prodigal:002006,similar to AA sequence:UniProtKB:P75830;locus_tag=JMBBBDBI_00808;product=Macrolide export protein MacA
	NODE_1_length_2846042_cov_1532.926957	Prodigal:002006	CDS	668031	669278	-	ID=JMBBBDBI_00809;inference=ab initio prediction:Prodigal:002006;locus_tag=JMBBBDBI_00809;product=hypothetical protein
	NODE_1_length_2846042_cov_1532.926957	Prodigal:002006	CDS	669282	671810	-	ID=JMBBBDBI_00810;Name=cntO_2;db_xref=COG:COG1629;gene=cntO_2;inference=ab initio prediction:Prodigal:002006,similar to AA sequence:UniProtKB:Q9HUX3;locus_tag=JMBBBDBI_00810;product=Metal-pseudopaline receptor CntO
	NODE_1_length_2846042_cov_1532.926957	Prodigal:002006	CDS	672060	673001	-	ID=JMBBBDBI_00811;Name=fecR;db_xref=COG:COG3712;gene=fecR;inference=ab initio prediction:Prodigal:002006,similar to AA sequence:UniProtKB:P23485;locus_tag=JMBBBDBI_00811;product=Protein FecR
	NODE_1_length_2846042_cov_1532.926957	Prodigal:002006	CDS	673101	673703	-	ID=JMBBBDBI_00812;inference=ab initio prediction:Prodigal:002006;locus_tag=JMBBBDBI_00812;product=hypothetical protein
	NODE_1_length_2846042_cov_1532.926957	Prodigal:002006	CDS	674282	675517	-	ID=JMBBBDBI_00813;inference=ab initio prediction:Prodigal:002006;locus_tag=JMBBBDBI_00813;product=hypothetical protein
	NODE_1_length_2846042_cov_1532.926957	Prodigal:002006	CDS	675521	678121	-	ID=JMBBBDBI_00814;Name=cntO_3;db_xref=COG:COG1629;gene=cntO_3;inference=ab initio prediction:Prodigal:002006,similar to AA sequence:UniProtKB:Q9HUX3;locus_tag=JMBBBDBI_00814;product=Metal-pseudopaline receptor CntO
	NODE_1_length_2846042_cov_1532.926957	Prodigal:002006	CDS	678318	679256	-	ID=JMBBBDBI_00815;inference=ab initio prediction:Prodigal:002006;locus_tag=JMBBBDBI_00815;product=hypothetical protein
	NODE_1_length_2846042_cov_1532.926957	Prodigal:002006	CDS	679372	679884	-	ID=JMBBBDBI_00816;Name=fecI_2;db_xref=COG:COG1595;gene=fecI_2;inference=ab initio prediction:Prodigal:002006,similar to AA sequence:UniProtKB:P23484;locus_tag=JMBBBDBI_00816;product=putative RNA polymerase sigma factor FecI
	NODE_1_length_2846042_cov_1532.926957	Prodigal:002006	CDS	680104	680979	+	ID=JMBBBDBI_00817;inference=ab initio prediction:Prodigal:002006;locus_tag=JMBBBDBI_00817;product=hypothetical protein
	NODE_1_length_2846042_cov_1532.926957	Prodigal:002006	CDS	680970	681971	+	ID=JMBBBDBI_00818;eC_number=1.3.1.-;Name=dusA;db_xref=COG:COG0042;gene=dusA;inference=ab initio prediction:Prodigal:002006,similar to AA sequence:UniProtKB:P32695;locus_tag=JMBBBDBI_00818;product=tRNA-dihydrouridine(20/20a) synthase
	NODE_1_length_2846042_cov_1532.926957	Prodigal:002006	CDS	682089	682961	+	ID=JMBBBDBI_00819;inference=ab initio prediction:Prodigal:002006;locus_tag=JMBBBDBI_00819;product=hypothetical protein
	NODE_1_length_2846042_cov_1532.926957	Prodigal:002006	CDS	683113	685227	+	ID=JMBBBDBI_00820;db_xref=COG:COG1629;inference=ab initio prediction:Prodigal:002006,similar to AA sequence:UniProtKB:Q9JZN9;locus_tag=JMBBBDBI_00820;product=putative TonB-dependent receptor
	NODE_1_length_2846042_cov_1532.926957	Prodigal:002006	CDS	685795	687381	+	ID=JMBBBDBI_00821;inference=ab initio prediction:Prodigal:002006;locus_tag=JMBBBDBI_00821;product=hypothetical protein
	NODE_1_length_2846042_cov_1532.926957	Prodigal:002006	CDS	687635	691708	+	ID=JMBBBDBI_00822;Name=tolB_1;gene=tolB_1;inference=ab initio prediction:Prodigal:002006,protein motif:HAMAP:MF_00671;locus_tag=JMBBBDBI_00822;product=Tol-Pal system protein TolB
	NODE_1_length_2846042_cov_1532.926957	Prodigal:002006	CDS	691869	692534	+	ID=JMBBBDBI_00823;Name=minC;db_xref=COG:COG0850;gene=minC;inference=ab initio prediction:Prodigal:002006,similar to AA sequence:UniProtKB:P65359;locus_tag=JMBBBDBI_00823;product=Septum site-determining protein MinC
	NODE_1_length_2846042_cov_1532.926957	Prodigal:002006	CDS	692539	693354	+	ID=JMBBBDBI_00824;Name=minD;db_xref=COG:COG2894;gene=minD;inference=ab initio prediction:Prodigal:002006,similar to AA sequence:UniProtKB:Q7DDS7;locus_tag=JMBBBDBI_00824;product=Septum site-determining protein MinD
	NODE_1_length_2846042_cov_1532.926957	Prodigal:002006	CDS	693351	693719	+	ID=JMBBBDBI_00825;Name=minE;gene=minE;inference=ab initio prediction:Prodigal:002006,protein motif:HAMAP:MF_00262;locus_tag=JMBBBDBI_00825;product=Cell division topological specificity factor
	NODE_1_length_2846042_cov_1532.926957	Prodigal:002006	CDS	693725	694495	-	ID=JMBBBDBI_00826;eC_number=4.2.99.18;Name=nth;gene=nth;inference=ab initio prediction:Prodigal:002006,protein motif:HAMAP:MF_00942;locus_tag=JMBBBDBI_00826;product=Endonuclease III
	NODE_1_length_2846042_cov_1532.926957	Prodigal:002006	CDS	694588	695112	-	ID=JMBBBDBI_00827;inference=ab initio prediction:Prodigal:002006;locus_tag=JMBBBDBI_00827;product=hypothetical protein
	NODE_1_length_2846042_cov_1532.926957	Prodigal:002006	CDS	695096	695467	-	ID=JMBBBDBI_00828;inference=ab initio prediction:Prodigal:002006;locus_tag=JMBBBDBI_00828;product=hypothetical protein
	NODE_1_length_2846042_cov_1532.926957	Prodigal:002006	CDS	695902	696801	-	ID=JMBBBDBI_00829;inference=ab initio prediction:Prodigal:002006;locus_tag=JMBBBDBI_00829;product=hypothetical protein
	NODE_1_length_2846042_cov_1532.926957	Prodigal:002006	CDS	696878	698002	-	ID=JMBBBDBI_00830;eC_number=5.1.1.1;Name=alr;db_xref=COG:COG0787;gene=alr;inference=ab initio prediction:Prodigal:002006,similar to AA sequence:UniProtKB:Q9HUN4;locus_tag=JMBBBDBI_00830;product=Alanine racemase%2C biosynthetic
	NODE_1_length_2846042_cov_1532.926957	Prodigal:002006	CDS	698018	699115	-	ID=JMBBBDBI_00831;inference=ab initio prediction:Prodigal:002006;locus_tag=JMBBBDBI_00831;product=hypothetical protein
	NODE_1_length_2846042_cov_1532.926957	Prodigal:002006	CDS	699825	701963	+	ID=JMBBBDBI_00832;eC_number=7.1.3.1;Name=hppA;db_xref=COG:COG3808;gene=hppA;inference=ab initio prediction:Prodigal:002006,similar to AA sequence:UniProtKB:Q8UG67;locus_tag=JMBBBDBI_00832;product=K(+)-insensitive pyrophosphate-energized proton pump
	NODE_1_length_2846042_cov_1532.926957	Prodigal:002006	CDS	702114	702902	+	ID=JMBBBDBI_00833;Name=tatC;db_xref=COG:COG0805;gene=tatC;inference=ab initio prediction:Prodigal:002006,similar to AA sequence:UniProtKB:P69423;locus_tag=JMBBBDBI_00833;product=Sec-independent protein translocase protein TatC
	NODE_1_length_2846042_cov_1532.926957	Prodigal:002006	CDS	702972	704285	+	ID=JMBBBDBI_00834;eC_number=6.1.1.11;Name=serS;db_xref=COG:COG0172;gene=serS;inference=ab initio prediction:Prodigal:002006,similar to AA sequence:UniProtKB:P0A8L1;locus_tag=JMBBBDBI_00834;product=Serine--tRNA ligase
	NODE_1_length_2846042_cov_1532.926957	Prodigal:002006	CDS	704384	705148	+	ID=JMBBBDBI_00835;eC_number=3.1.3.5;Name=surE;db_xref=COG:COG0496;gene=surE;inference=ab initio prediction:Prodigal:002006,similar to AA sequence:UniProtKB:B2S5B9;locus_tag=JMBBBDBI_00835;product=5'-nucleotidase SurE
	NODE_1_length_2846042_cov_1532.926957	Prodigal:002006	CDS	705275	706642	+	ID=JMBBBDBI_00836;inference=ab initio prediction:Prodigal:002006;locus_tag=JMBBBDBI_00836;product=hypothetical protein
	NODE_1_length_2846042_cov_1532.926957	Prodigal:002006	CDS	706725	707510	-	ID=JMBBBDBI_00837;eC_number=2.7.8.26;Name=cobV;gene=cobV;inference=ab initio prediction:Prodigal:002006,similar to AA sequence:UniProtKB:P29936;locus_tag=JMBBBDBI_00837;product=Adenosylcobinamide-GDP ribazoletransferase
	NODE_1_length_2846042_cov_1532.926957	Prodigal:002006	CDS	707701	709413	-	ID=JMBBBDBI_00838;inference=ab initio prediction:Prodigal:002006;locus_tag=JMBBBDBI_00838;product=hypothetical protein
	NODE_1_length_2846042_cov_1532.926957	Prodigal:002006	CDS	709633	710094	-	ID=JMBBBDBI_00839;eC_number=3.6.1.-;Name=rppH;db_xref=COG:COG0494;gene=rppH;inference=ab initio prediction:Prodigal:002006,similar to AA sequence:UniProtKB:Q9ZDT9;locus_tag=JMBBBDBI_00839;product=RNA pyrophosphohydrolase
	NODE_1_length_2846042_cov_1532.926957	Prodigal:002006	CDS	710586	711389	-	ID=JMBBBDBI_00840;inference=ab initio prediction:Prodigal:002006;locus_tag=JMBBBDBI_00840;product=hypothetical protein
	NODE_1_length_2846042_cov_1532.926957	Prodigal:002006	CDS	711661	711852	+	ID=JMBBBDBI_00841;inference=ab initio prediction:Prodigal:002006;locus_tag=JMBBBDBI_00841;product=hypothetical protein
	NODE_1_length_2846042_cov_1532.926957	Prodigal:002006	CDS	711943	712443	+	ID=JMBBBDBI_00842;inference=ab initio prediction:Prodigal:002006;locus_tag=JMBBBDBI_00842;product=hypothetical protein
	NODE_1_length_2846042_cov_1532.926957	Prodigal:002006	CDS	712546	713052	+	ID=JMBBBDBI_00843;inference=ab initio prediction:Prodigal:002006;locus_tag=JMBBBDBI_00843;product=hypothetical protein
	NODE_1_length_2846042_cov_1532.926957	Prodigal:002006	CDS	713234	714574	+	ID=JMBBBDBI_00844;inference=ab initio prediction:Prodigal:002006;locus_tag=JMBBBDBI_00844;product=hypothetical protein
	NODE_1_length_2846042_cov_1532.926957	Prodigal:002006	CDS	714726	715712	-	ID=JMBBBDBI_00845;eC_number=2.7.4.16;Name=thiL;db_xref=COG:COG0611;gene=thiL;inference=ab initio prediction:Prodigal:002006,similar to AA sequence:UniProtKB:P0AGG0;locus_tag=JMBBBDBI_00845;product=Thiamine-monophosphate kinase
	NODE_1_length_2846042_cov_1532.926957	Prodigal:002006	CDS	715722	716198	-	ID=JMBBBDBI_00846;Name=nusB;db_xref=COG:COG0781;gene=nusB;inference=ab initio prediction:Prodigal:002006,similar to AA sequence:UniProtKB:P0A780;locus_tag=JMBBBDBI_00846;product=Transcription antitermination protein NusB
	NODE_1_length_2846042_cov_1532.926957	Prodigal:002006	CDS	716198	716689	-	ID=JMBBBDBI_00847;eC_number=2.5.1.78;Name=ribH1;db_xref=COG:COG0054;gene=ribH1;inference=ab initio prediction:Prodigal:002006,similar to AA sequence:UniProtKB:Q8YGH2;locus_tag=JMBBBDBI_00847;product=6%2C7-dimethyl-8-ribityllumazine synthase 1
	NODE_1_length_2846042_cov_1532.926957	Prodigal:002006	CDS	718095	718367	-	ID=JMBBBDBI_00848;eC_number=2.5.1.78;Name=ribH;gene=ribH;inference=ab initio prediction:Prodigal:002006,protein motif:HAMAP:MF_00178;locus_tag=JMBBBDBI_00848;product=6%2C7-dimethyl-8-ribityllumazine synthase
	NODE_1_length_2846042_cov_1532.926957	Prodigal:002006	CDS	718765	719235	+	ID=JMBBBDBI_00849;inference=ab initio prediction:Prodigal:002006;locus_tag=JMBBBDBI_00849;product=hypothetical protein
	NODE_1_length_2846042_cov_1532.926957	Prodigal:002006	CDS	719453	720181	+	ID=JMBBBDBI_00850;inference=ab initio prediction:Prodigal:002006;locus_tag=JMBBBDBI_00850;product=hypothetical protein
	NODE_1_length_2846042_cov_1532.926957	Prodigal:002006	CDS	720241	721830	-	ID=JMBBBDBI_00851;eC_number=3.2.1.10;Name=malL;db_xref=COG:COG0366;gene=malL;inference=ab initio prediction:Prodigal:002006,similar to AA sequence:UniProtKB:P29094;locus_tag=JMBBBDBI_00851;product=Oligo-1%2C6-glucosidase
	NODE_1_length_2846042_cov_1532.926957	Prodigal:002006	CDS	721832	722740	+	ID=JMBBBDBI_00852;inference=ab initio prediction:Prodigal:002006;locus_tag=JMBBBDBI_00852;product=hypothetical protein
	NODE_1_length_2846042_cov_1532.926957	Prodigal:002006	CDS	722737	724011	+	ID=JMBBBDBI_00853;eC_number=2.1.1.190;Name=rlmD;db_xref=COG:COG2265;gene=rlmD;inference=ab initio prediction:Prodigal:002006,similar to AA sequence:UniProtKB:P55135;locus_tag=JMBBBDBI_00853;product=23S rRNA (uracil(1939)-C(5))-methyltransferase RlmD
	NODE_1_length_2846042_cov_1532.926957	Prodigal:002006	CDS	724343	724957	-	ID=JMBBBDBI_00854;inference=ab initio prediction:Prodigal:002006;locus_tag=JMBBBDBI_00854;product=hypothetical protein
	NODE_1_length_2846042_cov_1532.926957	Prodigal:002006	CDS	725038	725775	-	ID=JMBBBDBI_00855;inference=ab initio prediction:Prodigal:002006;locus_tag=JMBBBDBI_00855;product=hypothetical protein
	NODE_1_length_2846042_cov_1532.926957	Prodigal:002006	CDS	726200	726751	-	ID=JMBBBDBI_00856;inference=ab initio prediction:Prodigal:002006;locus_tag=JMBBBDBI_00856;product=hypothetical protein
	NODE_1_length_2846042_cov_1532.926957	Prodigal:002006	CDS	726966	727559	+	ID=JMBBBDBI_00857;inference=ab initio prediction:Prodigal:002006;locus_tag=JMBBBDBI_00857;product=hypothetical protein
	NODE_1_length_2846042_cov_1532.926957	Prodigal:002006	CDS	728051	729019	+	ID=JMBBBDBI_00858;Name=prfB;db_xref=COG:COG1186;gene=prfB;inference=ab initio prediction:Prodigal:002006,similar to AA sequence:UniProtKB:P07012;locus_tag=JMBBBDBI_00858;product=Peptide chain release factor RF2
	NODE_1_length_2846042_cov_1532.926957	Prodigal:002006	CDS	729117	729437	+	ID=JMBBBDBI_00859;inference=ab initio prediction:Prodigal:002006;locus_tag=JMBBBDBI_00859;product=hypothetical protein
	NODE_1_length_2846042_cov_1532.926957	Prodigal:002006	CDS	729629	730096	+	ID=JMBBBDBI_00860;inference=ab initio prediction:Prodigal:002006;locus_tag=JMBBBDBI_00860;product=hypothetical protein
	NODE_1_length_2846042_cov_1532.926957	Prodigal:002006	CDS	730100	730831	-	ID=JMBBBDBI_00861;inference=ab initio prediction:Prodigal:002006;locus_tag=JMBBBDBI_00861;product=hypothetical protein
	NODE_1_length_2846042_cov_1532.926957	Prodigal:002006	CDS	730859	731356	-	ID=JMBBBDBI_00862;inference=ab initio prediction:Prodigal:002006;locus_tag=JMBBBDBI_00862;product=hypothetical protein
	NODE_1_length_2846042_cov_1532.926957	Prodigal:002006	CDS	731466	732353	-	ID=JMBBBDBI_00863;eC_number=3.1.1.83;Name=mlhB;gene=mlhB;inference=ab initio prediction:Prodigal:002006,similar to AA sequence:UniProtKB:Q9EX73;locus_tag=JMBBBDBI_00863;product=Monoterpene epsilon-lactone hydrolase
	NODE_1_length_2846042_cov_1532.926957	Prodigal:002006	CDS	732438	732800	-	ID=JMBBBDBI_00864;inference=ab initio prediction:Prodigal:002006;locus_tag=JMBBBDBI_00864;product=hypothetical protein
	NODE_1_length_2846042_cov_1532.926957	Prodigal:002006	CDS	732842	734392	-	ID=JMBBBDBI_00865;eC_number=1.2.1.79;Name=gabD_1;db_xref=COG:COG1012;gene=gabD_1;inference=ab initio prediction:Prodigal:002006,similar to AA sequence:UniProtKB:P94428;locus_tag=JMBBBDBI_00865;product=Succinate-semialdehyde dehydrogenase [NADP(+)]
	NODE_1_length_2846042_cov_1532.926957	Prodigal:002006	CDS	734516	736762	+	ID=JMBBBDBI_00866;eC_number=2.3.3.9;Name=glcB_1;db_xref=COG:COG2225;gene=glcB_1;inference=ab initio prediction:Prodigal:002006,similar to AA sequence:UniProtKB:Q9I636;locus_tag=JMBBBDBI_00866;product=Malate synthase G
	NODE_1_length_2846042_cov_1532.926957	Prodigal:002006	CDS	736788	736976	-	ID=JMBBBDBI_00867;Name=rpmF;db_xref=COG:COG0333;gene=rpmF;inference=ab initio prediction:Prodigal:002006,similar to AA sequence:UniProtKB:Q6NCE6;locus_tag=JMBBBDBI_00867;product=50S ribosomal protein L32
	NODE_1_length_2846042_cov_1532.926957	Prodigal:002006	CDS	737110	738093	+	ID=JMBBBDBI_00868;eC_number=1.8.5.7;Name=yqjG;db_xref=COG:COG0435;gene=yqjG;inference=ab initio prediction:Prodigal:002006,similar to AA sequence:UniProtKB:P42620;locus_tag=JMBBBDBI_00868;product=Glutathionyl-hydroquinone reductase YqjG
	NODE_1_length_2846042_cov_1532.926957	Prodigal:002006	CDS	738185	738844	-	ID=JMBBBDBI_00869;Name=exaE_2;gene=exaE_2;inference=ab initio prediction:Prodigal:002006,similar to AA sequence:UniProtKB:A8R3S7;locus_tag=JMBBBDBI_00869;product=Transcriptional activator protein ExaE
	NODE_1_length_2846042_cov_1532.926957	Prodigal:002006	CDS	739082	740530	-	ID=JMBBBDBI_00870;inference=ab initio prediction:Prodigal:002006;locus_tag=JMBBBDBI_00870;product=hypothetical protein
	NODE_1_length_2846042_cov_1532.926957	Prodigal:002006	CDS	740876	742762	+	ID=JMBBBDBI_00871;eC_number=1.1.2.7;Name=moxF_1;db_xref=COG:COG4993;gene=moxF_1;inference=ab initio prediction:Prodigal:002006,similar to AA sequence:UniProtKB:P16027;locus_tag=JMBBBDBI_00871;product=Methanol dehydrogenase [cytochrome c] subunit 1
	NODE_1_length_2846042_cov_1532.926957	Prodigal:002006	CDS	742866	743744	+	ID=JMBBBDBI_00872;inference=ab initio prediction:Prodigal:002006;locus_tag=JMBBBDBI_00872;product=hypothetical protein
	NODE_1_length_2846042_cov_1532.926957	Prodigal:002006	CDS	743793	744365	+	ID=JMBBBDBI_00873;Name=moxG;gene=moxG;inference=ab initio prediction:Prodigal:002006,similar to AA sequence:UniProtKB:P29899;locus_tag=JMBBBDBI_00873;product=Cytochrome c-L
	NODE_1_length_2846042_cov_1532.926957	Prodigal:002006	CDS	744397	744702	+	ID=JMBBBDBI_00874;eC_number=1.1.2.7;Name=moxI;gene=moxI;inference=ab initio prediction:Prodigal:002006,similar to AA sequence:UniProtKB:P14775;locus_tag=JMBBBDBI_00874;product=Methanol dehydrogenase [cytochrome c] subunit 2
	NODE_1_length_2846042_cov_1532.926957	Prodigal:002006	CDS	744787	745818	+	ID=JMBBBDBI_00875;inference=ab initio prediction:Prodigal:002006;locus_tag=JMBBBDBI_00875;product=hypothetical protein
	NODE_1_length_2846042_cov_1532.926957	Prodigal:002006	CDS	745815	746672	+	ID=JMBBBDBI_00876;inference=ab initio prediction:Prodigal:002006;locus_tag=JMBBBDBI_00876;product=hypothetical protein
	NODE_1_length_2846042_cov_1532.926957	Prodigal:002006	CDS	746669	747589	+	ID=JMBBBDBI_00877;inference=ab initio prediction:Prodigal:002006;locus_tag=JMBBBDBI_00877;product=hypothetical protein
	NODE_1_length_2846042_cov_1532.926957	Prodigal:002006	CDS	747586	748638	+	ID=JMBBBDBI_00878;inference=ab initio prediction:Prodigal:002006;locus_tag=JMBBBDBI_00878;product=hypothetical protein
	NODE_1_length_2846042_cov_1532.926957	Prodigal:002006	CDS	748635	749237	+	ID=JMBBBDBI_00879;inference=ab initio prediction:Prodigal:002006;locus_tag=JMBBBDBI_00879;product=hypothetical protein
	NODE_1_length_2846042_cov_1532.926957	Prodigal:002006	CDS	749234	750268	+	ID=JMBBBDBI_00880;inference=ab initio prediction:Prodigal:002006;locus_tag=JMBBBDBI_00880;product=hypothetical protein
	NODE_1_length_2846042_cov_1532.926957	Prodigal:002006	CDS	750235	750765	+	ID=JMBBBDBI_00881;inference=ab initio prediction:Prodigal:002006;locus_tag=JMBBBDBI_00881;product=hypothetical protein
	NODE_1_length_2846042_cov_1532.926957	Prodigal:002006	CDS	750762	751712	+	ID=JMBBBDBI_00882;eC_number=4.2.99.-;Name=vgb_1;gene=vgb_1;inference=ab initio prediction:Prodigal:002006,protein motif:HAMAP:MF_01282;locus_tag=JMBBBDBI_00882;product=Virginiamycin B lyase
	NODE_1_length_2846042_cov_1532.926957	Prodigal:002006	CDS	751812	752954	-	ID=JMBBBDBI_00883;eC_number=2.7.2.11;Name=proB;gene=proB;inference=ab initio prediction:Prodigal:002006,similar to AA sequence:UniProtKB:Q2SZF9;locus_tag=JMBBBDBI_00883;product=Glutamate 5-kinase
	NODE_1_length_2846042_cov_1532.926957	Prodigal:002006	CDS	752951	753988	-	ID=JMBBBDBI_00884;eC_number=3.6.5.-;Name=cgtA;gene=cgtA;inference=ab initio prediction:Prodigal:002006,similar to AA sequence:UniProtKB:B8GYI7;locus_tag=JMBBBDBI_00884;product=GTPase Obg/CgtA
	NODE_1_length_2846042_cov_1532.926957	Prodigal:002006	CDS	754138	754812	-	ID=JMBBBDBI_00885;inference=ab initio prediction:Prodigal:002006;locus_tag=JMBBBDBI_00885;product=hypothetical protein
	NODE_1_length_2846042_cov_1532.926957	Prodigal:002006	CDS	754961	755236	-	ID=JMBBBDBI_00886;Name=rpmA;db_xref=COG:COG0211;gene=rpmA;inference=ab initio prediction:Prodigal:002006,similar to AA sequence:UniProtKB:Q6NDE9;locus_tag=JMBBBDBI_00886;product=50S ribosomal protein L27
	NODE_1_length_2846042_cov_1532.926957	Prodigal:002006	CDS	755389	755724	-	ID=JMBBBDBI_00887;Name=rplU;db_xref=COG:COG0261;gene=rplU;inference=ab initio prediction:Prodigal:002006,similar to AA sequence:UniProtKB:Q6NDF0;locus_tag=JMBBBDBI_00887;product=50S ribosomal protein L21
	NODE_1_length_2846042_cov_1532.926957	Prodigal:002006	CDS	756334	758400	+	ID=JMBBBDBI_00888;inference=ab initio prediction:Prodigal:002006;locus_tag=JMBBBDBI_00888;product=hypothetical protein
	NODE_1_length_2846042_cov_1532.926957	Prodigal:002006	CDS	758851	761655	-	ID=JMBBBDBI_00889;Name=ycf3_1;gene=ycf3_1;inference=ab initio prediction:Prodigal:002006,protein motif:HAMAP:MF_00439;locus_tag=JMBBBDBI_00889;product=Photosystem I assembly protein Ycf3
	NODE_1_length_2846042_cov_1532.926957	Prodigal:002006	CDS	762215	762715	+	ID=JMBBBDBI_00890;inference=ab initio prediction:Prodigal:002006;locus_tag=JMBBBDBI_00890;product=hypothetical protein
	NODE_1_length_2846042_cov_1532.926957	Prodigal:002006	CDS	763224	764111	+	ID=JMBBBDBI_00891;inference=ab initio prediction:Prodigal:002006;locus_tag=JMBBBDBI_00891;product=hypothetical protein
	NODE_1_length_2846042_cov_1532.926957	Prodigal:002006	CDS	764276	764494	+	ID=JMBBBDBI_00892;Name=infA;gene=infA;inference=ab initio prediction:Prodigal:002006,similar to AA sequence:UniProtKB:Q2YPC1;locus_tag=JMBBBDBI_00892;product=Translation initiation factor IF-1
	NODE_1_length_2846042_cov_1532.926957	Prodigal:002006	CDS	764624	765160	+	ID=JMBBBDBI_00893;eC_number=3.6.1.9;Name=yhdE;db_xref=COG:COG0424;gene=yhdE;inference=ab initio prediction:Prodigal:002006,similar to AA sequence:UniProtKB:P25536;locus_tag=JMBBBDBI_00893;product=dTTP/UTP pyrophosphatase
	NODE_1_length_2846042_cov_1532.926957	Prodigal:002006	CDS	765177	765392	+	ID=JMBBBDBI_00894;Name=yacG;gene=yacG;inference=ab initio prediction:Prodigal:002006,protein motif:HAMAP:MF_00649;locus_tag=JMBBBDBI_00894;product=DNA gyrase inhibitor YacG
	NODE_1_length_2846042_cov_1532.926957	Prodigal:002006	CDS	765496	766347	+	ID=JMBBBDBI_00895;inference=ab initio prediction:Prodigal:002006;locus_tag=JMBBBDBI_00895;product=hypothetical protein
	NODE_1_length_2846042_cov_1532.926957	Prodigal:002006	CDS	766344	767003	+	ID=JMBBBDBI_00896;inference=ab initio prediction:Prodigal:002006;locus_tag=JMBBBDBI_00896;product=hypothetical protein
	NODE_1_length_2846042_cov_1532.926957	Prodigal:002006	CDS	767200	769374	-	ID=JMBBBDBI_00897;inference=ab initio prediction:Prodigal:002006;locus_tag=JMBBBDBI_00897;product=hypothetical protein
	NODE_1_length_2846042_cov_1532.926957	Prodigal:002006	CDS	769607	770701	+	ID=JMBBBDBI_00898;eC_number=2.1.1.163;Name=COQ5_3;gene=COQ5_3;inference=ab initio prediction:Prodigal:002006,protein motif:HAMAP:MF_01813;locus_tag=JMBBBDBI_00898;product=2-methoxy-6-polyprenyl-1%2C4-benzoquinol methylase%2C mitochondrial
	NODE_1_length_2846042_cov_1532.926957	Prodigal:002006	CDS	770827	773079	+	ID=JMBBBDBI_00899;eC_number=2.7.13.3;Name=rcsC_1;gene=rcsC_1;inference=ab initio prediction:Prodigal:002006,protein motif:HAMAP:MF_00979;locus_tag=JMBBBDBI_00899;product=Sensor histidine kinase RcsC
	NODE_1_length_2846042_cov_1532.926957	Prodigal:002006	CDS	773451	780875	-	ID=JMBBBDBI_00900;eC_number=1.1.1.103;Name=tdh;gene=tdh;inference=ab initio prediction:Prodigal:002006,protein motif:HAMAP:MF_00627;locus_tag=JMBBBDBI_00900;product=L-threonine 3-dehydrogenase
	NODE_1_length_2846042_cov_1532.926957	Prodigal:002006	CDS	781090	782229	-	ID=JMBBBDBI_00901;Name=yghO_1;gene=yghO_1;inference=ab initio prediction:Prodigal:002006,similar to AA sequence:UniProtKB:Q46840;locus_tag=JMBBBDBI_00901;product=Protein YghO
	NODE_1_length_2846042_cov_1532.926957	Prodigal:002006	CDS	782242	783600	-	ID=JMBBBDBI_00902;eC_number=2.3.1.47;Name=bioF_2;gene=bioF_2;inference=ab initio prediction:Prodigal:002006,protein motif:HAMAP:MF_01693;locus_tag=JMBBBDBI_00902;product=8-amino-7-oxononanoate synthase
	NODE_1_length_2846042_cov_1532.926957	Prodigal:002006	CDS	783936	784679	+	ID=JMBBBDBI_00903;inference=ab initio prediction:Prodigal:002006;locus_tag=JMBBBDBI_00903;product=hypothetical protein
	NODE_1_length_2846042_cov_1532.926957	Prodigal:002006	CDS	784640	785953	-	ID=JMBBBDBI_00904;eC_number=2.4.1.250;Name=mshA_1;gene=mshA_1;inference=ab initio prediction:Prodigal:002006,protein motif:HAMAP:MF_01695;locus_tag=JMBBBDBI_00904;product=D-inositol-3-phosphate glycosyltransferase
	NODE_1_length_2846042_cov_1532.926957	Prodigal:002006	CDS	785950	786288	-	ID=JMBBBDBI_00905;inference=ab initio prediction:Prodigal:002006;locus_tag=JMBBBDBI_00905;product=hypothetical protein
	NODE_1_length_2846042_cov_1532.926957	Prodigal:002006	CDS	786453	787835	+	ID=JMBBBDBI_00906;eC_number=3.5.1.18;Name=dapE_1;db_xref=COG:COG0624;gene=dapE_1;inference=ab initio prediction:Prodigal:002006,similar to AA sequence:UniProtKB:Q9JYL2;locus_tag=JMBBBDBI_00906;product=Succinyl-diaminopimelate desuccinylase
	NODE_1_length_2846042_cov_1532.926957	Prodigal:002006	CDS	787902	788636	-	ID=JMBBBDBI_00907;inference=ab initio prediction:Prodigal:002006;locus_tag=JMBBBDBI_00907;product=hypothetical protein
	NODE_1_length_2846042_cov_1532.926957	Prodigal:002006	CDS	788816	789283	-	ID=JMBBBDBI_00908;Name=merR;gene=merR;inference=ab initio prediction:Prodigal:002006,similar to AA sequence:UniProtKB:P0A183;locus_tag=JMBBBDBI_00908;product=Mercuric resistance operon regulatory protein
	NODE_1_length_2846042_cov_1532.926957	Prodigal:002006	CDS	789360	789710	+	ID=JMBBBDBI_00909;Name=merT;gene=merT;inference=ab initio prediction:Prodigal:002006,similar to AA sequence:UniProtKB:P04140;locus_tag=JMBBBDBI_00909;product=Mercuric transport protein MerT
	NODE_1_length_2846042_cov_1532.926957	Prodigal:002006	CDS	789724	789999	+	ID=JMBBBDBI_00910;Name=merP;gene=merP;inference=ab initio prediction:Prodigal:002006,similar to AA sequence:UniProtKB:P13113;locus_tag=JMBBBDBI_00910;product=Mercuric transport protein periplasmic component
	NODE_1_length_2846042_cov_1532.926957	Prodigal:002006	CDS	790009	790383	+	ID=JMBBBDBI_00911;inference=ab initio prediction:Prodigal:002006;locus_tag=JMBBBDBI_00911;product=hypothetical protein
	NODE_1_length_2846042_cov_1532.926957	Prodigal:002006	CDS	790391	791944	-	ID=JMBBBDBI_00912;Name=murJ;db_xref=COG:COG0728;gene=murJ;inference=ab initio prediction:Prodigal:002006,similar to AA sequence:UniProtKB:P37169;locus_tag=JMBBBDBI_00912;product=putative lipid II flippase MurJ
	NODE_1_length_2846042_cov_1532.926957	Prodigal:002006	CDS	791952	792935	-	ID=JMBBBDBI_00913;eC_number=2.4.-.-;inference=ab initio prediction:Prodigal:002006,similar to AA sequence:UniProtKB:Q55487;locus_tag=JMBBBDBI_00913;product=putative glycosyltransferase
	NODE_1_length_2846042_cov_1532.926957	Prodigal:002006	CDS	793098	793979	+	ID=JMBBBDBI_00914;eC_number=3.5.1.105;Name=chbG;db_xref=COG:COG3394;gene=chbG;inference=ab initio prediction:Prodigal:002006,similar to AA sequence:UniProtKB:P37794;locus_tag=JMBBBDBI_00914;product=Chitooligosaccharide deacetylase ChbG
	NODE_1_length_2846042_cov_1532.926957	Prodigal:002006	CDS	794003	794776	+	ID=JMBBBDBI_00915;inference=ab initio prediction:Prodigal:002006;locus_tag=JMBBBDBI_00915;product=hypothetical protein
	NODE_1_length_2846042_cov_1532.926957	Prodigal:002006	CDS	794822	795709	-	ID=JMBBBDBI_00916;eC_number=5.2.1.8;db_xref=COG:COG0760;inference=ab initio prediction:Prodigal:002006,similar to AA sequence:UniProtKB:P40415;locus_tag=JMBBBDBI_00916;product=putative parvulin-type peptidyl-prolyl cis-trans isomerase
	NODE_1_length_2846042_cov_1532.926957	Prodigal:002006	CDS	796248	799082	+	ID=JMBBBDBI_00917;Name=secA;db_xref=COG:COG0653;gene=secA;inference=ab initio prediction:Prodigal:002006,similar to AA sequence:UniProtKB:P52966;locus_tag=JMBBBDBI_00917;product=Protein translocase subunit SecA
	NODE_1_length_2846042_cov_1532.926957	Prodigal:002006	CDS	799359	800324	+	ID=JMBBBDBI_00918;inference=ab initio prediction:Prodigal:002006;locus_tag=JMBBBDBI_00918;product=hypothetical protein
	NODE_1_length_2846042_cov_1532.926957	Prodigal:002006	CDS	800975	802174	+	ID=JMBBBDBI_00919;inference=ab initio prediction:Prodigal:002006;locus_tag=JMBBBDBI_00919;product=hypothetical protein
	NODE_1_length_2846042_cov_1532.926957	Prodigal:002006	CDS	802311	803450	-	ID=JMBBBDBI_00920;inference=ab initio prediction:Prodigal:002006;locus_tag=JMBBBDBI_00920;product=hypothetical protein
	NODE_1_length_2846042_cov_1532.926957	Prodigal:002006	CDS	804405	805316	+	ID=JMBBBDBI_00921;eC_number=3.1.-.-;Name=ybfF;db_xref=COG:COG0596;gene=ybfF;inference=ab initio prediction:Prodigal:002006,similar to AA sequence:UniProtKB:P75736;locus_tag=JMBBBDBI_00921;product=Esterase YbfF
	NODE_1_length_2846042_cov_1532.926957	Aragorn:001002	tRNA	805410	805485	+	ID=JMBBBDBI_00922;inference=COORDINATES:profile:Aragorn:001002;locus_tag=JMBBBDBI_00922;product=tRNA-Phe(gaa)
	NODE_1_length_2846042_cov_1532.926957	Prodigal:002006	CDS	805794	806342	-	ID=JMBBBDBI_00923;inference=ab initio prediction:Prodigal:002006;locus_tag=JMBBBDBI_00923;product=hypothetical protein
	NODE_1_length_2846042_cov_1532.926957	Prodigal:002006	CDS	806312	806641	-	ID=JMBBBDBI_00924;eC_number=2.1.1.237;Name=mycF;gene=mycF;inference=ab initio prediction:Prodigal:002006,similar to AA sequence:UniProtKB:Q49492;locus_tag=JMBBBDBI_00924;product=Mycinamicin III 3''-O-methyltransferase
	NODE_1_length_2846042_cov_1532.926957	Aragorn:001002	tRNA	807124	807201	-	ID=JMBBBDBI_00925;inference=COORDINATES:profile:Aragorn:001002;locus_tag=JMBBBDBI_00925;product=tRNA-Pro(ggg)
	NODE_1_length_2846042_cov_1532.926957	Prodigal:002006	CDS	807382	807927	-	ID=JMBBBDBI_00926;inference=ab initio prediction:Prodigal:002006;locus_tag=JMBBBDBI_00926;product=hypothetical protein
	NODE_1_length_2846042_cov_1532.926957	Prodigal:002006	CDS	807947	809437	-	ID=JMBBBDBI_00927;eC_number=2.7.1.30;Name=glpK;gene=glpK;inference=ab initio prediction:Prodigal:002006,similar to AA sequence:UniProtKB:O86033;locus_tag=JMBBBDBI_00927;product=Glycerol kinase
	NODE_1_length_2846042_cov_1532.926957	Prodigal:002006	CDS	809430	810965	-	ID=JMBBBDBI_00928;eC_number=1.1.1.402;Name=eryB;db_xref=COG:COG0578;gene=eryB;inference=ab initio prediction:Prodigal:002006,similar to AA sequence:UniProtKB:Q2YIQ2;locus_tag=JMBBBDBI_00928;product=D-erythritol 1-phosphate dehydrogenase
	NODE_1_length_2846042_cov_1532.926957	Prodigal:002006	CDS	811225	812028	+	ID=JMBBBDBI_00929;inference=ab initio prediction:Prodigal:002006;locus_tag=JMBBBDBI_00929;product=hypothetical protein
	NODE_1_length_2846042_cov_1532.926957	Prodigal:002006	CDS	812018	812752	+	ID=JMBBBDBI_00930;eC_number=7.5.2.4;Name=tagH;db_xref=COG:COG1134;gene=tagH;inference=ab initio prediction:Prodigal:002006,similar to AA sequence:UniProtKB:P42954;locus_tag=JMBBBDBI_00930;product=Teichoic acids export ATP-binding protein TagH
	NODE_1_length_2846042_cov_1532.926957	Prodigal:002006	CDS	812804	813571	-	ID=JMBBBDBI_00931;db_xref=COG:COG2968;inference=ab initio prediction:Prodigal:002006,similar to AA sequence:UniProtKB:Q44642;locus_tag=JMBBBDBI_00931;product=26 kDa periplasmic immunogenic protein
	NODE_1_length_2846042_cov_1532.926957	Prodigal:002006	CDS	813849	815033	+	ID=JMBBBDBI_00932;eC_number=2.1.1.192;Name=rlmN;db_xref=COG:COG0820;gene=rlmN;inference=ab initio prediction:Prodigal:002006,similar to AA sequence:UniProtKB:P36979;locus_tag=JMBBBDBI_00932;product=Dual-specificity RNA methyltransferase RlmN
	NODE_1_length_2846042_cov_1532.926957	Prodigal:002006	CDS	815041	815538	-	ID=JMBBBDBI_00933;inference=ab initio prediction:Prodigal:002006;locus_tag=JMBBBDBI_00933;product=hypothetical protein
	NODE_1_length_2846042_cov_1532.926957	Prodigal:002006	CDS	815553	816134	-	ID=JMBBBDBI_00934;inference=ab initio prediction:Prodigal:002006;locus_tag=JMBBBDBI_00934;product=hypothetical protein
	NODE_1_length_2846042_cov_1532.926957	Prodigal:002006	CDS	816436	817077	+	ID=JMBBBDBI_00935;inference=ab initio prediction:Prodigal:002006;locus_tag=JMBBBDBI_00935;product=hypothetical protein
	NODE_1_length_2846042_cov_1532.926957	Prodigal:002006	CDS	817263	818528	+	ID=JMBBBDBI_00936;inference=ab initio prediction:Prodigal:002006;locus_tag=JMBBBDBI_00936;product=hypothetical protein
	NODE_1_length_2846042_cov_1532.926957	Prodigal:002006	CDS	818700	820154	-	ID=JMBBBDBI_00937;eC_number=1.2.1.79;Name=gabD_2;db_xref=COG:COG1012;gene=gabD_2;inference=ab initio prediction:Prodigal:002006,similar to AA sequence:UniProtKB:P25526;locus_tag=JMBBBDBI_00937;product=Succinate-semialdehyde dehydrogenase [NADP(+)] GabD
	NODE_1_length_2846042_cov_1532.926957	Prodigal:002006	CDS	820281	821072	-	ID=JMBBBDBI_00938;eC_number=2.1.1.222;Name=ubiG;db_xref=COG:COG2227;gene=ubiG;inference=ab initio prediction:Prodigal:002006,similar to AA sequence:UniProtKB:P17993;locus_tag=JMBBBDBI_00938;product=Ubiquinone biosynthesis O-methyltransferase
	NODE_1_length_2846042_cov_1532.926957	Prodigal:002006	CDS	821229	822467	+	ID=JMBBBDBI_00939;eC_number=2.7.2.4;db_xref=COG:COG0527;inference=ab initio prediction:Prodigal:002006,similar to AA sequence:UniProtKB:Q88EI9;locus_tag=JMBBBDBI_00939;product=Aspartate kinase
	NODE_1_length_2846042_cov_1532.926957	Prodigal:002006	CDS	822772	825036	+	ID=JMBBBDBI_00940;eC_number=2.7.3.9;Name=ptsP;db_xref=COG:COG3605;gene=ptsP;inference=ab initio prediction:Prodigal:002006,similar to AA sequence:UniProtKB:P37177;locus_tag=JMBBBDBI_00940;product=Phosphoenolpyruvate-dependent phosphotransferase system
	NODE_1_length_2846042_cov_1532.926957	Prodigal:002006	CDS	825393	826466	+	ID=JMBBBDBI_00941;Name=prfA;db_xref=COG:COG0216;gene=prfA;inference=ab initio prediction:Prodigal:002006,similar to AA sequence:UniProtKB:P0A7I0;locus_tag=JMBBBDBI_00941;product=Peptide chain release factor RF1
	NODE_1_length_2846042_cov_1532.926957	Prodigal:002006	CDS	826564	827406	+	ID=JMBBBDBI_00942;inference=ab initio prediction:Prodigal:002006;locus_tag=JMBBBDBI_00942;product=hypothetical protein
	NODE_1_length_2846042_cov_1532.926957	Prodigal:002006	CDS	827443	828975	-	ID=JMBBBDBI_00943;inference=ab initio prediction:Prodigal:002006;locus_tag=JMBBBDBI_00943;product=hypothetical protein
	NODE_1_length_2846042_cov_1532.926957	Prodigal:002006	CDS	829132	829995	+	ID=JMBBBDBI_00944;inference=ab initio prediction:Prodigal:002006;locus_tag=JMBBBDBI_00944;product=hypothetical protein
	NODE_1_length_2846042_cov_1532.926957	Prodigal:002006	CDS	829996	831225	-	ID=JMBBBDBI_00945;Name=yfcJ;gene=yfcJ;inference=ab initio prediction:Prodigal:002006,protein motif:HAMAP:MF_02091;locus_tag=JMBBBDBI_00945;product=putative MFS-type transporter YfcJ
	NODE_1_length_2846042_cov_1532.926957	Prodigal:002006	CDS	831305	831856	+	ID=JMBBBDBI_00946;inference=ab initio prediction:Prodigal:002006;locus_tag=JMBBBDBI_00946;product=hypothetical protein
	NODE_1_length_2846042_cov_1532.926957	Prodigal:002006	CDS	831885	832748	-	ID=JMBBBDBI_00947;eC_number=2.7.1.49;Name=thiD;db_xref=COG:COG0351;gene=thiD;inference=ab initio prediction:Prodigal:002006,similar to AA sequence:UniProtKB:P76422;locus_tag=JMBBBDBI_00947;product=Hydroxymethylpyrimidine/phosphomethylpyrimidine kinase
	NODE_1_length_2846042_cov_1532.926957	Prodigal:002006	CDS	833064	833987	+	ID=JMBBBDBI_00948;eC_number=1.2.1.38;Name=argC;db_xref=COG:COG0002;gene=argC;inference=ab initio prediction:Prodigal:002006,similar to AA sequence:UniProtKB:Q8ZKL8;locus_tag=JMBBBDBI_00948;product=N-acetyl-gamma-glutamyl-phosphate reductase
	NODE_1_length_2846042_cov_1532.926957	Prodigal:002006	CDS	834249	834503	+	ID=JMBBBDBI_00949;inference=ab initio prediction:Prodigal:002006;locus_tag=JMBBBDBI_00949;product=hypothetical protein
	NODE_1_length_2846042_cov_1532.926957	Prodigal:002006	CDS	834605	836548	-	ID=JMBBBDBI_00950;eC_number=2.3.1.-;Name=phaC_1;db_xref=COG:COG3243;gene=phaC_1;inference=ab initio prediction:Prodigal:002006,similar to AA sequence:UniProtKB:P23608;locus_tag=JMBBBDBI_00950;product=Poly(3-hydroxyalkanoate) polymerase subunit PhaC
	NODE_1_length_2846042_cov_1532.926957	Prodigal:002006	CDS	836798	837205	+	ID=JMBBBDBI_00951;inference=ab initio prediction:Prodigal:002006;locus_tag=JMBBBDBI_00951;product=hypothetical protein
	NODE_1_length_2846042_cov_1532.926957	Prodigal:002006	CDS	837356	838531	+	ID=JMBBBDBI_00952;eC_number=6.3.4.13;Name=purD_1;gene=purD_1;inference=ab initio prediction:Prodigal:002006,protein motif:HAMAP:MF_00138;locus_tag=JMBBBDBI_00952;product=Phosphoribosylamine--glycine ligase
	NODE_1_length_2846042_cov_1532.926957	Prodigal:002006	CDS	839169	839636	-	ID=JMBBBDBI_00953;inference=ab initio prediction:Prodigal:002006;locus_tag=JMBBBDBI_00953;product=hypothetical protein
	NODE_1_length_2846042_cov_1532.926957	Prodigal:002006	CDS	839891	842230	+	ID=JMBBBDBI_00954;eC_number=2.7.13.3;Name=rcsC_2;gene=rcsC_2;inference=ab initio prediction:Prodigal:002006,protein motif:HAMAP:MF_00979;locus_tag=JMBBBDBI_00954;product=Sensor histidine kinase RcsC
	NODE_1_length_2846042_cov_1532.926957	Prodigal:002006	CDS	842227	842592	+	ID=JMBBBDBI_00955;Name=divK_1;gene=divK_1;inference=ab initio prediction:Prodigal:002006,similar to AA sequence:UniProtKB:Q7BBW0;locus_tag=JMBBBDBI_00955;product=Polar-differentiation response regulator DivK
	NODE_1_length_2846042_cov_1532.926957	Prodigal:002006	CDS	842659	843774	+	ID=JMBBBDBI_00956;eC_number=4.6.1.1;Name=cyaB;db_xref=COG:COG2114;gene=cyaB;inference=ab initio prediction:Prodigal:002006,similar to AA sequence:UniProtKB:P40138;locus_tag=JMBBBDBI_00956;product=Adenylate cyclase 2
	NODE_1_length_2846042_cov_1532.926957	Aragorn:001002	tRNA	845185	845259	-	ID=JMBBBDBI_00957;inference=COORDINATES:profile:Aragorn:001002;locus_tag=JMBBBDBI_00957;product=tRNA-Val(gac)
	NODE_1_length_2846042_cov_1532.926957	Prodigal:002006	CDS	845332	845592	-	ID=JMBBBDBI_00958;inference=ab initio prediction:Prodigal:002006;locus_tag=JMBBBDBI_00958;product=hypothetical protein
	NODE_1_length_2846042_cov_1532.926957	Prodigal:002006	CDS	845582	846439	-	ID=JMBBBDBI_00959;Name=fdhD;db_xref=COG:COG1526;gene=fdhD;inference=ab initio prediction:Prodigal:002006,similar to AA sequence:UniProtKB:O87816;locus_tag=JMBBBDBI_00959;product=Sulfur carrier protein FdhD
	NODE_1_length_2846042_cov_1532.926957	Prodigal:002006	CDS	846436	849282	-	ID=JMBBBDBI_00960;eC_number=1.17.1.9;inference=ab initio prediction:Prodigal:002006,similar to AA sequence:UniProtKB:Q99RW4;locus_tag=JMBBBDBI_00960;product=Putative formate dehydrogenase
	NODE_1_length_2846042_cov_1532.926957	Prodigal:002006	CDS	849292	850839	-	ID=JMBBBDBI_00961;inference=ab initio prediction:Prodigal:002006;locus_tag=JMBBBDBI_00961;product=hypothetical protein
	NODE_1_length_2846042_cov_1532.926957	Prodigal:002006	CDS	850836	851312	-	ID=JMBBBDBI_00962;eC_number=7.1.1.-;Name=nuoE;db_xref=COG:COG1905;gene=nuoE;inference=ab initio prediction:Prodigal:002006,similar to AA sequence:UniProtKB:P0AFD1;locus_tag=JMBBBDBI_00962;product=NADH-quinone oxidoreductase subunit E
	NODE_1_length_2846042_cov_1532.926957	Prodigal:002006	CDS	851696	852577	-	ID=JMBBBDBI_00963;Name=cynR_1;gene=cynR_1;inference=ab initio prediction:Prodigal:002006,similar to AA sequence:UniProtKB:P27111;locus_tag=JMBBBDBI_00963;product=HTH-type transcriptional regulator CynR
	NODE_1_length_2846042_cov_1532.926957	Prodigal:002006	CDS	852816	853988	+	ID=JMBBBDBI_00964;eC_number=2.6.1.52;Name=serC;db_xref=COG:COG1932;gene=serC;inference=ab initio prediction:Prodigal:002006,similar to AA sequence:UniProtKB:P9WQ73;locus_tag=JMBBBDBI_00964;product=Phosphoserine aminotransferase
	NODE_1_length_2846042_cov_1532.926957	Prodigal:002006	CDS	854221	855807	+	ID=JMBBBDBI_00965;eC_number=1.1.1.95;Name=serA;db_xref=COG:COG0111;gene=serA;inference=ab initio prediction:Prodigal:002006,similar to AA sequence:UniProtKB:P9WNX3;locus_tag=JMBBBDBI_00965;product=D-3-phosphoglycerate dehydrogenase
	NODE_1_length_2846042_cov_1532.926957	Prodigal:002006	CDS	856191	857486	+	ID=JMBBBDBI_00966;inference=ab initio prediction:Prodigal:002006;locus_tag=JMBBBDBI_00966;product=hypothetical protein
	NODE_1_length_2846042_cov_1532.926957	Prodigal:002006	CDS	857653	859257	-	ID=JMBBBDBI_00967;eC_number=4.1.1.49;Name=pckA;db_xref=COG:COG1866;gene=pckA;inference=ab initio prediction:Prodigal:002006,similar to AA sequence:UniProtKB:Q9ZNH4;locus_tag=JMBBBDBI_00967;product=Phosphoenolpyruvate carboxykinase (ATP)
	NODE_1_length_2846042_cov_1532.926957	Prodigal:002006	CDS	859474	860253	-	ID=JMBBBDBI_00968;inference=ab initio prediction:Prodigal:002006;locus_tag=JMBBBDBI_00968;product=hypothetical protein
	NODE_1_length_2846042_cov_1532.926957	Prodigal:002006	CDS	860485	861468	-	ID=JMBBBDBI_00969;eC_number=2.7.7.87;Name=ywlC;db_xref=COG:COG0009;gene=ywlC;inference=ab initio prediction:Prodigal:002006,similar to AA sequence:UniProtKB:P39153;locus_tag=JMBBBDBI_00969;product=Threonylcarbamoyl-AMP synthase
	NODE_1_length_2846042_cov_1532.926957	Prodigal:002006	CDS	861692	863488	+	ID=JMBBBDBI_00970;eC_number=1.3.8.-;Name=dmdC_2;db_xref=COG:COG1960;gene=dmdC_2;inference=ab initio prediction:Prodigal:002006,similar to AA sequence:UniProtKB:Q5LLW7;locus_tag=JMBBBDBI_00970;product=3-methylmercaptopropionyl-CoA dehydrogenase
	NODE_1_length_2846042_cov_1532.926957	Prodigal:002006	CDS	863504	864259	+	ID=JMBBBDBI_00971;eC_number=4.2.1.150;Name=crt;db_xref=COG:COG1024;gene=crt;inference=ab initio prediction:Prodigal:002006,similar to AA sequence:UniProtKB:P52046;locus_tag=JMBBBDBI_00971;product=Short-chain-enoyl-CoA hydratase
	NODE_1_length_2846042_cov_1532.926957	Prodigal:002006	CDS	864270	864593	-	ID=JMBBBDBI_00972;Name=fdxE;db_xref=COG:COG0633;gene=fdxE;inference=ab initio prediction:Prodigal:002006,similar to AA sequence:UniProtKB:P80306;locus_tag=JMBBBDBI_00972;product=Ferredoxin-6
	NODE_1_length_2846042_cov_1532.926957	Prodigal:002006	CDS	864697	866328	-	ID=JMBBBDBI_00973;inference=ab initio prediction:Prodigal:002006;locus_tag=JMBBBDBI_00973;product=hypothetical protein
	NODE_1_length_2846042_cov_1532.926957	Prodigal:002006	CDS	866330	866824	-	ID=JMBBBDBI_00974;eC_number=2.3.1.89;Name=dapH_1;gene=dapH_1;inference=ab initio prediction:Prodigal:002006,protein motif:HAMAP:MF_01691;locus_tag=JMBBBDBI_00974;product=2%2C3%2C4%2C5-tetrahydropyridine-2%2C6-dicarboxylate N-acetyltransferase
	NODE_1_length_2846042_cov_1532.926957	Prodigal:002006	CDS	866848	868554	-	ID=JMBBBDBI_00975;inference=ab initio prediction:Prodigal:002006;locus_tag=JMBBBDBI_00975;product=hypothetical protein
	NODE_1_length_2846042_cov_1532.926957	Prodigal:002006	CDS	868883	869212	-	ID=JMBBBDBI_00976;inference=ab initio prediction:Prodigal:002006;locus_tag=JMBBBDBI_00976;product=hypothetical protein
	NODE_1_length_2846042_cov_1532.926957	Prodigal:002006	CDS	870430	870690	-	ID=JMBBBDBI_00977;inference=ab initio prediction:Prodigal:002006;locus_tag=JMBBBDBI_00977;product=hypothetical protein
	NODE_1_length_2846042_cov_1532.926957	Prodigal:002006	CDS	870814	871431	-	ID=JMBBBDBI_00978;eC_number=3.6.4.12;Name=ruvA;db_xref=COG:COG0632;gene=ruvA;inference=ab initio prediction:Prodigal:002006,similar to AA sequence:UniProtKB:P0A809;locus_tag=JMBBBDBI_00978;product=Holliday junction ATP-dependent DNA helicase RuvA
	NODE_1_length_2846042_cov_1532.926957	Prodigal:002006	CDS	871428	871985	-	ID=JMBBBDBI_00979;eC_number=3.1.22.4;Name=ruvC;db_xref=COG:COG0817;gene=ruvC;inference=ab initio prediction:Prodigal:002006,similar to AA sequence:UniProtKB:P0A814;locus_tag=JMBBBDBI_00979;product=Crossover junction endodeoxyribonuclease RuvC
	NODE_1_length_2846042_cov_1532.926957	Prodigal:002006	CDS	872172	872852	+	ID=JMBBBDBI_00980;Name=rplY;db_xref=COG:COG1825;gene=rplY;inference=ab initio prediction:Prodigal:002006,similar to AA sequence:UniProtKB:Q6N1P8;locus_tag=JMBBBDBI_00980;product=50S ribosomal protein L25
	NODE_1_length_2846042_cov_1532.926957	Prodigal:002006	CDS	873045	873641	+	ID=JMBBBDBI_00981;eC_number=3.1.1.29;Name=pth;gene=pth;inference=ab initio prediction:Prodigal:002006,similar to AA sequence:UniProtKB:Q2T1B9;locus_tag=JMBBBDBI_00981;product=Peptidyl-tRNA hydrolase
	NODE_1_length_2846042_cov_1532.926957	Prodigal:002006	CDS	873665	874363	-	ID=JMBBBDBI_00982;eC_number=2.4.1.129;Name=mtgA_2;db_xref=COG:COG0744;gene=mtgA_2;inference=ab initio prediction:Prodigal:002006,similar to AA sequence:UniProtKB:P46022;locus_tag=JMBBBDBI_00982;product=Biosynthetic peptidoglycan transglycosylase
	NODE_1_length_2846042_cov_1532.926957	Prodigal:002006	CDS	874540	875457	+	ID=JMBBBDBI_00983;inference=ab initio prediction:Prodigal:002006;locus_tag=JMBBBDBI_00983;product=hypothetical protein
	NODE_1_length_2846042_cov_1532.926957	Prodigal:002006	CDS	875495	877900	+	ID=JMBBBDBI_00984;eC_number=3.1.13.1;Name=rnr;gene=rnr;inference=ab initio prediction:Prodigal:002006,protein motif:HAMAP:MF_01895;locus_tag=JMBBBDBI_00984;product=Ribonuclease R
	NODE_1_length_2846042_cov_1532.926957	Prodigal:002006	CDS	877945	878151	+	ID=JMBBBDBI_00985;inference=ab initio prediction:Prodigal:002006;locus_tag=JMBBBDBI_00985;product=hypothetical protein
	NODE_1_length_2846042_cov_1532.926957	Prodigal:002006	CDS	878203	881646	-	ID=JMBBBDBI_00986;eC_number=6.2.1.20;Name=aas;gene=aas;inference=ab initio prediction:Prodigal:002006,protein motif:HAMAP:MF_01162;locus_tag=JMBBBDBI_00986;product=Bifunctional protein Aas
	NODE_1_length_2846042_cov_1532.926957	Prodigal:002006	CDS	881800	882879	-	ID=JMBBBDBI_00987;Name=cpoB_1;gene=cpoB_1;inference=ab initio prediction:Prodigal:002006,protein motif:HAMAP:MF_02066;locus_tag=JMBBBDBI_00987;product=Cell division coordinator CpoB
	NODE_1_length_2846042_cov_1532.926957	Prodigal:002006	CDS	883125	883403	-	ID=JMBBBDBI_00988;inference=ab initio prediction:Prodigal:002006;locus_tag=JMBBBDBI_00988;product=hypothetical protein
	NODE_1_length_2846042_cov_1532.926957	Prodigal:002006	CDS	883447	884154	-	ID=JMBBBDBI_00989;inference=ab initio prediction:Prodigal:002006;locus_tag=JMBBBDBI_00989;product=hypothetical protein
	NODE_1_length_2846042_cov_1532.926957	Prodigal:002006	CDS	884259	884906	+	ID=JMBBBDBI_00990;inference=ab initio prediction:Prodigal:002006;locus_tag=JMBBBDBI_00990;product=hypothetical protein
	NODE_1_length_2846042_cov_1532.926957	Prodigal:002006	CDS	885067	886323	+	ID=JMBBBDBI_00991;Name=argJ;db_xref=COG:COG1364;gene=argJ;inference=ab initio prediction:Prodigal:002006,similar to AA sequence:UniProtKB:Q9Z4S1;locus_tag=JMBBBDBI_00991;product=Arginine biosynthesis bifunctional protein ArgJ
	NODE_1_length_2846042_cov_1532.926957	Prodigal:002006	CDS	886337	886738	+	ID=JMBBBDBI_00992;eC_number=3.6.1.65;Name=nudG;db_xref=COG:COG0494;gene=nudG;inference=ab initio prediction:Prodigal:002006,similar to AA sequence:UniProtKB:P77788;locus_tag=JMBBBDBI_00992;product=CTP pyrophosphohydrolase
	NODE_1_length_2846042_cov_1532.926957	Prodigal:002006	CDS	886754	887206	-	ID=JMBBBDBI_00993;inference=ab initio prediction:Prodigal:002006;locus_tag=JMBBBDBI_00993;product=hypothetical protein
	NODE_1_length_2846042_cov_1532.926957	Prodigal:002006	CDS	887230	887712	-	ID=JMBBBDBI_00994;inference=ab initio prediction:Prodigal:002006;locus_tag=JMBBBDBI_00994;product=hypothetical protein
	NODE_1_length_2846042_cov_1532.926957	Prodigal:002006	CDS	887925	888413	+	ID=JMBBBDBI_00995;eC_number=3.1.2.28;inference=ab initio prediction:Prodigal:002006,protein motif:HAMAP:MF_02101;locus_tag=JMBBBDBI_00995;product=1%2C4-dihydroxy-2-naphthoyl-CoA hydrolase
	NODE_1_length_2846042_cov_1532.926957	Prodigal:002006	CDS	888611	889348	+	ID=JMBBBDBI_00996;Name=tolQ_1;db_xref=COG:COG0811;gene=tolQ_1;inference=ab initio prediction:Prodigal:002006,similar to AA sequence:UniProtKB:P0ABU9;locus_tag=JMBBBDBI_00996;product=Tol-Pal system protein TolQ
	NODE_1_length_2846042_cov_1532.926957	Prodigal:002006	CDS	889452	889904	+	ID=JMBBBDBI_00997;Name=exbD_1;db_xref=COG:COG0848;gene=exbD_1;inference=ab initio prediction:Prodigal:002006,similar to AA sequence:UniProtKB:P0ABV2;locus_tag=JMBBBDBI_00997;product=Biopolymer transport protein ExbD
	NODE_1_length_2846042_cov_1532.926957	Prodigal:002006	CDS	889911	891065	+	ID=JMBBBDBI_00998;inference=ab initio prediction:Prodigal:002006;locus_tag=JMBBBDBI_00998;product=hypothetical protein
	NODE_1_length_2846042_cov_1532.926957	Prodigal:002006	CDS	891062	892438	+	ID=JMBBBDBI_00999;Name=tolB_2;db_xref=COG:COG0823;gene=tolB_2;inference=ab initio prediction:Prodigal:002006,similar to AA sequence:UniProtKB:Q8ZGZ1;locus_tag=JMBBBDBI_00999;product=Tol-Pal system protein TolB
	NODE_1_length_2846042_cov_1532.926957	Prodigal:002006	CDS	892710	893330	+	ID=JMBBBDBI_01000;eC_number=2.5.1.17;Name=cobO;gene=cobO;inference=ab initio prediction:Prodigal:002006,similar to AA sequence:UniProtKB:P29930;locus_tag=JMBBBDBI_01000;product=Corrinoid adenosyltransferase
	NODE_1_length_2846042_cov_1532.926957	Prodigal:002006	CDS	893333	894796	+	ID=JMBBBDBI_01001;Name=cobQ;gene=cobQ;inference=ab initio prediction:Prodigal:002006,similar to AA sequence:UniProtKB:P29932;locus_tag=JMBBBDBI_01001;product=Cobyric acid synthase
	NODE_1_length_2846042_cov_1532.926957	Prodigal:002006	CDS	894780	895763	-	ID=JMBBBDBI_01002;Name=cobD;db_xref=COG:COG1270;gene=cobD;inference=ab initio prediction:Prodigal:002006,similar to AA sequence:UniProtKB:P9WP93;locus_tag=JMBBBDBI_01002;product=Cobalamin biosynthesis protein CobD
	NODE_1_length_2846042_cov_1532.926957	Prodigal:002006	CDS	895785	896870	+	ID=JMBBBDBI_01003;eC_number=2.6.1.9;Name=hisC_2;gene=hisC_2;inference=ab initio prediction:Prodigal:002006,protein motif:HAMAP:MF_01023;locus_tag=JMBBBDBI_01003;product=Histidinol-phosphate aminotransferase
	NODE_1_length_2846042_cov_1532.926957	Prodigal:002006	CDS	897040	897576	+	ID=JMBBBDBI_01004;Name=tpd;db_xref=COG:COG3470;gene=tpd;inference=ab initio prediction:Prodigal:002006,similar to AA sequence:UniProtKB:P19478;locus_tag=JMBBBDBI_01004;product=34 kDa membrane antigen
	NODE_1_length_2846042_cov_1532.926957	Prodigal:002006	CDS	897598	897936	+	ID=JMBBBDBI_01005;inference=ab initio prediction:Prodigal:002006;locus_tag=JMBBBDBI_01005;product=hypothetical protein
	NODE_1_length_2846042_cov_1532.926957	Prodigal:002006	CDS	897983	899440	+	ID=JMBBBDBI_01006;inference=ab initio prediction:Prodigal:002006;locus_tag=JMBBBDBI_01006;product=hypothetical protein
	NODE_1_length_2846042_cov_1532.926957	Prodigal:002006	CDS	899864	901597	+	ID=JMBBBDBI_01007;Name=nifA;db_xref=COG:COG3604;gene=nifA;inference=ab initio prediction:Prodigal:002006,similar to AA sequence:UniProtKB:P09133;locus_tag=JMBBBDBI_01007;product=Nif-specific regulatory protein
	NODE_1_length_2846042_cov_1532.926957	Prodigal:002006	CDS	901819	902013	+	ID=JMBBBDBI_01008;Name=fer1;gene=fer1;inference=ab initio prediction:Prodigal:002006,similar to AA sequence:UniProtKB:P00207;locus_tag=JMBBBDBI_01008;product=Ferredoxin-1
	NODE_1_length_2846042_cov_1532.926957	Prodigal:002006	CDS	902192	903007	+	ID=JMBBBDBI_01009;inference=ab initio prediction:Prodigal:002006;locus_tag=JMBBBDBI_01009;product=hypothetical protein
	NODE_1_length_2846042_cov_1532.926957	Prodigal:002006	CDS	903488	905095	+	ID=JMBBBDBI_01010;eC_number=4.-.-.-;Name=nifB;db_xref=COG:COG0535;gene=nifB;inference=ab initio prediction:Prodigal:002006,similar to AA sequence:UniProtKB:P27714;locus_tag=JMBBBDBI_01010;product=FeMo cofactor biosynthesis protein NifB
	NODE_1_length_2846042_cov_1532.926957	Prodigal:002006	CDS	905172	905393	+	ID=JMBBBDBI_01011;Name=yfhL;db_xref=COG:COG1145;gene=yfhL;inference=ab initio prediction:Prodigal:002006,similar to AA sequence:UniProtKB:P52102;locus_tag=JMBBBDBI_01011;product=Ferredoxin YfhL
	NODE_1_length_2846042_cov_1532.926957	Prodigal:002006	CDS	905397	905750	+	ID=JMBBBDBI_01012;Name=hesB1;db_xref=COG:COG0316;gene=hesB1;inference=ab initio prediction:Prodigal:002006,similar to AA sequence:UniProtKB:P46051;locus_tag=JMBBBDBI_01012;product=Protein HesB%2C heterocyst
	NODE_1_length_2846042_cov_1532.926957	Prodigal:002006	CDS	905762	906289	+	ID=JMBBBDBI_01013;inference=ab initio prediction:Prodigal:002006;locus_tag=JMBBBDBI_01013;product=hypothetical protein
	NODE_1_length_2846042_cov_1532.926957	Prodigal:002006	CDS	906279	907076	+	ID=JMBBBDBI_01014;inference=ab initio prediction:Prodigal:002006;locus_tag=JMBBBDBI_01014;product=hypothetical protein
	NODE_1_length_2846042_cov_1532.926957	Prodigal:002006	CDS	907449	907805	+	ID=JMBBBDBI_01015;inference=ab initio prediction:Prodigal:002006;locus_tag=JMBBBDBI_01015;product=hypothetical protein
	NODE_1_length_2846042_cov_1532.926957	Prodigal:002006	CDS	907802	908059	+	ID=JMBBBDBI_01016;inference=ab initio prediction:Prodigal:002006;locus_tag=JMBBBDBI_01016;product=hypothetical protein
	NODE_1_length_2846042_cov_1532.926957	Prodigal:002006	CDS	908360	909496	+	ID=JMBBBDBI_01017;eC_number=2.8.1.7;Name=nifS;db_xref=COG:COG1104;gene=nifS;inference=ab initio prediction:Prodigal:002006,similar to AA sequence:UniProtKB:P05341;locus_tag=JMBBBDBI_01017;product=Cysteine desulfurase NifS
	NODE_1_length_2846042_cov_1532.926957	Prodigal:002006	CDS	909549	909761	+	ID=JMBBBDBI_01018;inference=ab initio prediction:Prodigal:002006;locus_tag=JMBBBDBI_01018;product=hypothetical protein
	NODE_1_length_2846042_cov_1532.926957	Prodigal:002006	CDS	909772	910047	+	ID=JMBBBDBI_01019;inference=ab initio prediction:Prodigal:002006;locus_tag=JMBBBDBI_01019;product=hypothetical protein
	NODE_1_length_2846042_cov_1532.926957	Prodigal:002006	CDS	910044	911192	+	ID=JMBBBDBI_01020;eC_number=2.6.1.102;Name=per_2;db_xref=COG:COG0399;gene=per_2;inference=ab initio prediction:Prodigal:002006,similar to AA sequence:UniProtKB:Q9A9H3;locus_tag=JMBBBDBI_01020;product=GDP-perosamine synthase
	NODE_1_length_2846042_cov_1532.926957	Prodigal:002006	CDS	911252	911557	+	ID=JMBBBDBI_01021;inference=ab initio prediction:Prodigal:002006;locus_tag=JMBBBDBI_01021;product=hypothetical protein
	NODE_1_length_2846042_cov_1532.926957	Prodigal:002006	CDS	911604	911825	+	ID=JMBBBDBI_01022;inference=ab initio prediction:Prodigal:002006;locus_tag=JMBBBDBI_01022;product=hypothetical protein
	NODE_1_length_2846042_cov_1532.926957	Prodigal:002006	CDS	911825	912676	+	ID=JMBBBDBI_01023;inference=ab initio prediction:Prodigal:002006;locus_tag=JMBBBDBI_01023;product=hypothetical protein
	NODE_1_length_2846042_cov_1532.926957	Prodigal:002006	CDS	912764	913237	+	ID=JMBBBDBI_01024;inference=ab initio prediction:Prodigal:002006;locus_tag=JMBBBDBI_01024;product=hypothetical protein
	NODE_1_length_2846042_cov_1532.926957	Prodigal:002006	CDS	913218	913814	+	ID=JMBBBDBI_01025;inference=ab initio prediction:Prodigal:002006;locus_tag=JMBBBDBI_01025;product=hypothetical protein
	NODE_1_length_2846042_cov_1532.926957	Prodigal:002006	CDS	914081	914692	-	ID=JMBBBDBI_01026;eC_number=2.7.7.18;Name=nadD;gene=nadD;inference=ab initio prediction:Prodigal:002006,similar to AA sequence:UniProtKB:C3L5T6;locus_tag=JMBBBDBI_01026;product=putative nicotinate-nucleotide adenylyltransferase
	NODE_1_length_2846042_cov_1532.926957	Prodigal:002006	CDS	914689	915990	-	ID=JMBBBDBI_01027;eC_number=1.2.1.41;Name=proA;gene=proA;inference=ab initio prediction:Prodigal:002006,similar to AA sequence:UniProtKB:Q2SZ88;locus_tag=JMBBBDBI_01027;product=Gamma-glutamyl phosphate reductase
	NODE_1_length_2846042_cov_1532.926957	Prodigal:002006	CDS	916617	916988	+	ID=JMBBBDBI_01028;Name=iscA;db_xref=COG:COG0316;gene=iscA;inference=ab initio prediction:Prodigal:002006,similar to AA sequence:UniProtKB:P0AAC8;locus_tag=JMBBBDBI_01028;product=Iron-binding protein IscA
	NODE_1_length_2846042_cov_1532.926957	Prodigal:002006	CDS	917058	917276	+	ID=JMBBBDBI_01029;inference=ab initio prediction:Prodigal:002006;locus_tag=JMBBBDBI_01029;product=hypothetical protein
	NODE_1_length_2846042_cov_1532.926957	Prodigal:002006	CDS	917183	918673	-	ID=JMBBBDBI_01030;eC_number=3.6.4.13;Name=rhlE_1;gene=rhlE_1;inference=ab initio prediction:Prodigal:002006,protein motif:HAMAP:MF_00968;locus_tag=JMBBBDBI_01030;product=ATP-dependent RNA helicase RhlE
	NODE_1_length_2846042_cov_1532.926957	Prodigal:002006	CDS	918688	919236	+	ID=JMBBBDBI_01031;inference=ab initio prediction:Prodigal:002006;locus_tag=JMBBBDBI_01031;product=hypothetical protein
	NODE_1_length_2846042_cov_1532.926957	Prodigal:002006	CDS	919149	919982	-	ID=JMBBBDBI_01032;Name=efeU;db_xref=COG:COG0672;gene=efeU;inference=ab initio prediction:Prodigal:002006,similar to AA sequence:UniProtKB:Q8FJ36;locus_tag=JMBBBDBI_01032;product=Ferrous iron permease EfeU
	NODE_1_length_2846042_cov_1532.926957	Prodigal:002006	CDS	920530	920949	+	ID=JMBBBDBI_01033;Name=teaD;db_xref=COG:COG0589;gene=teaD;inference=ab initio prediction:Prodigal:002006,similar to AA sequence:UniProtKB:E1VBK4;locus_tag=JMBBBDBI_01033;product=TRAP-T-associated universal stress protein TeaD
	NODE_1_length_2846042_cov_1532.926957	Prodigal:002006	CDS	920963	921442	+	ID=JMBBBDBI_01034;inference=ab initio prediction:Prodigal:002006;locus_tag=JMBBBDBI_01034;product=hypothetical protein
	NODE_1_length_2846042_cov_1532.926957	Prodigal:002006	CDS	921841	924342	-	ID=JMBBBDBI_01035;eC_number=3.6.4.-;Name=mfd_1;gene=mfd_1;inference=ab initio prediction:Prodigal:002006,protein motif:HAMAP:MF_00969;locus_tag=JMBBBDBI_01035;product=Transcription-repair-coupling factor
	NODE_1_length_2846042_cov_1532.926957	Prodigal:002006	CDS	924375	924773	+	ID=JMBBBDBI_01036;inference=ab initio prediction:Prodigal:002006;locus_tag=JMBBBDBI_01036;product=hypothetical protein
	NODE_1_length_2846042_cov_1532.926957	Prodigal:002006	CDS	925306	925905	+	ID=JMBBBDBI_01037;eC_number=5.1.3.13;Name=rfbC_2;db_xref=COG:COG1898;gene=rfbC_2;inference=ab initio prediction:Prodigal:002006,similar to AA sequence:UniProtKB:P26394;locus_tag=JMBBBDBI_01037;product=dTDP-4-dehydrorhamnose 3%2C5-epimerase
	NODE_1_length_2846042_cov_1532.926957	Prodigal:002006	CDS	925916	926977	+	ID=JMBBBDBI_01038;eC_number=4.2.1.46;Name=rffG;db_xref=COG:COG1088;gene=rffG;inference=ab initio prediction:Prodigal:002006,similar to AA sequence:UniProtKB:P27830;locus_tag=JMBBBDBI_01038;product=dTDP-glucose 4%2C6-dehydratase 2
	NODE_1_length_2846042_cov_1532.926957	Prodigal:002006	CDS	926974	927870	+	ID=JMBBBDBI_01039;eC_number=1.1.1.133;Name=rmlD;gene=rmlD;inference=ab initio prediction:Prodigal:002006,similar to AA sequence:UniProtKB:O66251;locus_tag=JMBBBDBI_01039;product=dTDP-4-dehydrorhamnose reductase
	NODE_1_length_2846042_cov_1532.926957	Prodigal:002006	CDS	927867	928742	+	ID=JMBBBDBI_01040;eC_number=2.7.7.24;Name=rmlA;db_xref=COG:COG1209;gene=rmlA;inference=ab initio prediction:Prodigal:002006,similar to AA sequence:UniProtKB:P26393;locus_tag=JMBBBDBI_01040;product=Glucose-1-phosphate thymidylyltransferase
	NODE_1_length_2846042_cov_1532.926957	Prodigal:002006	CDS	928831	929961	-	ID=JMBBBDBI_01041;inference=ab initio prediction:Prodigal:002006;locus_tag=JMBBBDBI_01041;product=hypothetical protein
	NODE_1_length_2846042_cov_1532.926957	Prodigal:002006	CDS	930293	930793	+	ID=JMBBBDBI_01042;inference=ab initio prediction:Prodigal:002006;locus_tag=JMBBBDBI_01042;product=hypothetical protein
	NODE_1_length_2846042_cov_1532.926957	Prodigal:002006	CDS	930786	931619	+	ID=JMBBBDBI_01043;eC_number=1.5.1.2;Name=proC;db_xref=COG:COG0345;gene=proC;inference=ab initio prediction:Prodigal:002006,similar to AA sequence:UniProtKB:P22008;locus_tag=JMBBBDBI_01043;product=Pyrroline-5-carboxylate reductase
	NODE_1_length_2846042_cov_1532.926957	Prodigal:002006	CDS	931825	932583	+	ID=JMBBBDBI_01044;inference=ab initio prediction:Prodigal:002006;locus_tag=JMBBBDBI_01044;product=hypothetical protein
	NODE_1_length_2846042_cov_1532.926957	Prodigal:002006	CDS	932751	933362	-	ID=JMBBBDBI_01045;inference=ab initio prediction:Prodigal:002006;locus_tag=JMBBBDBI_01045;product=hypothetical protein
	NODE_1_length_2846042_cov_1532.926957	Prodigal:002006	CDS	933374	934084	+	ID=JMBBBDBI_01046;inference=ab initio prediction:Prodigal:002006;locus_tag=JMBBBDBI_01046;product=hypothetical protein
	NODE_1_length_2846042_cov_1532.926957	Prodigal:002006	CDS	934209	935384	+	ID=JMBBBDBI_01047;inference=ab initio prediction:Prodigal:002006;locus_tag=JMBBBDBI_01047;product=hypothetical protein
	NODE_1_length_2846042_cov_1532.926957	Prodigal:002006	CDS	935381	935971	+	ID=JMBBBDBI_01048;inference=ab initio prediction:Prodigal:002006;locus_tag=JMBBBDBI_01048;product=hypothetical protein
	NODE_1_length_2846042_cov_1532.926957	Prodigal:002006	CDS	936252	936668	+	ID=JMBBBDBI_01049;inference=ab initio prediction:Prodigal:002006;locus_tag=JMBBBDBI_01049;product=hypothetical protein
	NODE_1_length_2846042_cov_1532.926957	Prodigal:002006	CDS	936915	938621	-	ID=JMBBBDBI_01050;inference=ab initio prediction:Prodigal:002006;locus_tag=JMBBBDBI_01050;product=hypothetical protein
	NODE_1_length_2846042_cov_1532.926957	Prodigal:002006	CDS	938640	939569	-	ID=JMBBBDBI_01051;eC_number=3.5.1.-;db_xref=COG:COG0123;inference=ab initio prediction:Prodigal:002006,similar to AA sequence:UniProtKB:Q9HXM1;locus_tag=JMBBBDBI_01051;product=Histone deacetylase-like amidohydrolase
	NODE_1_length_2846042_cov_1532.926957	Prodigal:002006	CDS	939710	940015	-	ID=JMBBBDBI_01052;inference=ab initio prediction:Prodigal:002006;locus_tag=JMBBBDBI_01052;product=hypothetical protein
	NODE_1_length_2846042_cov_1532.926957	Prodigal:002006	CDS	940109	940744	-	ID=JMBBBDBI_01053;inference=ab initio prediction:Prodigal:002006;locus_tag=JMBBBDBI_01053;product=hypothetical protein
	NODE_1_length_2846042_cov_1532.926957	Prodigal:002006	CDS	940909	941265	+	ID=JMBBBDBI_01054;inference=ab initio prediction:Prodigal:002006;locus_tag=JMBBBDBI_01054;product=hypothetical protein
	NODE_1_length_2846042_cov_1532.926957	Prodigal:002006	CDS	941268	941783	+	ID=JMBBBDBI_01055;inference=ab initio prediction:Prodigal:002006;locus_tag=JMBBBDBI_01055;product=hypothetical protein
	NODE_1_length_2846042_cov_1532.926957	Prodigal:002006	CDS	942166	943158	+	ID=JMBBBDBI_01056;inference=ab initio prediction:Prodigal:002006;locus_tag=JMBBBDBI_01056;product=hypothetical protein
	NODE_1_length_2846042_cov_1532.926957	Prodigal:002006	CDS	943190	943567	+	ID=JMBBBDBI_01057;inference=ab initio prediction:Prodigal:002006;locus_tag=JMBBBDBI_01057;product=hypothetical protein
	NODE_1_length_2846042_cov_1532.926957	Prodigal:002006	CDS	943683	944807	-	ID=JMBBBDBI_01058;inference=ab initio prediction:Prodigal:002006;locus_tag=JMBBBDBI_01058;product=hypothetical protein
	NODE_1_length_2846042_cov_1532.926957	Prodigal:002006	CDS	944930	945700	-	ID=JMBBBDBI_01059;eC_number=3.1.2.6;Name=gloB_2;db_xref=COG:COG0491;gene=gloB_2;inference=ab initio prediction:Prodigal:002006,similar to AA sequence:UniProtKB:P0AC84;locus_tag=JMBBBDBI_01059;product=Hydroxyacylglutathione hydrolase GloB
	NODE_1_length_2846042_cov_1532.926957	Prodigal:002006	CDS	945890	946714	+	ID=JMBBBDBI_01060;inference=ab initio prediction:Prodigal:002006;locus_tag=JMBBBDBI_01060;product=hypothetical protein
	NODE_1_length_2846042_cov_1532.926957	Prodigal:002006	CDS	946839	947396	+	ID=JMBBBDBI_01061;eC_number=2.3.1.89;Name=dapH_2;gene=dapH_2;inference=ab initio prediction:Prodigal:002006,protein motif:HAMAP:MF_01691;locus_tag=JMBBBDBI_01061;product=2%2C3%2C4%2C5-tetrahydropyridine-2%2C6-dicarboxylate N-acetyltransferase
	NODE_1_length_2846042_cov_1532.926957	Prodigal:002006	CDS	947529	948557	+	ID=JMBBBDBI_01062;eC_number=1.-.-.-;Name=yjhC;db_xref=COG:COG0673;gene=yjhC;inference=ab initio prediction:Prodigal:002006,similar to AA sequence:UniProtKB:P39353;locus_tag=JMBBBDBI_01062;product=putative oxidoreductase YjhC
	NODE_1_length_2846042_cov_1532.926957	Prodigal:002006	CDS	948554	949672	+	ID=JMBBBDBI_01063;eC_number=2.6.1.106;Name=desV;gene=desV;inference=ab initio prediction:Prodigal:002006,similar to AA sequence:UniProtKB:Q9ZGH4;locus_tag=JMBBBDBI_01063;product=dTDP-3-amino-3%2C4%2C6-trideoxy-alpha-D-glucose transaminase
	NODE_1_length_2846042_cov_1532.926957	Prodigal:002006	CDS	949656	950756	+	ID=JMBBBDBI_01064;eC_number=5.1.3.2;db_xref=COG:COG1088;inference=ab initio prediction:Prodigal:002006,similar to AA sequence:UniProtKB:A0R5C5;locus_tag=JMBBBDBI_01064;product=UDP-glucose 4-epimerase
	NODE_1_length_2846042_cov_1532.926957	Prodigal:002006	CDS	950753	951904	+	ID=JMBBBDBI_01065;eC_number=2.6.1.102;Name=per_3;db_xref=COG:COG0399;gene=per_3;inference=ab initio prediction:Prodigal:002006,similar to AA sequence:UniProtKB:Q9A9H3;locus_tag=JMBBBDBI_01065;product=GDP-perosamine synthase
	NODE_1_length_2846042_cov_1532.926957	Prodigal:002006	CDS	951938	952702	-	ID=JMBBBDBI_01066;inference=ab initio prediction:Prodigal:002006;locus_tag=JMBBBDBI_01066;product=hypothetical protein
	NODE_1_length_2846042_cov_1532.926957	Prodigal:002006	CDS	952699	953172	-	ID=JMBBBDBI_01067;inference=ab initio prediction:Prodigal:002006;locus_tag=JMBBBDBI_01067;product=hypothetical protein
	NODE_1_length_2846042_cov_1532.926957	Prodigal:002006	CDS	953350	954255	+	ID=JMBBBDBI_01068;inference=ab initio prediction:Prodigal:002006;locus_tag=JMBBBDBI_01068;product=hypothetical protein
	NODE_1_length_2846042_cov_1532.926957	Prodigal:002006	CDS	954493	955314	+	ID=JMBBBDBI_01069;inference=ab initio prediction:Prodigal:002006;locus_tag=JMBBBDBI_01069;product=hypothetical protein
	NODE_1_length_2846042_cov_1532.926957	Prodigal:002006	CDS	955401	956321	-	ID=JMBBBDBI_01070;Name=oxyR_1;gene=oxyR_1;inference=ab initio prediction:Prodigal:002006,similar to AA sequence:UniProtKB:P0ACQ4;locus_tag=JMBBBDBI_01070;product=Hydrogen peroxide-inducible genes activator
	NODE_1_length_2846042_cov_1532.926957	Prodigal:002006	CDS	956685	957329	+	ID=JMBBBDBI_01071;inference=ab initio prediction:Prodigal:002006;locus_tag=JMBBBDBI_01071;product=hypothetical protein
	NODE_1_length_2846042_cov_1532.926957	Prodigal:002006	CDS	957375	958238	-	ID=JMBBBDBI_01072;Name=gltC;gene=gltC;inference=ab initio prediction:Prodigal:002006,similar to AA sequence:UniProtKB:P20668;locus_tag=JMBBBDBI_01072;product=HTH-type transcriptional regulator GltC
	NODE_1_length_2846042_cov_1532.926957	Prodigal:002006	CDS	958991	959548	+	ID=JMBBBDBI_01073;inference=ab initio prediction:Prodigal:002006;locus_tag=JMBBBDBI_01073;product=hypothetical protein
	NODE_1_length_2846042_cov_1532.926957	Prodigal:002006	CDS	960118	961497	+	ID=JMBBBDBI_01074;inference=ab initio prediction:Prodigal:002006;locus_tag=JMBBBDBI_01074;product=hypothetical protein
	NODE_1_length_2846042_cov_1532.926957	Prodigal:002006	CDS	962025	962420	-	ID=JMBBBDBI_01075;inference=ab initio prediction:Prodigal:002006;locus_tag=JMBBBDBI_01075;product=hypothetical protein
	NODE_1_length_2846042_cov_1532.926957	Prodigal:002006	CDS	962844	967247	+	ID=JMBBBDBI_01076;eC_number=3.6.4.13;Name=deaD;gene=deaD;inference=ab initio prediction:Prodigal:002006,protein motif:HAMAP:MF_00964;locus_tag=JMBBBDBI_01076;product=ATP-dependent RNA helicase DeaD
	NODE_1_length_2846042_cov_1532.926957	Prodigal:002006	CDS	968073	968270	+	ID=JMBBBDBI_01077;inference=ab initio prediction:Prodigal:002006;locus_tag=JMBBBDBI_01077;product=hypothetical protein
	NODE_1_length_2846042_cov_1532.926957	Prodigal:002006	CDS	968286	968603	-	ID=JMBBBDBI_01078;Name=cutA;db_xref=COG:COG1324;gene=cutA;inference=ab initio prediction:Prodigal:002006,similar to AA sequence:UniProtKB:Q7SIA8;locus_tag=JMBBBDBI_01078;product=Divalent-cation tolerance protein CutA
	NODE_1_length_2846042_cov_1532.926957	Prodigal:002006	CDS	968675	970489	-	ID=JMBBBDBI_01079;inference=ab initio prediction:Prodigal:002006;locus_tag=JMBBBDBI_01079;product=hypothetical protein
	NODE_1_length_2846042_cov_1532.926957	Prodigal:002006	CDS	970499	970786	-	ID=JMBBBDBI_01080;inference=ab initio prediction:Prodigal:002006;locus_tag=JMBBBDBI_01080;product=hypothetical protein
	NODE_1_length_2846042_cov_1532.926957	Prodigal:002006	CDS	970935	972176	-	ID=JMBBBDBI_01081;eC_number=6.3.5.5;Name=carA;db_xref=COG:COG0505;gene=carA;inference=ab initio prediction:Prodigal:002006,similar to AA sequence:UniProtKB:P0A6F1;locus_tag=JMBBBDBI_01081;product=Carbamoyl-phosphate synthase small chain
	NODE_1_length_2846042_cov_1532.926957	Prodigal:002006	CDS	972259	972708	+	ID=JMBBBDBI_01082;Name=yqeY;db_xref=COG:COG1610;gene=yqeY;inference=ab initio prediction:Prodigal:002006,similar to AA sequence:UniProtKB:P54464;locus_tag=JMBBBDBI_01082;product=putative protein YqeY
	NODE_1_length_2846042_cov_1532.926957	Prodigal:002006	CDS	973555	974250	+	ID=JMBBBDBI_01083;inference=ab initio prediction:Prodigal:002006;locus_tag=JMBBBDBI_01083;product=hypothetical protein
	NODE_1_length_2846042_cov_1532.926957	Prodigal:002006	CDS	974472	975236	+	ID=JMBBBDBI_01084;inference=ab initio prediction:Prodigal:002006;locus_tag=JMBBBDBI_01084;product=hypothetical protein
	NODE_1_length_2846042_cov_1532.926957	Prodigal:002006	CDS	975370	977175	-	ID=JMBBBDBI_01085;eC_number=3.6.5.-;Name=lepA;db_xref=COG:COG0481;gene=lepA;inference=ab initio prediction:Prodigal:002006,similar to AA sequence:UniProtKB:Q2FXY7;locus_tag=JMBBBDBI_01085;product=Elongation factor 4
	NODE_1_length_2846042_cov_1532.926957	Prodigal:002006	CDS	977537	980224	-	ID=JMBBBDBI_01086;inference=ab initio prediction:Prodigal:002006;locus_tag=JMBBBDBI_01086;product=hypothetical protein
	NODE_1_length_2846042_cov_1532.926957	Prodigal:002006	CDS	980436	981803	-	ID=JMBBBDBI_01087;Name=glnG;db_xref=COG:COG2204;gene=glnG;inference=ab initio prediction:Prodigal:002006,similar to AA sequence:UniProtKB:P41789;locus_tag=JMBBBDBI_01087;product=DNA-binding transcriptional regulator NtrC
	NODE_1_length_2846042_cov_1532.926957	Prodigal:002006	CDS	981807	984068	-	ID=JMBBBDBI_01088;eC_number=2.7.-.-;Name=sasA_2;gene=sasA_2;inference=ab initio prediction:Prodigal:002006,protein motif:HAMAP:MF_01837;locus_tag=JMBBBDBI_01088;product=Adaptive-response sensory-kinase SasA
	NODE_1_length_2846042_cov_1532.926957	Prodigal:002006	CDS	984279	986639	+	ID=JMBBBDBI_01089;inference=ab initio prediction:Prodigal:002006;locus_tag=JMBBBDBI_01089;product=hypothetical protein
	NODE_1_length_2846042_cov_1532.926957	Prodigal:002006	CDS	986767	987126	+	ID=JMBBBDBI_01090;inference=ab initio prediction:Prodigal:002006;locus_tag=JMBBBDBI_01090;product=hypothetical protein
	NODE_1_length_2846042_cov_1532.926957	Prodigal:002006	CDS	987255	988736	-	ID=JMBBBDBI_01091;Name=ntrC;db_xref=COG:COG2204;gene=ntrC;inference=ab initio prediction:Prodigal:002006,similar to AA sequence:UniProtKB:P10577;locus_tag=JMBBBDBI_01091;product=DNA-binding transcriptional regulator NtrC
	NODE_1_length_2846042_cov_1532.926957	Prodigal:002006	CDS	988838	990010	-	ID=JMBBBDBI_01092;eC_number=2.7.13.3;Name=glnL;db_xref=COG:COG3852;gene=glnL;inference=ab initio prediction:Prodigal:002006,similar to AA sequence:UniProtKB:P0AFB5;locus_tag=JMBBBDBI_01092;product=Sensory histidine kinase/phosphatase NtrB
	NODE_1_length_2846042_cov_1532.926957	Prodigal:002006	CDS	990013	991050	-	ID=JMBBBDBI_01093;eC_number=1.3.1.-;Name=dusB;db_xref=COG:COG0042;gene=dusB;inference=ab initio prediction:Prodigal:002006,similar to AA sequence:UniProtKB:P0ABT5;locus_tag=JMBBBDBI_01093;product=tRNA-dihydrouridine synthase B
	NODE_1_length_2846042_cov_1532.926957	Prodigal:002006	CDS	991189	992382	+	ID=JMBBBDBI_01094;Name=ispDF;db_xref=COG:COG0245;gene=ispDF;inference=ab initio prediction:Prodigal:002006,similar to AA sequence:UniProtKB:Q9PM68;locus_tag=JMBBBDBI_01094;product=Bifunctional enzyme IspD/IspF
	NODE_1_length_2846042_cov_1532.926957	Prodigal:002006	CDS	992408	992914	+	ID=JMBBBDBI_01095;eC_number=3.5.1.42;Name=pncC;db_xref=COG:COG1546;gene=pncC;inference=ab initio prediction:Prodigal:002006,similar to AA sequence:UniProtKB:P0A6G3;locus_tag=JMBBBDBI_01095;product=Nicotinamide-nucleotide amidohydrolase PncC
	NODE_1_length_2846042_cov_1532.926957	Prodigal:002006	CDS	992858	993373	-	ID=JMBBBDBI_01096;Name=ratA;db_xref=COG:COG2867;gene=ratA;inference=ab initio prediction:Prodigal:002006,similar to AA sequence:UniProtKB:P0AGL5;locus_tag=JMBBBDBI_01096;product=Ribosome association toxin RatA
	NODE_1_length_2846042_cov_1532.926957	Prodigal:002006	CDS	993443	994411	-	ID=JMBBBDBI_01097;eC_number=2.8.1.8;Name=lipA;gene=lipA;inference=ab initio prediction:Prodigal:002006,similar to AA sequence:UniProtKB:P65286;locus_tag=JMBBBDBI_01097;product=Lipoyl synthase
	NODE_1_length_2846042_cov_1532.926957	Prodigal:002006	CDS	994450	995307	-	ID=JMBBBDBI_01098;eC_number=2.1.2.11;Name=panB;gene=panB;inference=ab initio prediction:Prodigal:002006,similar to AA sequence:UniProtKB:Q3JP15;locus_tag=JMBBBDBI_01098;product=3-methyl-2-oxobutanoate hydroxymethyltransferase
	NODE_1_length_2846042_cov_1532.926957	Prodigal:002006	CDS	995636	996157	+	ID=JMBBBDBI_01099;inference=ab initio prediction:Prodigal:002006;locus_tag=JMBBBDBI_01099;product=hypothetical protein
	NODE_1_length_2846042_cov_1532.926957	Prodigal:002006	CDS	996285	996728	+	ID=JMBBBDBI_01100;Name=rplS;db_xref=COG:COG0335;gene=rplS;inference=ab initio prediction:Prodigal:002006,similar to AA sequence:UniProtKB:Q6ND68;locus_tag=JMBBBDBI_01100;product=50S ribosomal protein L19
	NODE_1_length_2846042_cov_1532.926957	Prodigal:002006	CDS	996768	997118	+	ID=JMBBBDBI_01101;inference=ab initio prediction:Prodigal:002006;locus_tag=JMBBBDBI_01101;product=hypothetical protein
	NODE_1_length_2846042_cov_1532.926957	Prodigal:002006	CDS	997505	998392	-	ID=JMBBBDBI_01102;eC_number=2.6.1.42;Name=ilvE;db_xref=COG:COG0115;gene=ilvE;inference=ab initio prediction:Prodigal:002006,similar to AA sequence:UniProtKB:O86428;locus_tag=JMBBBDBI_01102;product=Branched-chain-amino-acid aminotransferase
	NODE_1_length_2846042_cov_1532.926957	Prodigal:002006	CDS	998903	999457	+	ID=JMBBBDBI_01103;inference=ab initio prediction:Prodigal:002006;locus_tag=JMBBBDBI_01103;product=hypothetical protein
	NODE_1_length_2846042_cov_1532.926957	Prodigal:002006	CDS	999454	1000194	+	ID=JMBBBDBI_01104;Name=ompR;gene=ompR;inference=ab initio prediction:Prodigal:002006,similar to AA sequence:UniProtKB:P0AA16;locus_tag=JMBBBDBI_01104;product=Transcriptional regulatory protein OmpR
	NODE_1_length_2846042_cov_1532.926957	Prodigal:002006	CDS	1000210	1001571	+	ID=JMBBBDBI_01105;eC_number=2.7.-.-;Name=sasA_3;gene=sasA_3;inference=ab initio prediction:Prodigal:002006,protein motif:HAMAP:MF_01837;locus_tag=JMBBBDBI_01105;product=Adaptive-response sensory-kinase SasA
	NODE_1_length_2846042_cov_1532.926957	Prodigal:002006	CDS	1001599	1002120	-	ID=JMBBBDBI_01106;inference=ab initio prediction:Prodigal:002006;locus_tag=JMBBBDBI_01106;product=hypothetical protein
	NODE_1_length_2846042_cov_1532.926957	Prodigal:002006	CDS	1002219	1003337	+	ID=JMBBBDBI_01107;eC_number=1.4.1.1;Name=ald;db_xref=COG:COG0686;gene=ald;inference=ab initio prediction:Prodigal:002006,similar to AA sequence:UniProtKB:E1V931;locus_tag=JMBBBDBI_01107;product=Alanine dehydrogenase
	NODE_1_length_2846042_cov_1532.926957	Prodigal:002006	CDS	1003541	1003852	+	ID=JMBBBDBI_01108;inference=ab initio prediction:Prodigal:002006;locus_tag=JMBBBDBI_01108;product=hypothetical protein
	NODE_1_length_2846042_cov_1532.926957	Prodigal:002006	CDS	1004093	1004371	+	ID=JMBBBDBI_01109;inference=ab initio prediction:Prodigal:002006;locus_tag=JMBBBDBI_01109;product=hypothetical protein
	NODE_1_length_2846042_cov_1532.926957	Prodigal:002006	CDS	1004617	1004928	+	ID=JMBBBDBI_01110;inference=ab initio prediction:Prodigal:002006;locus_tag=JMBBBDBI_01110;product=hypothetical protein
	NODE_1_length_2846042_cov_1532.926957	Prodigal:002006	CDS	1004947	1005798	-	ID=JMBBBDBI_01111;eC_number=2.5.1.15;Name=folP;db_xref=COG:COG0294;gene=folP;inference=ab initio prediction:Prodigal:002006,similar to AA sequence:UniProtKB:P0AC13;locus_tag=JMBBBDBI_01111;product=Dihydropteroate synthase
	NODE_1_length_2846042_cov_1532.926957	Prodigal:002006	CDS	1005795	1006604	-	ID=JMBBBDBI_01112;Name=fhcC;db_xref=COG:COG2218;gene=fhcC;inference=ab initio prediction:Prodigal:002006,similar to AA sequence:UniProtKB:C5B135;locus_tag=JMBBBDBI_01112;product=Formyltransferase/hydrolase complex Fhc subunit C
	NODE_1_length_2846042_cov_1532.926957	Prodigal:002006	CDS	1006601	1007509	-	ID=JMBBBDBI_01113;eC_number=2.3.1.101;Name=fhcD;db_xref=COG:COG2037;gene=fhcD;inference=ab initio prediction:Prodigal:002006,similar to AA sequence:UniProtKB:Q49118;locus_tag=JMBBBDBI_01113;product=Formyltransferase/hydrolase complex subunit D
	NODE_1_length_2846042_cov_1532.926957	Prodigal:002006	CDS	1007497	1009131	-	ID=JMBBBDBI_01114;eC_number=3.5.1.-;Name=fhcA;db_xref=COG:COG1229;gene=fhcA;inference=ab initio prediction:Prodigal:002006,similar to AA sequence:UniProtKB:C5B137;locus_tag=JMBBBDBI_01114;product=Formyltransferase/hydrolase complex Fhc subunit A
	NODE_1_length_2846042_cov_1532.926957	Prodigal:002006	CDS	1009133	1010224	-	ID=JMBBBDBI_01115;Name=fhcB;db_xref=COG:COG1029;gene=fhcB;inference=ab initio prediction:Prodigal:002006,similar to AA sequence:UniProtKB:C5B138;locus_tag=JMBBBDBI_01115;product=Formyltransferase/hydrolase complex Fhc subunit B
	NODE_1_length_2846042_cov_1532.926957	Prodigal:002006	CDS	1010488	1010757	+	ID=JMBBBDBI_01116;inference=ab initio prediction:Prodigal:002006;locus_tag=JMBBBDBI_01116;product=hypothetical protein
	NODE_1_length_2846042_cov_1532.926957	Prodigal:002006	CDS	1011010	1012374	+	ID=JMBBBDBI_01117;eC_number=2.6.1.85;Name=pabB;db_xref=COG:COG0147;gene=pabB;inference=ab initio prediction:Prodigal:002006,similar to AA sequence:UniProtKB:P05041;locus_tag=JMBBBDBI_01117;product=Aminodeoxychorismate synthase component 1
	NODE_1_length_2846042_cov_1532.926957	Prodigal:002006	CDS	1012371	1012934	+	ID=JMBBBDBI_01118;eC_number=2.6.1.85;Name=pabA;db_xref=COG:COG0512;gene=pabA;inference=ab initio prediction:Prodigal:002006,similar to AA sequence:UniProtKB:P00903;locus_tag=JMBBBDBI_01118;product=Aminodeoxychorismate synthase component 2
	NODE_1_length_2846042_cov_1532.926957	Prodigal:002006	CDS	1013025	1014200	+	ID=JMBBBDBI_01119;inference=ab initio prediction:Prodigal:002006;locus_tag=JMBBBDBI_01119;product=hypothetical protein
	NODE_1_length_2846042_cov_1532.926957	Prodigal:002006	CDS	1014197	1014817	+	ID=JMBBBDBI_01120;inference=ab initio prediction:Prodigal:002006;locus_tag=JMBBBDBI_01120;product=hypothetical protein
	NODE_1_length_2846042_cov_1532.926957	Prodigal:002006	CDS	1014951	1015592	+	ID=JMBBBDBI_01121;inference=ab initio prediction:Prodigal:002006;locus_tag=JMBBBDBI_01121;product=hypothetical protein
	NODE_1_length_2846042_cov_1532.926957	Prodigal:002006	CDS	1015837	1016952	-	ID=JMBBBDBI_01122;Name=spuD;db_xref=COG:COG0687;gene=spuD;inference=ab initio prediction:Prodigal:002006,similar to AA sequence:UniProtKB:Q9I6J1;locus_tag=JMBBBDBI_01122;product=Putrescine-binding periplasmic protein SpuD
	NODE_1_length_2846042_cov_1532.926957	Prodigal:002006	CDS	1017399	1017833	+	ID=JMBBBDBI_01123;inference=ab initio prediction:Prodigal:002006;locus_tag=JMBBBDBI_01123;product=hypothetical protein
	NODE_1_length_2846042_cov_1532.926957	Prodigal:002006	CDS	1017856	1018395	+	ID=JMBBBDBI_01124;eC_number=2.7.1.156;Name=cobP;gene=cobP;inference=ab initio prediction:Prodigal:002006,similar to AA sequence:UniProtKB:P29931;locus_tag=JMBBBDBI_01124;product=Bifunctional adenosylcobalamin biosynthesis protein CobP
	NODE_1_length_2846042_cov_1532.926957	Prodigal:002006	CDS	1018718	1020478	+	ID=JMBBBDBI_01125;inference=ab initio prediction:Prodigal:002006;locus_tag=JMBBBDBI_01125;product=hypothetical protein
	NODE_1_length_2846042_cov_1532.926957	Prodigal:002006	CDS	1020791	1021582	+	ID=JMBBBDBI_01126;inference=ab initio prediction:Prodigal:002006;locus_tag=JMBBBDBI_01126;product=hypothetical protein
	NODE_1_length_2846042_cov_1532.926957	Prodigal:002006	CDS	1021934	1023187	+	ID=JMBBBDBI_01127;eC_number=1.14.15.33;Name=pikC;gene=pikC;inference=ab initio prediction:Prodigal:002006,similar to AA sequence:UniProtKB:O87605;locus_tag=JMBBBDBI_01127;product=Cytochrome P450 monooxygenase PikC
	NODE_1_length_2846042_cov_1532.926957	Prodigal:002006	CDS	1023653	1024561	+	ID=JMBBBDBI_01128;eC_number=2.7.7.4;Name=cysD;db_xref=COG:COG0175;gene=cysD;inference=ab initio prediction:Prodigal:002006,similar to AA sequence:UniProtKB:P21156;locus_tag=JMBBBDBI_01128;product=Sulfate adenylyltransferase subunit 2
	NODE_1_length_2846042_cov_1532.926957	Prodigal:002006	CDS	1024561	1026492	+	ID=JMBBBDBI_01129;Name=cysNC;db_xref=COG:COG0529;gene=cysNC;inference=ab initio prediction:Prodigal:002006,similar to AA sequence:UniProtKB:P9WNM5;locus_tag=JMBBBDBI_01129;product=Bifunctional enzyme CysN/CysC
	NODE_1_length_2846042_cov_1532.926957	Prodigal:002006	CDS	1026525	1027556	-	ID=JMBBBDBI_01130;inference=ab initio prediction:Prodigal:002006;locus_tag=JMBBBDBI_01130;product=hypothetical protein
	NODE_1_length_2846042_cov_1532.926957	Prodigal:002006	CDS	1027664	1028761	-	ID=JMBBBDBI_01131;eC_number=7.6.2.8;Name=btuD_3;gene=btuD_3;inference=ab initio prediction:Prodigal:002006,protein motif:HAMAP:MF_01005;locus_tag=JMBBBDBI_01131;product=Vitamin B12 import ATP-binding protein BtuD
	NODE_1_length_2846042_cov_1532.926957	Prodigal:002006	CDS	1028758	1029453	-	ID=JMBBBDBI_01132;Name=modB;db_xref=COG:COG4149;gene=modB;inference=ab initio prediction:Prodigal:002006,similar to AA sequence:UniProtKB:P0AF01;locus_tag=JMBBBDBI_01132;product=Molybdenum transport system permease protein ModB
	NODE_1_length_2846042_cov_1532.926957	Prodigal:002006	CDS	1029527	1030342	-	ID=JMBBBDBI_01133;Name=modA;db_xref=COG:COG0725;gene=modA;inference=ab initio prediction:Prodigal:002006,similar to AA sequence:UniProtKB:Q8PHA1;locus_tag=JMBBBDBI_01133;product=Molybdate-binding protein ModA
	NODE_1_length_2846042_cov_1532.926957	Prodigal:002006	CDS	1030690	1030989	-	ID=JMBBBDBI_01134;inference=ab initio prediction:Prodigal:002006;locus_tag=JMBBBDBI_01134;product=hypothetical protein
	NODE_1_length_2846042_cov_1532.926957	Prodigal:002006	CDS	1031629	1032291	-	ID=JMBBBDBI_01135;eC_number=2.8.3.5;Name=scoB;db_xref=COG:COG2057;gene=scoB;inference=ab initio prediction:Prodigal:002006,similar to AA sequence:UniProtKB:P42316;locus_tag=JMBBBDBI_01135;product=putative succinyl-CoA:3-ketoacid coenzyme A transferase subunit B
	NODE_1_length_2846042_cov_1532.926957	Prodigal:002006	CDS	1032305	1033012	-	ID=JMBBBDBI_01136;eC_number=2.8.3.5;Name=scoA;db_xref=COG:COG1788;gene=scoA;inference=ab initio prediction:Prodigal:002006,similar to AA sequence:UniProtKB:P42315;locus_tag=JMBBBDBI_01136;product=putative succinyl-CoA:3-ketoacid coenzyme A transferase subunit A
	NODE_1_length_2846042_cov_1532.926957	Prodigal:002006	CDS	1033200	1033949	-	ID=JMBBBDBI_01137;eC_number=2.1.1.163;Name=COQ5_4;gene=COQ5_4;inference=ab initio prediction:Prodigal:002006,protein motif:HAMAP:MF_01813;locus_tag=JMBBBDBI_01137;product=2-methoxy-6-polyprenyl-1%2C4-benzoquinol methylase%2C mitochondrial
	NODE_1_length_2846042_cov_1532.926957	Prodigal:002006	CDS	1034038	1034508	-	ID=JMBBBDBI_01138;inference=ab initio prediction:Prodigal:002006;locus_tag=JMBBBDBI_01138;product=hypothetical protein
	NODE_1_length_2846042_cov_1532.926957	Prodigal:002006	CDS	1034540	1035031	-	ID=JMBBBDBI_01139;inference=ab initio prediction:Prodigal:002006;locus_tag=JMBBBDBI_01139;product=hypothetical protein
	NODE_1_length_2846042_cov_1532.926957	Prodigal:002006	CDS	1035192	1035590	-	ID=JMBBBDBI_01140;inference=ab initio prediction:Prodigal:002006;locus_tag=JMBBBDBI_01140;product=hypothetical protein
	NODE_1_length_2846042_cov_1532.926957	Prodigal:002006	CDS	1035769	1036908	+	ID=JMBBBDBI_01141;inference=ab initio prediction:Prodigal:002006;locus_tag=JMBBBDBI_01141;product=hypothetical protein
	NODE_1_length_2846042_cov_1532.926957	Prodigal:002006	CDS	1036927	1037646	-	ID=JMBBBDBI_01142;inference=ab initio prediction:Prodigal:002006;locus_tag=JMBBBDBI_01142;product=hypothetical protein
	NODE_1_length_2846042_cov_1532.926957	Prodigal:002006	CDS	1037958	1038320	+	ID=JMBBBDBI_01143;inference=ab initio prediction:Prodigal:002006;locus_tag=JMBBBDBI_01143;product=hypothetical protein
	NODE_1_length_2846042_cov_1532.926957	Prodigal:002006	CDS	1038317	1040152	+	ID=JMBBBDBI_01144;Name=appA;gene=appA;inference=ab initio prediction:Prodigal:002006,similar to AA sequence:UniProtKB:P42061;locus_tag=JMBBBDBI_01144;product=Oligopeptide-binding protein AppA
	NODE_1_length_2846042_cov_1532.926957	Prodigal:002006	CDS	1040261	1040677	-	ID=JMBBBDBI_01145;Name=ros;db_xref=COG:COG4957;gene=ros;inference=ab initio prediction:Prodigal:002006,similar to AA sequence:UniProtKB:Q04152;locus_tag=JMBBBDBI_01145;product=Transcriptional regulatory protein ros
	NODE_1_length_2846042_cov_1532.926957	Prodigal:002006	CDS	1041084	1041773	-	ID=JMBBBDBI_01146;inference=ab initio prediction:Prodigal:002006;locus_tag=JMBBBDBI_01146;product=hypothetical protein
	NODE_1_length_2846042_cov_1532.926957	Prodigal:002006	CDS	1041874	1042887	+	ID=JMBBBDBI_01147;inference=ab initio prediction:Prodigal:002006,similar to AA sequence:UniProtKB:P75777;locus_tag=JMBBBDBI_01147;note=UPF0194 membrane protein YbhG;product=hypothetical protein
	NODE_1_length_2846042_cov_1532.926957	Prodigal:002006	CDS	1042884	1044671	+	ID=JMBBBDBI_01148;Name=ybhF;db_xref=COG:COG1131;gene=ybhF;inference=ab initio prediction:Prodigal:002006,similar to AA sequence:UniProtKB:P0A9U1;locus_tag=JMBBBDBI_01148;product=putative multidrug ABC transporter ATP-binding protein YbhF
	NODE_1_length_2846042_cov_1532.926957	Prodigal:002006	CDS	1044668	1045822	+	ID=JMBBBDBI_01149;Name=ybhS;db_xref=COG:COG0842;gene=ybhS;inference=ab initio prediction:Prodigal:002006,similar to AA sequence:UniProtKB:P0AFQ2;locus_tag=JMBBBDBI_01149;product=putative multidrug ABC transporter permease YbhS
	NODE_1_length_2846042_cov_1532.926957	Prodigal:002006	CDS	1045832	1046950	+	ID=JMBBBDBI_01150;Name=ybhR;db_xref=COG:COG0842;gene=ybhR;inference=ab initio prediction:Prodigal:002006,similar to AA sequence:UniProtKB:P0AFP9;locus_tag=JMBBBDBI_01150;product=putative multidrug ABC transporter permease YbhR
	NODE_1_length_2846042_cov_1532.926957	Prodigal:002006	CDS	1047021	1047449	+	ID=JMBBBDBI_01151;inference=ab initio prediction:Prodigal:002006;locus_tag=JMBBBDBI_01151;product=hypothetical protein
	NODE_1_length_2846042_cov_1532.926957	Prodigal:002006	CDS	1047503	1048588	+	ID=JMBBBDBI_01152;inference=ab initio prediction:Prodigal:002006;locus_tag=JMBBBDBI_01152;product=hypothetical protein
	NODE_1_length_2846042_cov_1532.926957	Prodigal:002006	CDS	1048729	1051146	+	ID=JMBBBDBI_01153;eC_number=2.7.9.2;Name=ppsA;gene=ppsA;inference=ab initio prediction:Prodigal:002006,similar to AA sequence:UniProtKB:Q02KR1;locus_tag=JMBBBDBI_01153;product=Phosphoenolpyruvate synthase
	NODE_1_length_2846042_cov_1532.926957	Prodigal:002006	CDS	1051155	1053290	-	ID=JMBBBDBI_01154;eC_number=3.4.14.-;Name=dapb1;gene=dapb1;inference=ab initio prediction:Prodigal:002006,similar to AA sequence:UniProtKB:O07834;locus_tag=JMBBBDBI_01154;product=Dipeptidyl aminopeptidase BI
	NODE_1_length_2846042_cov_1532.926957	Prodigal:002006	CDS	1053287	1053703	-	ID=JMBBBDBI_01155;eC_number=1.8.4.12;Name=msrB_1;db_xref=COG:COG0229;gene=msrB_1;inference=ab initio prediction:Prodigal:002006,similar to AA sequence:UniProtKB:P0A746;locus_tag=JMBBBDBI_01155;product=Peptide methionine sulfoxide reductase MsrB
	NODE_1_length_2846042_cov_1532.926957	Prodigal:002006	CDS	1053854	1054795	+	ID=JMBBBDBI_01156;eC_number=2.3.1.8;Name=pta;db_xref=COG:COG0280;gene=pta;inference=ab initio prediction:Prodigal:002006,similar to AA sequence:UniProtKB:Q9X0L4;locus_tag=JMBBBDBI_01156;product=Phosphate acetyltransferase
	NODE_1_length_2846042_cov_1532.926957	Prodigal:002006	CDS	1054842	1056560	-	ID=JMBBBDBI_01157;inference=ab initio prediction:Prodigal:002006;locus_tag=JMBBBDBI_01157;product=hypothetical protein
	NODE_1_length_2846042_cov_1532.926957	Prodigal:002006	CDS	1056557	1057618	-	ID=JMBBBDBI_01158;inference=ab initio prediction:Prodigal:002006;locus_tag=JMBBBDBI_01158;product=hypothetical protein
	NODE_1_length_2846042_cov_1532.926957	Prodigal:002006	CDS	1057988	1058371	+	ID=JMBBBDBI_01159;inference=ab initio prediction:Prodigal:002006;locus_tag=JMBBBDBI_01159;product=hypothetical protein
	NODE_1_length_2846042_cov_1532.926957	Prodigal:002006	CDS	1058431	1059918	-	ID=JMBBBDBI_01160;Name=ttgC;db_xref=COG:COG1538;gene=ttgC;inference=ab initio prediction:Prodigal:002006,similar to AA sequence:UniProtKB:Q88N32;locus_tag=JMBBBDBI_01160;product=putative efflux pump outer membrane protein TtgC
	NODE_1_length_2846042_cov_1532.926957	Prodigal:002006	CDS	1060114	1063281	-	ID=JMBBBDBI_01161;Name=czcA_1;gene=czcA_1;inference=ab initio prediction:Prodigal:002006,similar to AA sequence:UniProtKB:P13511;locus_tag=JMBBBDBI_01161;product=Cobalt-zinc-cadmium resistance protein CzcA
	NODE_1_length_2846042_cov_1532.926957	Prodigal:002006	CDS	1063438	1064694	-	ID=JMBBBDBI_01162;Name=mdtA_2;gene=mdtA_2;inference=ab initio prediction:Prodigal:002006,protein motif:HAMAP:MF_01422;locus_tag=JMBBBDBI_01162;product=Multidrug resistance protein MdtA
	NODE_1_length_2846042_cov_1532.926957	Prodigal:002006	CDS	1065168	1065845	+	ID=JMBBBDBI_01163;Name=qseB;gene=qseB;inference=ab initio prediction:Prodigal:002006,similar to AA sequence:UniProtKB:Q8XBS3;locus_tag=JMBBBDBI_01163;product=Transcriptional regulatory protein QseB
	NODE_1_length_2846042_cov_1532.926957	Prodigal:002006	CDS	1065847	1067322	+	ID=JMBBBDBI_01164;eC_number=2.7.-.-;Name=sasA_4;gene=sasA_4;inference=ab initio prediction:Prodigal:002006,protein motif:HAMAP:MF_01837;locus_tag=JMBBBDBI_01164;product=Adaptive-response sensory-kinase SasA
	NODE_1_length_2846042_cov_1532.926957	Prodigal:002006	CDS	1067353	1068342	-	ID=JMBBBDBI_01165;Name=corA;db_xref=COG:COG0598;gene=corA;inference=ab initio prediction:Prodigal:002006,similar to AA sequence:UniProtKB:P0A2R8;locus_tag=JMBBBDBI_01165;product=Magnesium transport protein CorA
	NODE_1_length_2846042_cov_1532.926957	Prodigal:002006	CDS	1068385	1069089	-	ID=JMBBBDBI_01166;inference=ab initio prediction:Prodigal:002006;locus_tag=JMBBBDBI_01166;product=hypothetical protein
	NODE_1_length_2846042_cov_1532.926957	Prodigal:002006	CDS	1069173	1070579	+	ID=JMBBBDBI_01167;eC_number=3.3.1.1;Name=ahcY;gene=ahcY;inference=ab initio prediction:Prodigal:002006,similar to AA sequence:UniProtKB:A0A087WNH6;locus_tag=JMBBBDBI_01167;product=Adenosylhomocysteinase
	NODE_1_length_2846042_cov_1532.926957	Prodigal:002006	CDS	1070920	1073448	-	ID=JMBBBDBI_01168;eC_number=7.2.2.10;inference=ab initio prediction:Prodigal:002006,similar to AA sequence:UniProtKB:Q73E41;locus_tag=JMBBBDBI_01168;product=Calcium-transporting ATPase 1
	NODE_1_length_2846042_cov_1532.926957	Prodigal:002006	CDS	1073767	1074111	+	ID=JMBBBDBI_01169;inference=ab initio prediction:Prodigal:002006;locus_tag=JMBBBDBI_01169;product=hypothetical protein
	NODE_1_length_2846042_cov_1532.926957	Prodigal:002006	CDS	1074143	1074556	+	ID=JMBBBDBI_01170;inference=ab initio prediction:Prodigal:002006;locus_tag=JMBBBDBI_01170;product=hypothetical protein
	NODE_1_length_2846042_cov_1532.926957	Prodigal:002006	CDS	1074647	1075825	-	ID=JMBBBDBI_01171;eC_number=2.5.1.6;Name=metK_1;gene=metK_1;inference=ab initio prediction:Prodigal:002006,similar to AA sequence:UniProtKB:P66767;locus_tag=JMBBBDBI_01171;product=S-adenosylmethionine synthase
	NODE_1_length_2846042_cov_1532.926957	Prodigal:002006	CDS	1075825	1078842	-	ID=JMBBBDBI_01172;eC_number=7.2.2.10;inference=ab initio prediction:Prodigal:002006,similar to AA sequence:UniProtKB:Q73E41;locus_tag=JMBBBDBI_01172;product=Calcium-transporting ATPase 1
	NODE_1_length_2846042_cov_1532.926957	Prodigal:002006	CDS	1078957	1079922	+	ID=JMBBBDBI_01173;Name=mgtE_2;db_xref=COG:COG2239;gene=mgtE_2;inference=ab initio prediction:Prodigal:002006,similar to AA sequence:UniProtKB:Q830V1;locus_tag=JMBBBDBI_01173;product=Magnesium transporter MgtE
	NODE_1_length_2846042_cov_1532.926957	Prodigal:002006	CDS	1079897	1080094	-	ID=JMBBBDBI_01174;inference=ab initio prediction:Prodigal:002006;locus_tag=JMBBBDBI_01174;product=hypothetical protein
	NODE_1_length_2846042_cov_1532.926957	Prodigal:002006	CDS	1080237	1082870	-	ID=JMBBBDBI_01175;eC_number=7.2.2.9;Name=actP_1;gene=actP_1;inference=ab initio prediction:Prodigal:002006,similar to AA sequence:UniProtKB:Q9X5X3;locus_tag=JMBBBDBI_01175;product=Copper-transporting P-type ATPase
	NODE_1_length_2846042_cov_1532.926957	Prodigal:002006	CDS	1082978	1083586	-	ID=JMBBBDBI_01176;inference=ab initio prediction:Prodigal:002006;locus_tag=JMBBBDBI_01176;product=hypothetical protein
	NODE_1_length_2846042_cov_1532.926957	Prodigal:002006	CDS	1083647	1084129	-	ID=JMBBBDBI_01177;eC_number=2.1.1.207;Name=trmL;db_xref=COG:COG0219;gene=trmL;inference=ab initio prediction:Prodigal:002006,similar to AA sequence:UniProtKB:P44868;locus_tag=JMBBBDBI_01177;product=tRNA (cytidine(34)-2'-O)-methyltransferase
	NODE_1_length_2846042_cov_1532.926957	Prodigal:002006	CDS	1084386	1084943	+	ID=JMBBBDBI_01178;eC_number=7.1.1.8;Name=petA;db_xref=COG:COG0723;gene=petA;inference=ab initio prediction:Prodigal:002006,similar to AA sequence:UniProtKB:P23136;locus_tag=JMBBBDBI_01178;product=Ubiquinol-cytochrome c reductase iron-sulfur subunit
	NODE_1_length_2846042_cov_1532.926957	Prodigal:002006	CDS	1085007	1086260	+	ID=JMBBBDBI_01179;Name=fbcH_1;db_xref=COG:COG1290;gene=fbcH_1;inference=ab initio prediction:Prodigal:002006,similar to AA sequence:UniProtKB:P51131;locus_tag=JMBBBDBI_01179;product=Cytochrome b/c1
	NODE_1_length_2846042_cov_1532.926957	Prodigal:002006	CDS	1086310	1087167	+	ID=JMBBBDBI_01180;Name=fbcH_2;db_xref=COG:COG1290;gene=fbcH_2;inference=ab initio prediction:Prodigal:002006,similar to AA sequence:UniProtKB:P51131;locus_tag=JMBBBDBI_01180;product=Cytochrome b/c1
	NODE_1_length_2846042_cov_1532.926957	Prodigal:002006	CDS	1087626	1089476	+	ID=JMBBBDBI_01181;eC_number=4.2.1.9;Name=ilvD;db_xref=COG:COG0129;gene=ilvD;inference=ab initio prediction:Prodigal:002006,similar to AA sequence:UniProtKB:P55186;locus_tag=JMBBBDBI_01181;product=Dihydroxy-acid dehydratase
	NODE_1_length_2846042_cov_1532.926957	Prodigal:002006	CDS	1089606	1090748	+	ID=JMBBBDBI_01182;inference=ab initio prediction:Prodigal:002006;locus_tag=JMBBBDBI_01182;product=hypothetical protein
	NODE_1_length_2846042_cov_1532.926957	Prodigal:002006	CDS	1090842	1092059	+	ID=JMBBBDBI_01183;inference=ab initio prediction:Prodigal:002006;locus_tag=JMBBBDBI_01183;product=hypothetical protein
	NODE_1_length_2846042_cov_1532.926957	Prodigal:002006	CDS	1092119	1093183	+	ID=JMBBBDBI_01184;eC_number=6.3.3.1;Name=purM;gene=purM;inference=ab initio prediction:Prodigal:002006,similar to AA sequence:UniProtKB:Q5F973;locus_tag=JMBBBDBI_01184;product=Phosphoribosylformylglycinamidine cyclo-ligase
	NODE_1_length_2846042_cov_1532.926957	Prodigal:002006	CDS	1093180	1093839	+	ID=JMBBBDBI_01185;eC_number=2.1.2.2;Name=purN;db_xref=COG:COG0299;gene=purN;inference=ab initio prediction:Prodigal:002006,similar to AA sequence:UniProtKB:P08179;locus_tag=JMBBBDBI_01185;product=Phosphoribosylglycinamide formyltransferase
	NODE_1_length_2846042_cov_1532.926957	Prodigal:002006	CDS	1093852	1095372	-	ID=JMBBBDBI_01186;eC_number=1.2.1.3;Name=adh;db_xref=COG:COG1012;gene=adh;inference=ab initio prediction:Prodigal:002006,similar to AA sequence:UniProtKB:A1B4L2;locus_tag=JMBBBDBI_01186;product=Aldehyde dehydrogenase
	NODE_1_length_2846042_cov_1532.926957	Prodigal:002006	CDS	1095641	1095796	-	ID=JMBBBDBI_01187;inference=ab initio prediction:Prodigal:002006;locus_tag=JMBBBDBI_01187;product=hypothetical protein
	NODE_1_length_2846042_cov_1532.926957	Prodigal:002006	CDS	1096072	1096776	+	ID=JMBBBDBI_01188;Name=sapB;db_xref=COG:COG1285;gene=sapB;inference=ab initio prediction:Prodigal:002006,similar to AA sequence:UniProtKB:Q45514;locus_tag=JMBBBDBI_01188;product=Protein SapB
	NODE_1_length_2846042_cov_1532.926957	Prodigal:002006	CDS	1097500	1098288	+	ID=JMBBBDBI_01189;eC_number=3.1.3.25;Name=suhB;db_xref=COG:COG0483;gene=suhB;inference=ab initio prediction:Prodigal:002006,similar to AA sequence:UniProtKB:P0ADG4;locus_tag=JMBBBDBI_01189;product=Inositol-1-monophosphatase
	NODE_1_length_2846042_cov_1532.926957	Prodigal:002006	CDS	1098105	1098509	-	ID=JMBBBDBI_01190;inference=ab initio prediction:Prodigal:002006;locus_tag=JMBBBDBI_01190;product=hypothetical protein
	NODE_1_length_2846042_cov_1532.926957	Prodigal:002006	CDS	1098626	1099378	-	ID=JMBBBDBI_01191;eC_number=4.1.1.4;Name=adc_1;db_xref=COG:COG4689;gene=adc_1;inference=ab initio prediction:Prodigal:002006,similar to AA sequence:UniProtKB:Q7NSA6;locus_tag=JMBBBDBI_01191;product=putative acetoacetate decarboxylase
	NODE_1_length_2846042_cov_1532.926957	Prodigal:002006	CDS	1099457	1100629	-	ID=JMBBBDBI_01192;inference=ab initio prediction:Prodigal:002006;locus_tag=JMBBBDBI_01192;product=hypothetical protein
	NODE_1_length_2846042_cov_1532.926957	Prodigal:002006	CDS	1100924	1102543	+	ID=JMBBBDBI_01193;Name=ttgF;gene=ttgF;inference=ab initio prediction:Prodigal:002006,similar to AA sequence:UniProtKB:Q9KWV3;locus_tag=JMBBBDBI_01193;product=Toluene efflux pump outer membrane protein TtgF
	NODE_1_length_2846042_cov_1532.926957	Prodigal:002006	CDS	1102537	1103850	+	ID=JMBBBDBI_01194;Name=bepF_2;gene=bepF_2;inference=ab initio prediction:Prodigal:002006,similar to AA sequence:UniProtKB:Q8FWV8;locus_tag=JMBBBDBI_01194;product=Efflux pump periplasmic linker BepF
	NODE_1_length_2846042_cov_1532.926957	Prodigal:002006	CDS	1103850	1106999	+	ID=JMBBBDBI_01195;Name=bepE_2;gene=bepE_2;inference=ab initio prediction:Prodigal:002006,similar to AA sequence:UniProtKB:Q8G2M6;locus_tag=JMBBBDBI_01195;product=Efflux pump membrane transporter BepE
	NODE_1_length_2846042_cov_1532.926957	Prodigal:002006	CDS	1106993	1107319	-	ID=JMBBBDBI_01196;inference=ab initio prediction:Prodigal:002006;locus_tag=JMBBBDBI_01196;product=hypothetical protein
	NODE_1_length_2846042_cov_1532.926957	Prodigal:002006	CDS	1108079	1110589	+	ID=JMBBBDBI_01197;inference=ab initio prediction:Prodigal:002006;locus_tag=JMBBBDBI_01197;product=hypothetical protein
	NODE_1_length_2846042_cov_1532.926957	Prodigal:002006	CDS	1110603	1112468	+	ID=JMBBBDBI_01198;eC_number=1.1.99.-;Name=alkJ;gene=alkJ;inference=ab initio prediction:Prodigal:002006,similar to AA sequence:UniProtKB:Q00593;locus_tag=JMBBBDBI_01198;product=Alcohol dehydrogenase [acceptor]
	NODE_1_length_2846042_cov_1532.926957	Prodigal:002006	CDS	1112824	1114155	+	ID=JMBBBDBI_01199;eC_number=1.-.-.-;inference=ab initio prediction:Prodigal:002006,similar to AA sequence:UniProtKB:P32382;locus_tag=JMBBBDBI_01199;product=NADH oxidase
	NODE_1_length_2846042_cov_1532.926957	Prodigal:002006	CDS	1114210	1115742	+	ID=JMBBBDBI_01200;inference=ab initio prediction:Prodigal:002006;locus_tag=JMBBBDBI_01200;product=hypothetical protein
	NODE_1_length_2846042_cov_1532.926957	Prodigal:002006	CDS	1115860	1116246	+	ID=JMBBBDBI_01201;inference=ab initio prediction:Prodigal:002006;locus_tag=JMBBBDBI_01201;product=hypothetical protein
	NODE_1_length_2846042_cov_1532.926957	Prodigal:002006	CDS	1116266	1117708	+	ID=JMBBBDBI_01202;inference=ab initio prediction:Prodigal:002006;locus_tag=JMBBBDBI_01202;product=hypothetical protein
	NODE_1_length_2846042_cov_1532.926957	Prodigal:002006	CDS	1117743	1118855	-	ID=JMBBBDBI_01203;eC_number=1.1.1.85;Name=leuB;gene=leuB;inference=ab initio prediction:Prodigal:002006,similar to AA sequence:UniProtKB:Q2T7H6;locus_tag=JMBBBDBI_01203;product=3-isopropylmalate dehydrogenase
	NODE_1_length_2846042_cov_1532.926957	Prodigal:002006	CDS	1119069	1121795	-	ID=JMBBBDBI_01204;eC_number=4.2.1.3;Name=acnA;db_xref=COG:COG1048;gene=acnA;inference=ab initio prediction:Prodigal:002006,similar to AA sequence:UniProtKB:P70920;locus_tag=JMBBBDBI_01204;product=Aconitate hydratase A
	NODE_1_length_2846042_cov_1532.926957	Prodigal:002006	CDS	1121913	1122521	+	ID=JMBBBDBI_01205;eC_number=7.6.2.5;Name=ccmA;db_xref=COG:COG4133;gene=ccmA;inference=ab initio prediction:Prodigal:002006,similar to AA sequence:UniProtKB:P52218;locus_tag=JMBBBDBI_01205;product=Cytochrome c biogenesis ATP-binding export protein CcmA
	NODE_1_length_2846042_cov_1532.926957	Prodigal:002006	CDS	1122605	1123207	+	ID=JMBBBDBI_01206;Name=ccmB;db_xref=COG:COG2386;gene=ccmB;inference=ab initio prediction:Prodigal:002006,similar to AA sequence:UniProtKB:P0ABL8;locus_tag=JMBBBDBI_01206;product=Heme exporter protein B
	NODE_1_length_2846042_cov_1532.926957	Prodigal:002006	CDS	1123306	1124115	+	ID=JMBBBDBI_01207;inference=ab initio prediction:Prodigal:002006;locus_tag=JMBBBDBI_01207;product=hypothetical protein
	NODE_1_length_2846042_cov_1532.926957	Prodigal:002006	CDS	1124144	1124596	+	ID=JMBBBDBI_01208;inference=ab initio prediction:Prodigal:002006;locus_tag=JMBBBDBI_01208;product=hypothetical protein
	NODE_1_length_2846042_cov_1532.926957	Prodigal:002006	CDS	1124656	1125420	+	ID=JMBBBDBI_01209;Name=ccmC;db_xref=COG:COG0755;gene=ccmC;inference=ab initio prediction:Prodigal:002006,similar to AA sequence:UniProtKB:P0ABM1;locus_tag=JMBBBDBI_01209;product=Heme exporter protein C
	NODE_1_length_2846042_cov_1532.926957	Prodigal:002006	CDS	1125582	1125902	+	ID=JMBBBDBI_01210;inference=ab initio prediction:Prodigal:002006;locus_tag=JMBBBDBI_01210;product=hypothetical protein
	NODE_1_length_2846042_cov_1532.926957	Prodigal:002006	CDS	1125911	1126489	+	ID=JMBBBDBI_01211;Name=cycY;db_xref=COG:COG0526;gene=cycY;inference=ab initio prediction:Prodigal:002006,similar to AA sequence:UniProtKB:P30960;locus_tag=JMBBBDBI_01211;product=Thiol:disulfide interchange protein CycY
	NODE_1_length_2846042_cov_1532.926957	Prodigal:002006	CDS	1126550	1127002	-	ID=JMBBBDBI_01212;inference=ab initio prediction:Prodigal:002006;locus_tag=JMBBBDBI_01212;product=hypothetical protein
	NODE_1_length_2846042_cov_1532.926957	Prodigal:002006	CDS	1127106	1129208	-	ID=JMBBBDBI_01213;eC_number=6.5.1.2;Name=ligA;db_xref=COG:COG0272;gene=ligA;inference=ab initio prediction:Prodigal:002006,similar to AA sequence:UniProtKB:P15042;locus_tag=JMBBBDBI_01213;product=DNA ligase
	NODE_1_length_2846042_cov_1532.926957	Prodigal:002006	CDS	1129515	1129907	-	ID=JMBBBDBI_01214;inference=ab initio prediction:Prodigal:002006;locus_tag=JMBBBDBI_01214;product=hypothetical protein
	NODE_1_length_2846042_cov_1532.926957	Prodigal:002006	CDS	1129895	1130317	-	ID=JMBBBDBI_01215;inference=ab initio prediction:Prodigal:002006;locus_tag=JMBBBDBI_01215;product=hypothetical protein
	NODE_1_length_2846042_cov_1532.926957	Prodigal:002006	CDS	1130378	1130779	-	ID=JMBBBDBI_01216;inference=ab initio prediction:Prodigal:002006;locus_tag=JMBBBDBI_01216;product=hypothetical protein
	NODE_1_length_2846042_cov_1532.926957	Prodigal:002006	CDS	1130803	1132467	-	ID=JMBBBDBI_01217;Name=recN;db_xref=COG:COG0497;gene=recN;inference=ab initio prediction:Prodigal:002006,similar to AA sequence:UniProtKB:P05824;locus_tag=JMBBBDBI_01217;product=DNA repair protein RecN
	NODE_1_length_2846042_cov_1532.926957	Prodigal:002006	CDS	1132596	1133480	-	ID=JMBBBDBI_01218;Name=bamD;db_xref=COG:COG4105;gene=bamD;inference=ab initio prediction:Prodigal:002006,similar to AA sequence:UniProtKB:Q9K0B1;locus_tag=JMBBBDBI_01218;product=Outer membrane protein assembly factor BamD
	NODE_1_length_2846042_cov_1532.926957	Prodigal:002006	CDS	1133876	1134388	+	ID=JMBBBDBI_01219;inference=ab initio prediction:Prodigal:002006;locus_tag=JMBBBDBI_01219;product=hypothetical protein
	NODE_1_length_2846042_cov_1532.926957	Prodigal:002006	CDS	1134654	1134902	+	ID=JMBBBDBI_01220;eC_number=3.1.11.6;Name=xseB;gene=xseB;inference=ab initio prediction:Prodigal:002006,protein motif:HAMAP:MF_00337;locus_tag=JMBBBDBI_01220;product=Exodeoxyribonuclease 7 small subunit
	NODE_1_length_2846042_cov_1532.926957	Prodigal:002006	CDS	1135299	1135985	+	ID=JMBBBDBI_01221;eC_number=3.7.1.20;Name=nagK;gene=nagK;inference=ab initio prediction:Prodigal:002006,similar to AA sequence:UniProtKB:O86042;locus_tag=JMBBBDBI_01221;product=Fumarylpyruvate hydrolase
	NODE_1_length_2846042_cov_1532.926957	Prodigal:002006	CDS	1136074	1136451	+	ID=JMBBBDBI_01222;inference=ab initio prediction:Prodigal:002006;locus_tag=JMBBBDBI_01222;product=hypothetical protein
	NODE_1_length_2846042_cov_1532.926957	Prodigal:002006	CDS	1136461	1136916	-	ID=JMBBBDBI_01223;eC_number=1.20.4.4;Name=arsC_1;db_xref=COG:COG0394;gene=arsC_1;inference=ab initio prediction:Prodigal:002006,similar to AA sequence:UniProtKB:P45947;locus_tag=JMBBBDBI_01223;product=Arsenate reductase
	NODE_1_length_2846042_cov_1532.926957	Prodigal:002006	CDS	1137248	1139473	-	ID=JMBBBDBI_01224;Name=bfrD_1;db_xref=COG:COG4774;gene=bfrD_1;inference=ab initio prediction:Prodigal:002006,similar to AA sequence:UniProtKB:P81549;locus_tag=JMBBBDBI_01224;product=putative TonB-dependent receptor BfrD
	NODE_1_length_2846042_cov_1532.926957	Prodigal:002006	CDS	1139700	1142066	-	ID=JMBBBDBI_01225;Name=bfrD_2;db_xref=COG:COG4774;gene=bfrD_2;inference=ab initio prediction:Prodigal:002006,similar to AA sequence:UniProtKB:P81549;locus_tag=JMBBBDBI_01225;product=putative TonB-dependent receptor BfrD
	NODE_1_length_2846042_cov_1532.926957	Prodigal:002006	CDS	1142640	1143785	+	ID=JMBBBDBI_01226;inference=ab initio prediction:Prodigal:002006;locus_tag=JMBBBDBI_01226;product=hypothetical protein
	NODE_1_length_2846042_cov_1532.926957	Prodigal:002006	CDS	1143848	1144528	+	ID=JMBBBDBI_01227;eC_number=1.14.11.-;db_xref=COG:COG3128;inference=ab initio prediction:Prodigal:002006,similar to AA sequence:UniProtKB:A3D8P6;locus_tag=JMBBBDBI_01227;product=PKHD-type hydroxylase
	NODE_1_length_2846042_cov_1532.926957	Prodigal:002006	CDS	1144621	1145631	+	ID=JMBBBDBI_01228;Name=tolQ_2;gene=tolQ_2;inference=ab initio prediction:Prodigal:002006,protein motif:HAMAP:MF_02202;locus_tag=JMBBBDBI_01228;product=Tol-Pal system protein TolQ
	NODE_1_length_2846042_cov_1532.926957	Prodigal:002006	CDS	1145637	1146107	+	ID=JMBBBDBI_01229;Name=exbD_2;db_xref=COG:COG0848;gene=exbD_2;inference=ab initio prediction:Prodigal:002006,similar to AA sequence:UniProtKB:P0ABV2;locus_tag=JMBBBDBI_01229;product=Biopolymer transport protein ExbD
	NODE_1_length_2846042_cov_1532.926957	Prodigal:002006	CDS	1146104	1146820	+	ID=JMBBBDBI_01230;inference=ab initio prediction:Prodigal:002006;locus_tag=JMBBBDBI_01230;product=hypothetical protein
	NODE_1_length_2846042_cov_1532.926957	Prodigal:002006	CDS	1147082	1148074	+	ID=JMBBBDBI_01231;eC_number=2.2.1.2;Name=tal;gene=tal;inference=ab initio prediction:Prodigal:002006,similar to AA sequence:UniProtKB:K0BE10;locus_tag=JMBBBDBI_01231;product=Transaldolase
	NODE_1_length_2846042_cov_1532.926957	Prodigal:002006	CDS	1148179	1148565	+	ID=JMBBBDBI_01232;inference=ab initio prediction:Prodigal:002006;locus_tag=JMBBBDBI_01232;product=hypothetical protein
	NODE_1_length_2846042_cov_1532.926957	Prodigal:002006	CDS	1148711	1150570	-	ID=JMBBBDBI_01233;inference=ab initio prediction:Prodigal:002006;locus_tag=JMBBBDBI_01233;product=hypothetical protein
	NODE_1_length_2846042_cov_1532.926957	Prodigal:002006	CDS	1150987	1151400	-	ID=JMBBBDBI_01234;inference=ab initio prediction:Prodigal:002006;locus_tag=JMBBBDBI_01234;product=hypothetical protein
	NODE_1_length_2846042_cov_1532.926957	Prodigal:002006	CDS	1151851	1152030	-	ID=JMBBBDBI_01235;inference=ab initio prediction:Prodigal:002006;locus_tag=JMBBBDBI_01235;product=hypothetical protein
	NODE_1_length_2846042_cov_1532.926957	Prodigal:002006	CDS	1152355	1154292	-	ID=JMBBBDBI_01236;eC_number=6.1.1.3;Name=thrS;db_xref=COG:COG0441;gene=thrS;inference=ab initio prediction:Prodigal:002006,similar to AA sequence:UniProtKB:P0A8M3;locus_tag=JMBBBDBI_01236;product=Threonine--tRNA ligase
	NODE_1_length_2846042_cov_1532.926957	Prodigal:002006	CDS	1154490	1155674	-	ID=JMBBBDBI_01237;Name=flp;gene=flp;inference=ab initio prediction:Prodigal:002006,similar to AA sequence:UniProtKB:Q7A3Q5;locus_tag=JMBBBDBI_01237;product=Protein flp
	NODE_1_length_2846042_cov_1532.926957	Prodigal:002006	CDS	1155927	1156460	+	ID=JMBBBDBI_01238;eC_number=1.8.4.12;Name=msrB_2;gene=msrB_2;inference=ab initio prediction:Prodigal:002006,protein motif:HAMAP:MF_01400;locus_tag=JMBBBDBI_01238;product=Peptide methionine sulfoxide reductase MsrB
	NODE_1_length_2846042_cov_1532.926957	Prodigal:002006	CDS	1156659	1157240	+	ID=JMBBBDBI_01239;inference=ab initio prediction:Prodigal:002006;locus_tag=JMBBBDBI_01239;product=hypothetical protein
	NODE_1_length_2846042_cov_1532.926957	Prodigal:002006	CDS	1157317	1158234	+	ID=JMBBBDBI_01240;eC_number=1.1.1.412;Name=oleD_1;db_xref=COG:COG0451;gene=oleD_1;inference=ab initio prediction:Prodigal:002006,similar to AA sequence:UniProtKB:B2FI29;locus_tag=JMBBBDBI_01240;product=2-alkyl-3-oxoalkanoate reductase
	NODE_1_length_2846042_cov_1532.926957	Prodigal:002006	CDS	1158483	1162043	+	ID=JMBBBDBI_01241;eC_number=3.6.4.-;Name=mfd_2;db_xref=COG:COG1197;gene=mfd_2;inference=ab initio prediction:Prodigal:002006,similar to AA sequence:UniProtKB:P30958;locus_tag=JMBBBDBI_01241;product=Transcription-repair-coupling factor
	NODE_1_length_2846042_cov_1532.926957	Prodigal:002006	CDS	1162155	1163870	+	ID=JMBBBDBI_01242;eC_number=6.1.1.6;Name=lysS;db_xref=COG:COG1384;gene=lysS;inference=ab initio prediction:Prodigal:002006,similar to AA sequence:UniProtKB:O51603;locus_tag=JMBBBDBI_01242;product=Lysine--tRNA ligase
	NODE_1_length_2846042_cov_1532.926957	Prodigal:002006	CDS	1163870	1164511	+	ID=JMBBBDBI_01243;inference=ab initio prediction:Prodigal:002006;locus_tag=JMBBBDBI_01243;product=hypothetical protein
	NODE_1_length_2846042_cov_1532.926957	Prodigal:002006	CDS	1164668	1165012	+	ID=JMBBBDBI_01244;inference=ab initio prediction:Prodigal:002006;locus_tag=JMBBBDBI_01244;product=hypothetical protein
	NODE_1_length_2846042_cov_1532.926957	Prodigal:002006	CDS	1165009	1166082	+	ID=JMBBBDBI_01245;eC_number=1.3.5.2;Name=pyrD;db_xref=COG:COG0167;gene=pyrD;inference=ab initio prediction:Prodigal:002006,similar to AA sequence:UniProtKB:P0A7E1;locus_tag=JMBBBDBI_01245;product=Dihydroorotate dehydrogenase (quinone)
	NODE_1_length_2846042_cov_1532.926957	Prodigal:002006	CDS	1166239	1167582	-	ID=JMBBBDBI_01246;Name=dinF;db_xref=COG:COG0534;gene=dinF;inference=ab initio prediction:Prodigal:002006,similar to AA sequence:UniProtKB:P28303;locus_tag=JMBBBDBI_01246;product=DNA damage-inducible protein F
	NODE_1_length_2846042_cov_1532.926957	Prodigal:002006	CDS	1167644	1167997	-	ID=JMBBBDBI_01247;inference=ab initio prediction:Prodigal:002006;locus_tag=JMBBBDBI_01247;product=hypothetical protein
	NODE_1_length_2846042_cov_1532.926957	Prodigal:002006	CDS	1168277	1169464	-	ID=JMBBBDBI_01248;eC_number=2.3.1.9;Name=thlA;db_xref=COG:COG0183;gene=thlA;inference=ab initio prediction:Prodigal:002006,similar to AA sequence:UniProtKB:P45359;locus_tag=JMBBBDBI_01248;product=Acetyl-CoA acetyltransferase
	NODE_1_length_2846042_cov_1532.926957	Prodigal:002006	CDS	1169969	1170589	+	ID=JMBBBDBI_01249;eC_number=5.4.2.11;Name=gpmA;gene=gpmA;inference=ab initio prediction:Prodigal:002006,similar to AA sequence:UniProtKB:P99153;locus_tag=JMBBBDBI_01249;product=2%2C3-bisphosphoglycerate-dependent phosphoglycerate mutase
	NODE_1_length_2846042_cov_1532.926957	Prodigal:002006	CDS	1170618	1171289	+	ID=JMBBBDBI_01250;eC_number=1.14.11.33;Name=alkB;db_xref=COG:COG3145;gene=alkB;inference=ab initio prediction:Prodigal:002006,similar to AA sequence:UniProtKB:P05050;locus_tag=JMBBBDBI_01250;product=Alpha-ketoglutarate-dependent dioxygenase AlkB
	NODE_1_length_2846042_cov_1532.926957	Prodigal:002006	CDS	1171343	1172440	-	ID=JMBBBDBI_01251;inference=ab initio prediction:Prodigal:002006;locus_tag=JMBBBDBI_01251;product=hypothetical protein
	NODE_1_length_2846042_cov_1532.926957	Prodigal:002006	CDS	1172902	1175253	-	ID=JMBBBDBI_01252;eC_number=2.7.13.3;Name=rcsC_3;gene=rcsC_3;inference=ab initio prediction:Prodigal:002006,protein motif:HAMAP:MF_00979;locus_tag=JMBBBDBI_01252;product=Sensor histidine kinase RcsC
	NODE_1_length_2846042_cov_1532.926957	Prodigal:002006	CDS	1175418	1176086	-	ID=JMBBBDBI_01253;eC_number=2.1.1.6;db_xref=COG:COG4122;inference=ab initio prediction:Prodigal:002006,similar to AA sequence:UniProtKB:O07431;locus_tag=JMBBBDBI_01253;product=Catechol O-methyltransferase
	NODE_1_length_2846042_cov_1532.926957	Prodigal:002006	CDS	1176108	1178765	-	ID=JMBBBDBI_01254;eC_number=3.4.11.2;Name=pepN;db_xref=COG:COG0308;gene=pepN;inference=ab initio prediction:Prodigal:002006,similar to AA sequence:UniProtKB:P04825;locus_tag=JMBBBDBI_01254;product=Aminopeptidase N
	NODE_1_length_2846042_cov_1532.926957	Prodigal:002006	CDS	1179016	1179564	+	ID=JMBBBDBI_01255;inference=ab initio prediction:Prodigal:002006;locus_tag=JMBBBDBI_01255;product=hypothetical protein
	NODE_1_length_2846042_cov_1532.926957	Prodigal:002006	CDS	1179561	1180532	+	ID=JMBBBDBI_01256;inference=ab initio prediction:Prodigal:002006,similar to AA sequence:UniProtKB:Q1Q0T4;locus_tag=JMBBBDBI_01256;product=Hydrazine synthase subunit beta
	NODE_1_length_2846042_cov_1532.926957	Prodigal:002006	CDS	1180768	1181985	-	ID=JMBBBDBI_01257;inference=ab initio prediction:Prodigal:002006;locus_tag=JMBBBDBI_01257;product=hypothetical protein
	NODE_1_length_2846042_cov_1532.926957	Prodigal:002006	CDS	1182651	1183979	+	ID=JMBBBDBI_01258;Name=envC;db_xref=COG:COG4942;gene=envC;inference=ab initio prediction:Prodigal:002006,similar to AA sequence:UniProtKB:P37690;locus_tag=JMBBBDBI_01258;product=Murein hydrolase activator EnvC
	NODE_1_length_2846042_cov_1532.926957	Prodigal:002006	CDS	1183976	1185316	+	ID=JMBBBDBI_01259;eC_number=3.4.21.-;inference=ab initio prediction:Prodigal:002006,similar to AA sequence:UniProtKB:Q7A5M9;locus_tag=JMBBBDBI_01259;product=putative CtpA-like serine protease
	NODE_1_length_2846042_cov_1532.926957	Prodigal:002006	CDS	1185458	1185853	+	ID=JMBBBDBI_01260;inference=ab initio prediction:Prodigal:002006;locus_tag=JMBBBDBI_01260;product=hypothetical protein
	NODE_1_length_2846042_cov_1532.926957	Prodigal:002006	CDS	1185856	1186167	-	ID=JMBBBDBI_01261;inference=ab initio prediction:Prodigal:002006;locus_tag=JMBBBDBI_01261;product=hypothetical protein
	NODE_1_length_2846042_cov_1532.926957	Prodigal:002006	CDS	1186164	1186646	-	ID=JMBBBDBI_01262;inference=ab initio prediction:Prodigal:002006;locus_tag=JMBBBDBI_01262;product=hypothetical protein
	NODE_1_length_2846042_cov_1532.926957	Prodigal:002006	CDS	1186781	1187125	-	ID=JMBBBDBI_01263;inference=ab initio prediction:Prodigal:002006;locus_tag=JMBBBDBI_01263;product=hypothetical protein
	NODE_1_length_2846042_cov_1532.926957	Prodigal:002006	CDS	1187122	1187685	-	ID=JMBBBDBI_01264;inference=ab initio prediction:Prodigal:002006;locus_tag=JMBBBDBI_01264;product=hypothetical protein
	NODE_1_length_2846042_cov_1532.926957	Prodigal:002006	CDS	1187806	1188552	+	ID=JMBBBDBI_01265;Name=cinA_1;db_xref=COG:COG1058;gene=cinA_1;inference=ab initio prediction:Prodigal:002006,similar to AA sequence:UniProtKB:P9WPE3;locus_tag=JMBBBDBI_01265;product=CinA-like protein
	NODE_1_length_2846042_cov_1532.926957	Prodigal:002006	CDS	1188577	1189062	+	ID=JMBBBDBI_01266;eC_number=2.4.2.22;Name=gpt;db_xref=COG:COG0503;gene=gpt;inference=ab initio prediction:Prodigal:002006,similar to AA sequence:UniProtKB:Q8ZC05;locus_tag=JMBBBDBI_01266;product=Xanthine phosphoribosyltransferase
	NODE_1_length_2846042_cov_1532.926957	Prodigal:002006	CDS	1189260	1190393	+	ID=JMBBBDBI_01267;Name=dnaN;gene=dnaN;inference=ab initio prediction:Prodigal:002006,similar to AA sequence:UniProtKB:B8GXP6;locus_tag=JMBBBDBI_01267;product=Beta sliding clamp
	NODE_1_length_2846042_cov_1532.926957	Prodigal:002006	CDS	1190651	1191358	+	ID=JMBBBDBI_01268;eC_number=3.8.1.2;inference=ab initio prediction:Prodigal:002006,similar to AA sequence:UniProtKB:Q53464;locus_tag=JMBBBDBI_01268;product=(S)-2-haloacid dehalogenase
	NODE_1_length_2846042_cov_1532.926957	Prodigal:002006	CDS	1191398	1191853	-	ID=JMBBBDBI_01269;inference=ab initio prediction:Prodigal:002006;locus_tag=JMBBBDBI_01269;product=hypothetical protein
	NODE_1_length_2846042_cov_1532.926957	Prodigal:002006	CDS	1192378	1192719	+	ID=JMBBBDBI_01270;inference=ab initio prediction:Prodigal:002006;locus_tag=JMBBBDBI_01270;product=hypothetical protein
	NODE_1_length_2846042_cov_1532.926957	Prodigal:002006	CDS	1193007	1193543	+	ID=JMBBBDBI_01271;inference=ab initio prediction:Prodigal:002006;locus_tag=JMBBBDBI_01271;product=hypothetical protein
	NODE_1_length_2846042_cov_1532.926957	Prodigal:002006	CDS	1193879	1195507	+	ID=JMBBBDBI_01272;eC_number=6.3.4.2;Name=pyrG;db_xref=COG:COG0504;gene=pyrG;inference=ab initio prediction:Prodigal:002006,similar to AA sequence:UniProtKB:P0A7E5;locus_tag=JMBBBDBI_01272;product=CTP synthase
	NODE_1_length_2846042_cov_1532.926957	Prodigal:002006	CDS	1195512	1195709	-	ID=JMBBBDBI_01273;inference=ab initio prediction:Prodigal:002006;locus_tag=JMBBBDBI_01273;product=hypothetical protein
	NODE_1_length_2846042_cov_1532.926957	Prodigal:002006	CDS	1195845	1196888	+	ID=JMBBBDBI_01274;Name=tas;db_xref=COG:COG0667;gene=tas;inference=ab initio prediction:Prodigal:002006,similar to AA sequence:UniProtKB:P0A9T4;locus_tag=JMBBBDBI_01274;product=Protein tas
	NODE_1_length_2846042_cov_1532.926957	Prodigal:002006	CDS	1197323	1197721	+	ID=JMBBBDBI_01275;inference=ab initio prediction:Prodigal:002006;locus_tag=JMBBBDBI_01275;product=hypothetical protein
	NODE_1_length_2846042_cov_1532.926957	Prodigal:002006	CDS	1198035	1199813	+	ID=JMBBBDBI_01276;eC_number=6.4.1.3;Name=pccB;db_xref=COG:COG4799;gene=pccB;inference=ab initio prediction:Prodigal:002006,similar to AA sequence:UniProtKB:Q3J4E3;locus_tag=JMBBBDBI_01276;product=Propionyl-CoA carboxylase beta chain
	NODE_1_length_2846042_cov_1532.926957	Prodigal:002006	CDS	1199862	1200680	+	ID=JMBBBDBI_01277;inference=ab initio prediction:Prodigal:002006;locus_tag=JMBBBDBI_01277;product=hypothetical protein
	NODE_1_length_2846042_cov_1532.926957	Prodigal:002006	CDS	1200891	1202897	+	ID=JMBBBDBI_01278;Name=carB_1;gene=carB_1;inference=ab initio prediction:Prodigal:002006,protein motif:HAMAP:MF_01210_A;locus_tag=JMBBBDBI_01278;product=Carbamoyl-phosphate synthase large chain
	NODE_1_length_2846042_cov_1532.926957	Prodigal:002006	CDS	1202927	1203490	-	ID=JMBBBDBI_01279;inference=ab initio prediction:Prodigal:002006;locus_tag=JMBBBDBI_01279;product=hypothetical protein
	NODE_1_length_2846042_cov_1532.926957	Prodigal:002006	CDS	1203614	1204573	-	ID=JMBBBDBI_01280;Name=czcD;db_xref=COG:COG1230;gene=czcD;inference=ab initio prediction:Prodigal:002006,similar to AA sequence:UniProtKB:O07084;locus_tag=JMBBBDBI_01280;product=Cadmium%2C cobalt and zinc/H(+)-K(+) antiporter
	NODE_1_length_2846042_cov_1532.926957	Prodigal:002006	CDS	1204618	1205448	-	ID=JMBBBDBI_01281;inference=ab initio prediction:Prodigal:002006;locus_tag=JMBBBDBI_01281;product=hypothetical protein
	NODE_1_length_2846042_cov_1532.926957	Prodigal:002006	CDS	1205441	1205725	-	ID=JMBBBDBI_01282;inference=ab initio prediction:Prodigal:002006;locus_tag=JMBBBDBI_01282;product=hypothetical protein
	NODE_1_length_2846042_cov_1532.926957	Prodigal:002006	CDS	1205822	1206766	+	ID=JMBBBDBI_01283;eC_number=2.1.1.297;Name=prmC_2;gene=prmC_2;inference=ab initio prediction:Prodigal:002006,protein motif:HAMAP:MF_02126;locus_tag=JMBBBDBI_01283;product=Release factor glutamine methyltransferase
	NODE_1_length_2846042_cov_1532.926957	Prodigal:002006	CDS	1206763	1208199	-	ID=JMBBBDBI_01284;inference=ab initio prediction:Prodigal:002006;locus_tag=JMBBBDBI_01284;product=hypothetical protein
	NODE_1_length_2846042_cov_1532.926957	Prodigal:002006	CDS	1208513	1209244	+	ID=JMBBBDBI_01285;eC_number=1.8.1.8;Name=dsbD;gene=dsbD;inference=ab initio prediction:Prodigal:002006,protein motif:HAMAP:MF_00399;locus_tag=JMBBBDBI_01285;product=Thiol:disulfide interchange protein DsbD
	NODE_1_length_2846042_cov_1532.926957	Prodigal:002006	CDS	1209650	1210336	+	ID=JMBBBDBI_01286;Name=sbmC;gene=sbmC;inference=ab initio prediction:Prodigal:002006,protein motif:HAMAP:MF_01896;locus_tag=JMBBBDBI_01286;product=DNA gyrase inhibitor
	NODE_1_length_2846042_cov_1532.926957	Prodigal:002006	CDS	1210377	1212119	-	ID=JMBBBDBI_01287;inference=ab initio prediction:Prodigal:002006;locus_tag=JMBBBDBI_01287;product=hypothetical protein
	NODE_1_length_2846042_cov_1532.926957	Prodigal:002006	CDS	1212195	1213166	-	ID=JMBBBDBI_01288;eC_number=4.2.99.-;Name=vgb_2;gene=vgb_2;inference=ab initio prediction:Prodigal:002006,protein motif:HAMAP:MF_01282;locus_tag=JMBBBDBI_01288;product=Virginiamycin B lyase
	NODE_1_length_2846042_cov_1532.926957	Prodigal:002006	CDS	1213608	1214144	+	ID=JMBBBDBI_01289;eC_number=1.5.1.42;Name=rutF;db_xref=COG:COG1853;gene=rutF;inference=ab initio prediction:Prodigal:002006,similar to AA sequence:UniProtKB:P75893;locus_tag=JMBBBDBI_01289;product=FMN reductase (NADH) RutF
	NODE_1_length_2846042_cov_1532.926957	Prodigal:002006	CDS	1214254	1215042	-	ID=JMBBBDBI_01290;eC_number=3.1.1.24;Name=catD;db_xref=COG:COG0596;gene=catD;inference=ab initio prediction:Prodigal:002006,similar to AA sequence:UniProtKB:P00632;locus_tag=JMBBBDBI_01290;product=3-oxoadipate enol-lactonase 2
	NODE_1_length_2846042_cov_1532.926957	Prodigal:002006	CDS	1215367	1215666	+	ID=JMBBBDBI_01291;inference=ab initio prediction:Prodigal:002006;locus_tag=JMBBBDBI_01291;product=hypothetical protein
	NODE_1_length_2846042_cov_1532.926957	Prodigal:002006	CDS	1215752	1216159	-	ID=JMBBBDBI_01292;inference=ab initio prediction:Prodigal:002006;locus_tag=JMBBBDBI_01292;product=hypothetical protein
	NODE_1_length_2846042_cov_1532.926957	Prodigal:002006	CDS	1216321	1216500	-	ID=JMBBBDBI_01293;inference=ab initio prediction:Prodigal:002006;locus_tag=JMBBBDBI_01293;product=hypothetical protein
	NODE_1_length_2846042_cov_1532.926957	Prodigal:002006	CDS	1216684	1216977	-	ID=JMBBBDBI_01294;inference=ab initio prediction:Prodigal:002006;locus_tag=JMBBBDBI_01294;product=hypothetical protein
	NODE_1_length_2846042_cov_1532.926957	Prodigal:002006	CDS	1217489	1219084	-	ID=JMBBBDBI_01295;Name=yejF_1;db_xref=COG:COG4172;gene=yejF_1;inference=ab initio prediction:Prodigal:002006,similar to AA sequence:UniProtKB:P33916;locus_tag=JMBBBDBI_01295;product=putative ABC transporter ATP-binding protein YejF
	NODE_1_length_2846042_cov_1532.926957	Prodigal:002006	CDS	1219086	1220162	-	ID=JMBBBDBI_01296;inference=ab initio prediction:Prodigal:002006;locus_tag=JMBBBDBI_01296;product=hypothetical protein
	NODE_1_length_2846042_cov_1532.926957	Prodigal:002006	CDS	1220290	1220961	+	ID=JMBBBDBI_01297;inference=ab initio prediction:Prodigal:002006;locus_tag=JMBBBDBI_01297;product=hypothetical protein
	NODE_1_length_2846042_cov_1532.926957	Prodigal:002006	CDS	1221062	1221391	+	ID=JMBBBDBI_01298;inference=ab initio prediction:Prodigal:002006;locus_tag=JMBBBDBI_01298;product=hypothetical protein
	NODE_1_length_2846042_cov_1532.926957	Prodigal:002006	CDS	1221404	1222285	-	ID=JMBBBDBI_01299;eC_number=3.1.2.30;Name=mcl2;db_xref=COG:COG2301;gene=mcl2;inference=ab initio prediction:Prodigal:002006,similar to AA sequence:UniProtKB:D3JV05;locus_tag=JMBBBDBI_01299;product=(3S)-malyl-CoA thioesterase
	NODE_1_length_2846042_cov_1532.926957	Prodigal:002006	CDS	1222426	1224000	-	ID=JMBBBDBI_01300;eC_number=3.1.6.-;db_xref=COG:COG3119;inference=ab initio prediction:Prodigal:002006,similar to AA sequence:UniProtKB:Q8A2H2;locus_tag=JMBBBDBI_01300;product=N-acetylgalactosamine-6-O-sulfatase
	NODE_1_length_2846042_cov_1532.926957	Prodigal:002006	CDS	1224304	1224810	-	ID=JMBBBDBI_01301;eC_number=4.2.1.148;Name=mch_1;db_xref=COG:COG2030;gene=mch_1;inference=ab initio prediction:Prodigal:002006,similar to AA sequence:UniProtKB:Q3IZ78;locus_tag=JMBBBDBI_01301;product=Mesaconyl-CoA hydratase
	NODE_1_length_2846042_cov_1532.926957	Prodigal:002006	CDS	1224803	1225396	-	ID=JMBBBDBI_01302;eC_number=3.6.1.-;Name=nudK;gene=nudK;inference=ab initio prediction:Prodigal:002006,similar to AA sequence:UniProtKB:P37128;locus_tag=JMBBBDBI_01302;product=GDP-mannose pyrophosphatase NudK
	NODE_1_length_2846042_cov_1532.926957	Prodigal:002006	CDS	1225550	1226821	-	ID=JMBBBDBI_01303;inference=ab initio prediction:Prodigal:002006;locus_tag=JMBBBDBI_01303;product=hypothetical protein
	NODE_1_length_2846042_cov_1532.926957	Prodigal:002006	CDS	1227014	1227802	-	ID=JMBBBDBI_01304;eC_number=2.7.1.23;Name=nadK;db_xref=COG:COG0061;gene=nadK;inference=ab initio prediction:Prodigal:002006,similar to AA sequence:UniProtKB:P65779;locus_tag=JMBBBDBI_01304;product=NAD kinase
	NODE_1_length_2846042_cov_1532.926957	Prodigal:002006	CDS	1227891	1228448	-	ID=JMBBBDBI_01305;inference=ab initio prediction:Prodigal:002006;locus_tag=JMBBBDBI_01305;product=hypothetical protein
	NODE_1_length_2846042_cov_1532.926957	Prodigal:002006	CDS	1228843	1230108	-	ID=JMBBBDBI_01306;eC_number=1.18.1.5;Name=camA;gene=camA;inference=ab initio prediction:Prodigal:002006,similar to AA sequence:UniProtKB:P16640;locus_tag=JMBBBDBI_01306;product=Putidaredoxin reductase CamA
	NODE_1_length_2846042_cov_1532.926957	Prodigal:002006	CDS	1230146	1231138	-	ID=JMBBBDBI_01307;eC_number=1.1.1.1;Name=adhA;db_xref=COG:COG1064;gene=adhA;inference=ab initio prediction:Prodigal:002006,similar to AA sequence:UniProtKB:P9WQC1;locus_tag=JMBBBDBI_01307;product=putative alcohol dehydrogenase AdhA
	NODE_1_length_2846042_cov_1532.926957	Prodigal:002006	CDS	1231314	1232288	-	ID=JMBBBDBI_01308;inference=ab initio prediction:Prodigal:002006;locus_tag=JMBBBDBI_01308;product=hypothetical protein
	NODE_1_length_2846042_cov_1532.926957	Prodigal:002006	CDS	1232644	1232970	-	ID=JMBBBDBI_01309;inference=ab initio prediction:Prodigal:002006;locus_tag=JMBBBDBI_01309;product=hypothetical protein
	NODE_1_length_2846042_cov_1532.926957	Prodigal:002006	CDS	1233161	1233868	+	ID=JMBBBDBI_01310;inference=ab initio prediction:Prodigal:002006;locus_tag=JMBBBDBI_01310;product=hypothetical protein
	NODE_1_length_2846042_cov_1532.926957	Prodigal:002006	CDS	1233925	1234809	+	ID=JMBBBDBI_01311;Name=oxyR_2;gene=oxyR_2;inference=ab initio prediction:Prodigal:002006,similar to AA sequence:UniProtKB:P0ACQ4;locus_tag=JMBBBDBI_01311;product=Hydrogen peroxide-inducible genes activator
	NODE_1_length_2846042_cov_1532.926957	Prodigal:002006	CDS	1234847	1235416	+	ID=JMBBBDBI_01312;eC_number=1.6.5.2;Name=chrR;db_xref=COG:COG0431;gene=chrR;inference=ab initio prediction:Prodigal:002006,similar to AA sequence:UniProtKB:Q88FF8;locus_tag=JMBBBDBI_01312;product=Quinone reductase
	NODE_1_length_2846042_cov_1532.926957	Prodigal:002006	CDS	1235430	1236161	-	ID=JMBBBDBI_01313;inference=ab initio prediction:Prodigal:002006;locus_tag=JMBBBDBI_01313;product=hypothetical protein
	NODE_1_length_2846042_cov_1532.926957	Prodigal:002006	CDS	1236289	1237488	+	ID=JMBBBDBI_01314;inference=ab initio prediction:Prodigal:002006;locus_tag=JMBBBDBI_01314;product=hypothetical protein
	NODE_1_length_2846042_cov_1532.926957	Prodigal:002006	CDS	1238168	1239178	-	ID=JMBBBDBI_01315;eC_number=2.1.1.335;Name=oxyT;gene=oxyT;inference=ab initio prediction:Prodigal:002006,similar to AA sequence:UniProtKB:Q3S8P6;locus_tag=JMBBBDBI_01315;product=N%2CN-dimethyltransferase OxyT
	NODE_1_length_2846042_cov_1532.926957	Prodigal:002006	CDS	1239416	1240618	-	ID=JMBBBDBI_01316;eC_number=1.1.5.-;Name=lhgD;db_xref=COG:COG0579;gene=lhgD;inference=ab initio prediction:Prodigal:002006,similar to AA sequence:UniProtKB:P37339;locus_tag=JMBBBDBI_01316;product=L-2-hydroxyglutarate dehydrogenase
	NODE_1_length_2846042_cov_1532.926957	Prodigal:002006	CDS	1240702	1242336	-	ID=JMBBBDBI_01317;Name=groL1_1;db_xref=COG:COG0459;gene=groL1_1;inference=ab initio prediction:Prodigal:002006,similar to AA sequence:UniProtKB:P77829;locus_tag=JMBBBDBI_01317;product=60 kDa chaperonin 1
	NODE_1_length_2846042_cov_1532.926957	Prodigal:002006	CDS	1242662	1243093	+	ID=JMBBBDBI_01318;eC_number=1.1.1.205;Name=IMPDH;gene=IMPDH;inference=ab initio prediction:Prodigal:002006,protein motif:HAMAP:MF_01964;locus_tag=JMBBBDBI_01318;product=Inosine-5'-monophosphate dehydrogenase
	NODE_1_length_2846042_cov_1532.926957	Prodigal:002006	CDS	1243319	1243591	+	ID=JMBBBDBI_01319;inference=ab initio prediction:Prodigal:002006;locus_tag=JMBBBDBI_01319;product=hypothetical protein
	NODE_1_length_2846042_cov_1532.926957	Prodigal:002006	CDS	1243744	1245045	+	ID=JMBBBDBI_01320;eC_number=2.1.2.1;Name=glyA2;gene=glyA2;inference=ab initio prediction:Prodigal:002006,similar to AA sequence:UniProtKB:Q3JGP5;locus_tag=JMBBBDBI_01320;product=Serine hydroxymethyltransferase 2
	NODE_1_length_2846042_cov_1532.926957	Prodigal:002006	CDS	1245097	1245429	+	ID=JMBBBDBI_01321;inference=ab initio prediction:Prodigal:002006;locus_tag=JMBBBDBI_01321;product=hypothetical protein
	NODE_1_length_2846042_cov_1532.926957	Prodigal:002006	CDS	1245628	1246143	+	ID=JMBBBDBI_01322;Name=nrdR;db_xref=COG:COG1327;gene=nrdR;inference=ab initio prediction:Prodigal:002006,similar to AA sequence:UniProtKB:P67318;locus_tag=JMBBBDBI_01322;product=Transcriptional repressor NrdR
	NODE_1_length_2846042_cov_1532.926957	Prodigal:002006	CDS	1246140	1247255	+	ID=JMBBBDBI_01323;Name=ribD;db_xref=COG:COG0117;gene=ribD;inference=ab initio prediction:Prodigal:002006,similar to AA sequence:UniProtKB:P25539;locus_tag=JMBBBDBI_01323;product=Riboflavin biosynthesis protein RibD
	NODE_1_length_2846042_cov_1532.926957	Prodigal:002006	CDS	1247255	1247857	+	ID=JMBBBDBI_01324;eC_number=2.5.1.9;Name=ribE;gene=ribE;inference=ab initio prediction:Prodigal:002006,similar to AA sequence:UniProtKB:Q2YN92;locus_tag=JMBBBDBI_01324;product=Riboflavin synthase
	NODE_1_length_2846042_cov_1532.926957	Prodigal:002006	CDS	1248109	1248822	+	ID=JMBBBDBI_01325;eC_number=3.4.21.88;Name=lexA;db_xref=COG:COG1974;gene=lexA;inference=ab initio prediction:Prodigal:002006,similar to AA sequence:UniProtKB:Q9ZFA4;locus_tag=JMBBBDBI_01325;product=LexA repressor
	NODE_1_length_2846042_cov_1532.926957	Prodigal:002006	CDS	1248952	1251216	-	ID=JMBBBDBI_01326;inference=ab initio prediction:Prodigal:002006;locus_tag=JMBBBDBI_01326;product=hypothetical protein
	NODE_1_length_2846042_cov_1532.926957	Prodigal:002006	CDS	1251421	1251900	-	ID=JMBBBDBI_01327;inference=ab initio prediction:Prodigal:002006;locus_tag=JMBBBDBI_01327;product=hypothetical protein
	NODE_1_length_2846042_cov_1532.926957	Prodigal:002006	CDS	1252045	1252407	+	ID=JMBBBDBI_01328;inference=ab initio prediction:Prodigal:002006;locus_tag=JMBBBDBI_01328;product=hypothetical protein
	NODE_1_length_2846042_cov_1532.926957	Prodigal:002006	CDS	1252404	1253678	+	ID=JMBBBDBI_01329;inference=ab initio prediction:Prodigal:002006;locus_tag=JMBBBDBI_01329;product=hypothetical protein
	NODE_1_length_2846042_cov_1532.926957	Prodigal:002006	CDS	1253768	1254265	+	ID=JMBBBDBI_01330;inference=ab initio prediction:Prodigal:002006;locus_tag=JMBBBDBI_01330;product=hypothetical protein
	NODE_1_length_2846042_cov_1532.926957	Prodigal:002006	CDS	1254391	1255104	-	ID=JMBBBDBI_01331;inference=ab initio prediction:Prodigal:002006;locus_tag=JMBBBDBI_01331;product=hypothetical protein
	NODE_1_length_2846042_cov_1532.926957	Prodigal:002006	CDS	1255422	1256240	+	ID=JMBBBDBI_01332;inference=ab initio prediction:Prodigal:002006;locus_tag=JMBBBDBI_01332;product=hypothetical protein
	NODE_1_length_2846042_cov_1532.926957	Prodigal:002006	CDS	1256290	1257570	-	ID=JMBBBDBI_01333;inference=ab initio prediction:Prodigal:002006;locus_tag=JMBBBDBI_01333;product=hypothetical protein
	NODE_1_length_2846042_cov_1532.926957	Prodigal:002006	CDS	1257681	1259039	+	ID=JMBBBDBI_01334;inference=ab initio prediction:Prodigal:002006;locus_tag=JMBBBDBI_01334;product=hypothetical protein
	NODE_1_length_2846042_cov_1532.926957	Prodigal:002006	CDS	1259121	1260023	+	ID=JMBBBDBI_01335;inference=ab initio prediction:Prodigal:002006;locus_tag=JMBBBDBI_01335;product=hypothetical protein
	NODE_1_length_2846042_cov_1532.926957	Prodigal:002006	CDS	1260181	1261332	+	ID=JMBBBDBI_01336;inference=ab initio prediction:Prodigal:002006;locus_tag=JMBBBDBI_01336;product=hypothetical protein
	NODE_1_length_2846042_cov_1532.926957	Prodigal:002006	CDS	1261381	1262382	-	ID=JMBBBDBI_01337;eC_number=2.7.1.15;Name=RBKS;gene=RBKS;inference=ab initio prediction:Prodigal:002006,protein motif:HAMAP:MF_01987;locus_tag=JMBBBDBI_01337;product=Ribokinase
	NODE_1_length_2846042_cov_1532.926957	Prodigal:002006	CDS	1262530	1264122	+	ID=JMBBBDBI_01338;Name=purH;db_xref=COG:COG0138;gene=purH;inference=ab initio prediction:Prodigal:002006,similar to AA sequence:UniProtKB:P15639;locus_tag=JMBBBDBI_01338;product=Bifunctional purine biosynthesis protein PurH
	NODE_1_length_2846042_cov_1532.926957	Prodigal:002006	CDS	1264288	1265010	+	ID=JMBBBDBI_01339;inference=ab initio prediction:Prodigal:002006;locus_tag=JMBBBDBI_01339;product=hypothetical protein
	NODE_1_length_2846042_cov_1532.926957	Prodigal:002006	CDS	1265143	1267161	-	ID=JMBBBDBI_01340;inference=ab initio prediction:Prodigal:002006;locus_tag=JMBBBDBI_01340;product=hypothetical protein
	NODE_1_length_2846042_cov_1532.926957	Prodigal:002006	CDS	1267332	1267829	+	ID=JMBBBDBI_01341;inference=ab initio prediction:Prodigal:002006;locus_tag=JMBBBDBI_01341;product=hypothetical protein
	NODE_1_length_2846042_cov_1532.926957	Aragorn:001002	tRNA	1268239	1268313	+	ID=JMBBBDBI_01342;inference=COORDINATES:profile:Aragorn:001002;locus_tag=JMBBBDBI_01342;product=tRNA-Gln(ttg)
	NODE_1_length_2846042_cov_1532.926957	Prodigal:002006	CDS	1268408	1269109	-	ID=JMBBBDBI_01343;Name=ctrA;gene=ctrA;inference=ab initio prediction:Prodigal:002006,similar to AA sequence:UniProtKB:Q8FZ93;locus_tag=JMBBBDBI_01343;product=Cell cycle response regulator CtrA
	NODE_1_length_2846042_cov_1532.926957	Prodigal:002006	CDS	1269780	1270184	+	ID=JMBBBDBI_01344;inference=ab initio prediction:Prodigal:002006;locus_tag=JMBBBDBI_01344;product=hypothetical protein
	NODE_1_length_2846042_cov_1532.926957	Prodigal:002006	CDS	1270357	1271385	+	ID=JMBBBDBI_01345;Name=ybhN;db_xref=COG:COG0392;gene=ybhN;inference=ab initio prediction:Prodigal:002006,similar to AA sequence:UniProtKB:P75770;locus_tag=JMBBBDBI_01345;product=Inner membrane protein YbhN
	NODE_1_length_2846042_cov_1532.926957	Prodigal:002006	CDS	1271552	1273132	+	ID=JMBBBDBI_01346;db_xref=COG:COG0645;inference=ab initio prediction:Prodigal:002006,similar to AA sequence:UniProtKB:P9WLN3;locus_tag=JMBBBDBI_01346;product=putative protein
	NODE_1_length_2846042_cov_1532.926957	Prodigal:002006	CDS	1273095	1273922	-	ID=JMBBBDBI_01347;inference=ab initio prediction:Prodigal:002006;locus_tag=JMBBBDBI_01347;product=hypothetical protein
	NODE_1_length_2846042_cov_1532.926957	Prodigal:002006	CDS	1274048	1274461	-	ID=JMBBBDBI_01348;inference=ab initio prediction:Prodigal:002006;locus_tag=JMBBBDBI_01348;product=hypothetical protein
	NODE_1_length_2846042_cov_1532.926957	Prodigal:002006	CDS	1274949	1276457	+	ID=JMBBBDBI_01349;eC_number=2.7.13.3;Name=fixL;gene=fixL;inference=ab initio prediction:Prodigal:002006,similar to AA sequence:UniProtKB:P23222;locus_tag=JMBBBDBI_01349;product=Sensor protein FixL
	NODE_1_length_2846042_cov_1532.926957	Prodigal:002006	CDS	1276447	1277064	+	ID=JMBBBDBI_01350;Name=fixJ;gene=fixJ;inference=ab initio prediction:Prodigal:002006,similar to AA sequence:UniProtKB:P10958;locus_tag=JMBBBDBI_01350;product=Transcriptional regulatory protein FixJ
	NODE_1_length_2846042_cov_1532.926957	Prodigal:002006	CDS	1277074	1277562	-	ID=JMBBBDBI_01351;inference=ab initio prediction:Prodigal:002006;locus_tag=JMBBBDBI_01351;product=hypothetical protein
	NODE_1_length_2846042_cov_1532.926957	Prodigal:002006	CDS	1277734	1278192	-	ID=JMBBBDBI_01352;inference=ab initio prediction:Prodigal:002006;locus_tag=JMBBBDBI_01352;product=hypothetical protein
	NODE_1_length_2846042_cov_1532.926957	Prodigal:002006	CDS	1278368	1278706	+	ID=JMBBBDBI_01353;inference=ab initio prediction:Prodigal:002006;locus_tag=JMBBBDBI_01353;product=hypothetical protein
	NODE_1_length_2846042_cov_1532.926957	Prodigal:002006	CDS	1278716	1279363	-	ID=JMBBBDBI_01354;inference=ab initio prediction:Prodigal:002006;locus_tag=JMBBBDBI_01354;product=hypothetical protein
	NODE_1_length_2846042_cov_1532.926957	Prodigal:002006	CDS	1279488	1280174	-	ID=JMBBBDBI_01355;Name=fixK;db_xref=COG:COG0664;gene=fixK;inference=ab initio prediction:Prodigal:002006,similar to AA sequence:UniProtKB:P26488;locus_tag=JMBBBDBI_01355;product=Nitrogen fixation regulation protein FixK
	NODE_1_length_2846042_cov_1532.926957	Prodigal:002006	CDS	1280375	1282984	+	ID=JMBBBDBI_01356;eC_number=7.2.2.14;Name=mgtA_2;db_xref=COG:COG0474;gene=mgtA_2;inference=ab initio prediction:Prodigal:002006,similar to AA sequence:UniProtKB:P0ABB8;locus_tag=JMBBBDBI_01356;product=Magnesium-transporting ATPase%2C P-type 1
	NODE_1_length_2846042_cov_1532.926957	Prodigal:002006	CDS	1283064	1283360	-	ID=JMBBBDBI_01357;inference=ab initio prediction:Prodigal:002006;locus_tag=JMBBBDBI_01357;product=hypothetical protein
	NODE_1_length_2846042_cov_1532.926957	Prodigal:002006	CDS	1283357	1284172	-	ID=JMBBBDBI_01358;inference=ab initio prediction:Prodigal:002006;locus_tag=JMBBBDBI_01358;product=hypothetical protein
	NODE_1_length_2846042_cov_1532.926957	Prodigal:002006	CDS	1284473	1285429	-	ID=JMBBBDBI_01359;inference=ab initio prediction:Prodigal:002006;locus_tag=JMBBBDBI_01359;product=hypothetical protein
	NODE_1_length_2846042_cov_1532.926957	Prodigal:002006	CDS	1286030	1288309	-	ID=JMBBBDBI_01360;eC_number=4.4.1.16;Name=sufS_1;gene=sufS_1;inference=ab initio prediction:Prodigal:002006,protein motif:HAMAP:MF_01831;locus_tag=JMBBBDBI_01360;product=Cysteine desulfurase
	NODE_1_length_2846042_cov_1532.926957	Prodigal:002006	CDS	1288296	1289222	-	ID=JMBBBDBI_01361;Name=mmpI;gene=mmpI;inference=ab initio prediction:Prodigal:002006,similar to AA sequence:UniProtKB:P46841;locus_tag=JMBBBDBI_01361;product=Major membrane protein I
	NODE_1_length_2846042_cov_1532.926957	Prodigal:002006	CDS	1289639	1291120	+	ID=JMBBBDBI_01362;eC_number=6.3.5.7;Name=gatA;db_xref=COG:COG0154;gene=gatA;inference=ab initio prediction:Prodigal:002006,similar to AA sequence:UniProtKB:Q9HVT8;locus_tag=JMBBBDBI_01362;product=Glutamyl-tRNA(Gln) amidotransferase subunit A
	NODE_1_length_2846042_cov_1532.926957	Prodigal:002006	CDS	1291339	1292826	+	ID=JMBBBDBI_01363;eC_number=6.3.5.-;Name=gatB;db_xref=COG:COG0064;gene=gatB;inference=ab initio prediction:Prodigal:002006,similar to AA sequence:UniProtKB:Q9HVT7;locus_tag=JMBBBDBI_01363;product=Aspartyl/glutamyl-tRNA(Asn/Gln) amidotransferase subunit B
	NODE_1_length_2846042_cov_1532.926957	Prodigal:002006	CDS	1293453	1293908	+	ID=JMBBBDBI_01364;inference=ab initio prediction:Prodigal:002006;locus_tag=JMBBBDBI_01364;product=hypothetical protein
	NODE_1_length_2846042_cov_1532.926957	Prodigal:002006	CDS	1294638	1295363	-	ID=JMBBBDBI_01365;inference=ab initio prediction:Prodigal:002006;locus_tag=JMBBBDBI_01365;product=hypothetical protein
	NODE_1_length_2846042_cov_1532.926957	Prodigal:002006	CDS	1295360	1295929	-	ID=JMBBBDBI_01366;inference=ab initio prediction:Prodigal:002006;locus_tag=JMBBBDBI_01366;product=hypothetical protein
	NODE_1_length_2846042_cov_1532.926957	Prodigal:002006	CDS	1295926	1296996	-	ID=JMBBBDBI_01367;inference=ab initio prediction:Prodigal:002006;locus_tag=JMBBBDBI_01367;product=hypothetical protein
	NODE_1_length_2846042_cov_1532.926957	Prodigal:002006	CDS	1297075	1297989	-	ID=JMBBBDBI_01368;inference=ab initio prediction:Prodigal:002006;locus_tag=JMBBBDBI_01368;product=hypothetical protein
	NODE_1_length_2846042_cov_1532.926957	Prodigal:002006	CDS	1297986	1298729	-	ID=JMBBBDBI_01369;inference=ab initio prediction:Prodigal:002006;locus_tag=JMBBBDBI_01369;product=hypothetical protein
	NODE_1_length_2846042_cov_1532.926957	Prodigal:002006	CDS	1298924	1299310	-	ID=JMBBBDBI_01370;inference=ab initio prediction:Prodigal:002006;locus_tag=JMBBBDBI_01370;product=hypothetical protein
	NODE_1_length_2846042_cov_1532.926957	Prodigal:002006	CDS	1299307	1299840	-	ID=JMBBBDBI_01371;inference=ab initio prediction:Prodigal:002006;locus_tag=JMBBBDBI_01371;product=hypothetical protein
	NODE_1_length_2846042_cov_1532.926957	Prodigal:002006	CDS	1299837	1300328	-	ID=JMBBBDBI_01372;Name=xcpT;db_xref=COG:COG2165;gene=xcpT;inference=ab initio prediction:Prodigal:002006,similar to AA sequence:UniProtKB:Q00514;locus_tag=JMBBBDBI_01372;product=Type II secretion system protein G
	NODE_1_length_2846042_cov_1532.926957	Prodigal:002006	CDS	1300372	1301586	-	ID=JMBBBDBI_01373;Name=gspF;db_xref=COG:COG1459;gene=gspF;inference=ab initio prediction:Prodigal:002006,similar to AA sequence:UniProtKB:P41441;locus_tag=JMBBBDBI_01373;product=Putative type II secretion system protein F
	NODE_1_length_2846042_cov_1532.926957	Prodigal:002006	CDS	1301591	1303273	-	ID=JMBBBDBI_01374;Name=xpsE;db_xref=COG:COG2804;gene=xpsE;inference=ab initio prediction:Prodigal:002006,similar to AA sequence:UniProtKB:P31742;locus_tag=JMBBBDBI_01374;product=Type II secretion system protein E
	NODE_1_length_2846042_cov_1532.926957	Prodigal:002006	CDS	1303807	1306338	+	ID=JMBBBDBI_01375;Name=xpsD;db_xref=COG:COG1450;gene=xpsD;inference=ab initio prediction:Prodigal:002006,similar to AA sequence:UniProtKB:P29041;locus_tag=JMBBBDBI_01375;product=Secretin XpsD
	NODE_1_length_2846042_cov_1532.926957	Prodigal:002006	CDS	1306461	1307024	-	ID=JMBBBDBI_01376;eC_number=1.-.-.-;Name=ydjA;db_xref=COG:COG0778;gene=ydjA;inference=ab initio prediction:Prodigal:002006,similar to AA sequence:UniProtKB:P0ACY1;locus_tag=JMBBBDBI_01376;product=Putative NAD(P)H nitroreductase YdjA
	NODE_1_length_2846042_cov_1532.926957	Prodigal:002006	CDS	1307220	1309667	+	ID=JMBBBDBI_01377;inference=ab initio prediction:Prodigal:002006;locus_tag=JMBBBDBI_01377;product=hypothetical protein
	NODE_1_length_2846042_cov_1532.926957	Prodigal:002006	CDS	1309715	1310665	+	ID=JMBBBDBI_01378;inference=ab initio prediction:Prodigal:002006;locus_tag=JMBBBDBI_01378;product=hypothetical protein
	NODE_1_length_2846042_cov_1532.926957	Prodigal:002006	CDS	1311035	1311325	-	ID=JMBBBDBI_01379;Name=rpmB;db_xref=COG:COG0227;gene=rpmB;inference=ab initio prediction:Prodigal:002006,similar to AA sequence:UniProtKB:Q6NCH9;locus_tag=JMBBBDBI_01379;product=50S ribosomal protein L28
	NODE_1_length_2846042_cov_1532.926957	Prodigal:002006	CDS	1311595	1314210	+	ID=JMBBBDBI_01380;inference=ab initio prediction:Prodigal:002006;locus_tag=JMBBBDBI_01380;product=hypothetical protein
	NODE_1_length_2846042_cov_1532.926957	Prodigal:002006	CDS	1314635	1315351	-	ID=JMBBBDBI_01381;inference=ab initio prediction:Prodigal:002006;locus_tag=JMBBBDBI_01381;product=hypothetical protein
	NODE_1_length_2846042_cov_1532.926957	Prodigal:002006	CDS	1315945	1316619	+	ID=JMBBBDBI_01382;Name=lolA;gene=lolA;inference=ab initio prediction:Prodigal:002006,protein motif:HAMAP:MF_00240;locus_tag=JMBBBDBI_01382;product=Outer-membrane lipoprotein carrier protein
	NODE_1_length_2846042_cov_1532.926957	Prodigal:002006	CDS	1317036	1317851	+	ID=JMBBBDBI_01383;eC_number=3.1.11.2;Name=xthA_1;db_xref=COG:COG0708;gene=xthA_1;inference=ab initio prediction:Prodigal:002006,similar to AA sequence:UniProtKB:P09030;locus_tag=JMBBBDBI_01383;product=Exodeoxyribonuclease III
	NODE_1_length_2846042_cov_1532.926957	Prodigal:002006	CDS	1317818	1318315	-	ID=JMBBBDBI_01384;inference=ab initio prediction:Prodigal:002006;locus_tag=JMBBBDBI_01384;product=hypothetical protein
	NODE_1_length_2846042_cov_1532.926957	Prodigal:002006	CDS	1318357	1319043	-	ID=JMBBBDBI_01385;Name=walR;db_xref=COG:COG0745;gene=walR;inference=ab initio prediction:Prodigal:002006,similar to AA sequence:UniProtKB:P37478;locus_tag=JMBBBDBI_01385;product=Transcriptional regulatory protein WalR
	NODE_1_length_2846042_cov_1532.926957	Prodigal:002006	CDS	1319601	1320008	+	ID=JMBBBDBI_01386;inference=ab initio prediction:Prodigal:002006;locus_tag=JMBBBDBI_01386;product=hypothetical protein
	NODE_1_length_2846042_cov_1532.926957	Prodigal:002006	CDS	1320088	1321665	+	ID=JMBBBDBI_01387;inference=ab initio prediction:Prodigal:002006;locus_tag=JMBBBDBI_01387;product=hypothetical protein
	NODE_1_length_2846042_cov_1532.926957	Prodigal:002006	CDS	1321992	1323650	+	ID=JMBBBDBI_01388;inference=ab initio prediction:Prodigal:002006;locus_tag=JMBBBDBI_01388;product=hypothetical protein
	NODE_1_length_2846042_cov_1532.926957	Prodigal:002006	CDS	1323663	1324490	-	ID=JMBBBDBI_01389;inference=ab initio prediction:Prodigal:002006;locus_tag=JMBBBDBI_01389;product=hypothetical protein
	NODE_1_length_2846042_cov_1532.926957	Prodigal:002006	CDS	1324580	1326001	-	ID=JMBBBDBI_01390;eC_number=2.1.1.74;Name=trmFO;db_xref=COG:COG1206;gene=trmFO;inference=ab initio prediction:Prodigal:002006,similar to AA sequence:UniProtKB:Q9S449;locus_tag=JMBBBDBI_01390;product=Methylenetetrahydrofolate--tRNA-(uracil-5-)-methyltransferase TrmFO
	NODE_1_length_2846042_cov_1532.926957	Prodigal:002006	CDS	1326011	1326712	-	ID=JMBBBDBI_01391;eC_number=6.3.3.3;Name=bioD;db_xref=COG:COG0132;gene=bioD;inference=ab initio prediction:Prodigal:002006,similar to AA sequence:UniProtKB:Q5NGB5;locus_tag=JMBBBDBI_01391;product=ATP-dependent dethiobiotin synthetase BioD
	NODE_1_length_2846042_cov_1532.926957	Prodigal:002006	CDS	1326694	1327956	-	ID=JMBBBDBI_01392;eC_number=2.3.1.47;Name=bioF_3;gene=bioF_3;inference=ab initio prediction:Prodigal:002006,similar to AA sequence:UniProtKB:P22806;locus_tag=JMBBBDBI_01392;product=8-amino-7-oxononanoate synthase
	NODE_1_length_2846042_cov_1532.926957	Prodigal:002006	CDS	1328399	1329685	+	ID=JMBBBDBI_01393;eC_number=2.6.1.62;Name=bioA;db_xref=COG:COG0161;gene=bioA;inference=ab initio prediction:Prodigal:002006,similar to AA sequence:UniProtKB:P12995;locus_tag=JMBBBDBI_01393;product=Adenosylmethionine-8-amino-7-oxononanoate aminotransferase
	NODE_1_length_2846042_cov_1532.926957	Prodigal:002006	CDS	1329692	1330717	-	ID=JMBBBDBI_01394;eC_number=2.7.1.2;Name=glk;db_xref=COG:COG0837;gene=glk;inference=ab initio prediction:Prodigal:002006,similar to AA sequence:UniProtKB:P0A6V8;locus_tag=JMBBBDBI_01394;product=Glucokinase
	NODE_1_length_2846042_cov_1532.926957	Prodigal:002006	CDS	1330775	1332391	+	ID=JMBBBDBI_01395;eC_number=4.2.1.2;Name=fumA;db_xref=COG:COG1838;gene=fumA;inference=ab initio prediction:Prodigal:002006,similar to AA sequence:UniProtKB:P0AC33;locus_tag=JMBBBDBI_01395;product=Fumarate hydratase class I%2C aerobic
	NODE_1_length_2846042_cov_1532.926957	Prodigal:002006	CDS	1333104	1334504	+	ID=JMBBBDBI_01396;inference=ab initio prediction:Prodigal:002006;locus_tag=JMBBBDBI_01396;product=hypothetical protein
	NODE_1_length_2846042_cov_1532.926957	Prodigal:002006	CDS	1334501	1335364	+	ID=JMBBBDBI_01397;Name=resA_2;gene=resA_2;inference=ab initio prediction:Prodigal:002006,protein motif:HAMAP:MF_01319;locus_tag=JMBBBDBI_01397;product=Thiol-disulfide oxidoreductase ResA
	NODE_1_length_2846042_cov_1532.926957	Prodigal:002006	CDS	1335440	1335556	-	ID=JMBBBDBI_01398;inference=ab initio prediction:Prodigal:002006;locus_tag=JMBBBDBI_01398;product=hypothetical protein
	NODE_1_length_2846042_cov_1532.926957	Prodigal:002006	CDS	1335575	1336048	-	ID=JMBBBDBI_01399;inference=ab initio prediction:Prodigal:002006;locus_tag=JMBBBDBI_01399;product=hypothetical protein
	NODE_1_length_2846042_cov_1532.926957	Prodigal:002006	CDS	1336339	1336890	-	ID=JMBBBDBI_01400;inference=ab initio prediction:Prodigal:002006;locus_tag=JMBBBDBI_01400;product=hypothetical protein
	NODE_1_length_2846042_cov_1532.926957	Prodigal:002006	CDS	1337189	1338199	+	ID=JMBBBDBI_01401;eC_number=2.1.1.163;Name=COQ5_5;gene=COQ5_5;inference=ab initio prediction:Prodigal:002006,protein motif:HAMAP:MF_01813;locus_tag=JMBBBDBI_01401;product=2-methoxy-6-polyprenyl-1%2C4-benzoquinol methylase%2C mitochondrial
	NODE_1_length_2846042_cov_1532.926957	Prodigal:002006	CDS	1338196	1339113	+	ID=JMBBBDBI_01402;eC_number=1.5.1.20;Name=metF;db_xref=COG:COG0685;gene=metF;inference=ab initio prediction:Prodigal:002006,similar to AA sequence:UniProtKB:P0AEZ1;locus_tag=JMBBBDBI_01402;product=5%2C10-methylenetetrahydrofolate reductase
	NODE_1_length_2846042_cov_1532.926957	Prodigal:002006	CDS	1339114	1342854	+	ID=JMBBBDBI_01403;eC_number=2.1.1.13;Name=metH;db_xref=COG:COG0646;gene=metH;inference=ab initio prediction:Prodigal:002006,similar to AA sequence:UniProtKB:P13009;locus_tag=JMBBBDBI_01403;product=Methionine synthase
	NODE_1_length_2846042_cov_1532.926957	Prodigal:002006	CDS	1343010	1343210	-	ID=JMBBBDBI_01404;inference=ab initio prediction:Prodigal:002006,similar to AA sequence:UniProtKB:P68206;locus_tag=JMBBBDBI_01404;note=UPF0337 protein YjbJ;product=hypothetical protein
	NODE_1_length_2846042_cov_1532.926957	Prodigal:002006	CDS	1343524	1345062	+	ID=JMBBBDBI_01405;Name=comM;db_xref=COG:COG0606;gene=comM;inference=ab initio prediction:Prodigal:002006,similar to AA sequence:UniProtKB:P45049;locus_tag=JMBBBDBI_01405;product=Competence protein ComM
	NODE_1_length_2846042_cov_1532.926957	Prodigal:002006	CDS	1345078	1345830	-	ID=JMBBBDBI_01406;inference=ab initio prediction:Prodigal:002006;locus_tag=JMBBBDBI_01406;product=hypothetical protein
	NODE_1_length_2846042_cov_1532.926957	Aragorn:001002	tmRNA	1345930	1346276	+	ID=JMBBBDBI_01407;Name=ssrA;gene=ssrA;inference=COORDINATES:profile:Aragorn:001002;locus_tag=JMBBBDBI_01407;product=transfer-messenger RNA%2C SsrA
	NODE_1_length_2846042_cov_1532.926957	Prodigal:002006	CDS	1346312	1346866	+	ID=JMBBBDBI_01408;inference=ab initio prediction:Prodigal:002006;locus_tag=JMBBBDBI_01408;product=hypothetical protein
	NODE_1_length_2846042_cov_1532.926957	Prodigal:002006	CDS	1346901	1347119	+	ID=JMBBBDBI_01409;inference=ab initio prediction:Prodigal:002006;locus_tag=JMBBBDBI_01409;product=hypothetical protein
	NODE_1_length_2846042_cov_1532.926957	Prodigal:002006	CDS	1347131	1347580	-	ID=JMBBBDBI_01410;inference=ab initio prediction:Prodigal:002006;locus_tag=JMBBBDBI_01410;product=hypothetical protein
	NODE_1_length_2846042_cov_1532.926957	Prodigal:002006	CDS	1347991	1351314	+	ID=JMBBBDBI_01411;eC_number=6.3.5.5;Name=carB_2;db_xref=COG:COG0458;gene=carB_2;inference=ab initio prediction:Prodigal:002006,similar to AA sequence:UniProtKB:P00968;locus_tag=JMBBBDBI_01411;product=Carbamoyl-phosphate synthase large chain
	NODE_1_length_2846042_cov_1532.926957	Prodigal:002006	CDS	1351371	1351538	+	ID=JMBBBDBI_01412;inference=ab initio prediction:Prodigal:002006;locus_tag=JMBBBDBI_01412;product=hypothetical protein
	NODE_1_length_2846042_cov_1532.926957	Prodigal:002006	CDS	1351803	1352624	+	ID=JMBBBDBI_01413;inference=ab initio prediction:Prodigal:002006;locus_tag=JMBBBDBI_01413;product=hypothetical protein
	NODE_1_length_2846042_cov_1532.926957	Prodigal:002006	CDS	1352701	1352919	-	ID=JMBBBDBI_01414;inference=ab initio prediction:Prodigal:002006,similar to AA sequence:ISfinder:ISRm10;locus_tag=JMBBBDBI_01414;product=IS630 family transposase ISRm10
	NODE_1_length_2846042_cov_1532.926957	Prodigal:002006	CDS	1352916	1353173	-	ID=JMBBBDBI_01415;inference=ab initio prediction:Prodigal:002006,similar to AA sequence:ISfinder:ISMex41;locus_tag=JMBBBDBI_01415;product=IS630 family transposase ISMex41
	NODE_1_length_2846042_cov_1532.926957	Prodigal:002006	CDS	1353728	1354177	-	ID=JMBBBDBI_01416;inference=ab initio prediction:Prodigal:002006;locus_tag=JMBBBDBI_01416;product=hypothetical protein
	NODE_1_length_2846042_cov_1532.926957	Prodigal:002006	CDS	1354161	1354544	-	ID=JMBBBDBI_01417;inference=ab initio prediction:Prodigal:002006;locus_tag=JMBBBDBI_01417;product=hypothetical protein
	NODE_1_length_2846042_cov_1532.926957	Prodigal:002006	CDS	1354701	1354943	-	ID=JMBBBDBI_01418;inference=ab initio prediction:Prodigal:002006;locus_tag=JMBBBDBI_01418;product=hypothetical protein
	NODE_1_length_2846042_cov_1532.926957	Prodigal:002006	CDS	1355711	1357729	+	ID=JMBBBDBI_01419;inference=ab initio prediction:Prodigal:002006;locus_tag=JMBBBDBI_01419;product=hypothetical protein
	NODE_1_length_2846042_cov_1532.926957	Prodigal:002006	CDS	1357827	1358258	+	ID=JMBBBDBI_01420;inference=ab initio prediction:Prodigal:002006,protein motif:HAMAP:MF_00556;locus_tag=JMBBBDBI_01420;product=Bacteriohemerythrin
	NODE_1_length_2846042_cov_1532.926957	Prodigal:002006	CDS	1358465	1359184	-	ID=JMBBBDBI_01421;inference=ab initio prediction:Prodigal:002006,similar to AA sequence:UniProtKB:P72255;locus_tag=JMBBBDBI_01421;note=UPF0758 protein;product=hypothetical protein
	NODE_1_length_2846042_cov_1532.926957	Prodigal:002006	CDS	1359181	1360020	-	ID=JMBBBDBI_01422;eC_number=3.4.11.18;Name=map;db_xref=COG:COG0024;gene=map;inference=ab initio prediction:Prodigal:002006,similar to AA sequence:UniProtKB:Q9ZCD3;locus_tag=JMBBBDBI_01422;product=Methionine aminopeptidase
	NODE_1_length_2846042_cov_1532.926957	Prodigal:002006	CDS	1360251	1360964	+	ID=JMBBBDBI_01423;inference=ab initio prediction:Prodigal:002006;locus_tag=JMBBBDBI_01423;product=hypothetical protein
	NODE_1_length_2846042_cov_1532.926957	Prodigal:002006	CDS	1361189	1362196	-	ID=JMBBBDBI_01424;inference=ab initio prediction:Prodigal:002006;locus_tag=JMBBBDBI_01424;product=hypothetical protein
	NODE_1_length_2846042_cov_1532.926957	Aragorn:001002	tRNA	1362417	1362501	+	ID=JMBBBDBI_01425;inference=COORDINATES:profile:Aragorn:001002;locus_tag=JMBBBDBI_01425;product=tRNA-Leu(cag)
	NODE_1_length_2846042_cov_1532.926957	Prodigal:002006	CDS	1362777	1364126	+	ID=JMBBBDBI_01426;eC_number=1.1.1.136;Name=wbpA;db_xref=COG:COG0677;gene=wbpA;inference=ab initio prediction:Prodigal:002006,similar to AA sequence:UniProtKB:G3XD94;locus_tag=JMBBBDBI_01426;product=UDP-N-acetyl-D-glucosamine 6-dehydrogenase
	NODE_1_length_2846042_cov_1532.926957	Prodigal:002006	CDS	1364280	1365518	+	ID=JMBBBDBI_01427;inference=ab initio prediction:Prodigal:002006;locus_tag=JMBBBDBI_01427;product=hypothetical protein
	NODE_1_length_2846042_cov_1532.926957	Prodigal:002006	CDS	1365645	1366361	+	ID=JMBBBDBI_01428;eC_number=2.-.-.-;Name=epsL_1;db_xref=COG:COG2148;gene=epsL_1;inference=ab initio prediction:Prodigal:002006,similar to AA sequence:UniProtKB:P71062;locus_tag=JMBBBDBI_01428;product=putative sugar transferase EpsL
	NODE_1_length_2846042_cov_1532.926957	Prodigal:002006	CDS	1366503	1369541	-	ID=JMBBBDBI_01429;eC_number=2.7.7.7;Name=polA;db_xref=COG:COG0258;gene=polA;inference=ab initio prediction:Prodigal:002006,similar to AA sequence:UniProtKB:P00582;locus_tag=JMBBBDBI_01429;product=DNA polymerase I
	NODE_1_length_2846042_cov_1532.926957	Prodigal:002006	CDS	1370097	1371563	+	ID=JMBBBDBI_01430;inference=ab initio prediction:Prodigal:002006;locus_tag=JMBBBDBI_01430;product=hypothetical protein
	NODE_1_length_2846042_cov_1532.926957	Prodigal:002006	CDS	1371787	1372707	-	ID=JMBBBDBI_01431;inference=ab initio prediction:Prodigal:002006;locus_tag=JMBBBDBI_01431;product=hypothetical protein
	NODE_1_length_2846042_cov_1532.926957	Prodigal:002006	CDS	1372941	1373909	-	ID=JMBBBDBI_01432;inference=ab initio prediction:Prodigal:002006;locus_tag=JMBBBDBI_01432;product=hypothetical protein
	NODE_1_length_2846042_cov_1532.926957	Prodigal:002006	CDS	1374263	1374649	+	ID=JMBBBDBI_01433;inference=ab initio prediction:Prodigal:002006;locus_tag=JMBBBDBI_01433;product=hypothetical protein
	NODE_1_length_2846042_cov_1532.926957	Prodigal:002006	CDS	1374702	1375226	+	ID=JMBBBDBI_01434;eC_number=2.3.1.-;Name=eis;gene=eis;inference=ab initio prediction:Prodigal:002006,protein motif:HAMAP:MF_01812;locus_tag=JMBBBDBI_01434;product=N-acetyltransferase Eis
	NODE_1_length_2846042_cov_1532.926957	Prodigal:002006	CDS	1375322	1376866	+	ID=JMBBBDBI_01435;eC_number=3.4.21.107;Name=degP_1;db_xref=COG:COG0265;gene=degP_1;inference=ab initio prediction:Prodigal:002006,similar to AA sequence:UniProtKB:P0C0V0;locus_tag=JMBBBDBI_01435;product=Periplasmic serine endoprotease DegP
	NODE_1_length_2846042_cov_1532.926957	Prodigal:002006	CDS	1377100	1377783	+	ID=JMBBBDBI_01436;Name=cusR;db_xref=COG:COG0745;gene=cusR;inference=ab initio prediction:Prodigal:002006,similar to AA sequence:UniProtKB:P0ACZ8;locus_tag=JMBBBDBI_01436;product=Transcriptional regulatory protein CusR
	NODE_1_length_2846042_cov_1532.926957	Prodigal:002006	CDS	1377767	1379257	+	ID=JMBBBDBI_01437;eC_number=2.7.-.-;Name=sasA_5;gene=sasA_5;inference=ab initio prediction:Prodigal:002006,protein motif:HAMAP:MF_01837;locus_tag=JMBBBDBI_01437;product=Adaptive-response sensory-kinase SasA
	NODE_1_length_2846042_cov_1532.926957	Prodigal:002006	CDS	1379254	1382223	+	ID=JMBBBDBI_01438;Name=glnE;db_xref=COG:COG1391;gene=glnE;inference=ab initio prediction:Prodigal:002006,similar to AA sequence:UniProtKB:P30870;locus_tag=JMBBBDBI_01438;product=Bifunctional glutamine synthetase adenylyltransferase/adenylyl-removing enzyme
	NODE_1_length_2846042_cov_1532.926957	Prodigal:002006	CDS	1382239	1383105	+	ID=JMBBBDBI_01439;eC_number=2.6.1.21;Name=dat_1;gene=dat_1;inference=ab initio prediction:Prodigal:002006,similar to AA sequence:UniProtKB:P19938;locus_tag=JMBBBDBI_01439;product=D-alanine aminotransferase
	NODE_1_length_2846042_cov_1532.926957	Prodigal:002006	CDS	1383656	1384054	+	ID=JMBBBDBI_01440;inference=ab initio prediction:Prodigal:002006;locus_tag=JMBBBDBI_01440;product=hypothetical protein
	NODE_1_length_2846042_cov_1532.926957	Prodigal:002006	CDS	1384079	1385806	-	ID=JMBBBDBI_01441;inference=ab initio prediction:Prodigal:002006;locus_tag=JMBBBDBI_01441;product=hypothetical protein
	NODE_1_length_2846042_cov_1532.926957	Prodigal:002006	CDS	1386029	1387009	+	ID=JMBBBDBI_01442;eC_number=5.1.1.20;Name=ycjG;db_xref=COG:COG4948;gene=ycjG;inference=ab initio prediction:Prodigal:002006,similar to AA sequence:UniProtKB:P51981;locus_tag=JMBBBDBI_01442;product=L-Ala-D/L-Glu epimerase
	NODE_1_length_2846042_cov_1532.926957	Prodigal:002006	CDS	1387049	1391737	-	ID=JMBBBDBI_01443;inference=ab initio prediction:Prodigal:002006;locus_tag=JMBBBDBI_01443;product=hypothetical protein
	NODE_1_length_2846042_cov_1532.926957	Prodigal:002006	CDS	1392065	1394035	-	ID=JMBBBDBI_01444;Name=fusA_2;db_xref=COG:COG0480;gene=fusA_2;inference=ab initio prediction:Prodigal:002006,similar to AA sequence:UniProtKB:P13551;locus_tag=JMBBBDBI_01444;product=Elongation factor G
	NODE_1_length_2846042_cov_1532.926957	Prodigal:002006	CDS	1394382	1394924	+	ID=JMBBBDBI_01445;inference=ab initio prediction:Prodigal:002006;locus_tag=JMBBBDBI_01445;product=hypothetical protein
	NODE_1_length_2846042_cov_1532.926957	Prodigal:002006	CDS	1395407	1396048	-	ID=JMBBBDBI_01446;eC_number=5.2.1.4;Name=nagL;gene=nagL;inference=ab initio prediction:Prodigal:002006,similar to AA sequence:UniProtKB:O86043;locus_tag=JMBBBDBI_01446;product=Maleylpyruvate isomerase
	NODE_1_length_2846042_cov_1532.926957	Prodigal:002006	CDS	1396041	1397066	-	ID=JMBBBDBI_01447;inference=ab initio prediction:Prodigal:002006;locus_tag=JMBBBDBI_01447;product=hypothetical protein
	NODE_1_length_2846042_cov_1532.926957	Prodigal:002006	CDS	1397063	1398379	-	ID=JMBBBDBI_01448;eC_number=1.13.11.5;Name=hmgA;db_xref=COG:COG3508;gene=hmgA;inference=ab initio prediction:Prodigal:002006,similar to AA sequence:UniProtKB:Q9X4F5;locus_tag=JMBBBDBI_01448;product=Homogentisate 1%2C2-dioxygenase
	NODE_1_length_2846042_cov_1532.926957	Prodigal:002006	CDS	1398839	1399249	+	ID=JMBBBDBI_01449;inference=ab initio prediction:Prodigal:002006;locus_tag=JMBBBDBI_01449;product=hypothetical protein
	NODE_1_length_2846042_cov_1532.926957	Prodigal:002006	CDS	1399302	1400405	-	ID=JMBBBDBI_01450;eC_number=1.13.11.27;Name=hpd;gene=hpd;inference=ab initio prediction:Prodigal:002006,similar to AA sequence:UniProtKB:P80064;locus_tag=JMBBBDBI_01450;product=4-hydroxyphenylpyruvate dioxygenase
	NODE_1_length_2846042_cov_1532.926957	Prodigal:002006	CDS	1400512	1401009	+	ID=JMBBBDBI_01451;Name=lrp;db_xref=COG:COG1522;gene=lrp;inference=ab initio prediction:Prodigal:002006,similar to AA sequence:UniProtKB:P0ACJ0;locus_tag=JMBBBDBI_01451;product=Leucine-responsive regulatory protein
	NODE_1_length_2846042_cov_1532.926957	Prodigal:002006	CDS	1401024	1401707	-	ID=JMBBBDBI_01452;eC_number=1.1.1.163;Name=cpnA;gene=cpnA;inference=ab initio prediction:Prodigal:002006,similar to AA sequence:UniProtKB:Q8GAV9;locus_tag=JMBBBDBI_01452;product=Cyclopentanol dehydrogenase
	NODE_1_length_2846042_cov_1532.926957	Prodigal:002006	CDS	1401732	1402613	-	ID=JMBBBDBI_01453;eC_number=1.14.16.1;Name=phhA;db_xref=COG:COG3186;gene=phhA;inference=ab initio prediction:Prodigal:002006,similar to AA sequence:UniProtKB:P30967;locus_tag=JMBBBDBI_01453;product=Phenylalanine-4-hydroxylase
	NODE_1_length_2846042_cov_1532.926957	Prodigal:002006	CDS	1403126	1403827	+	ID=JMBBBDBI_01454;eC_number=1.15.1.1;Name=chrC;gene=chrC;inference=ab initio prediction:Prodigal:002006,similar to AA sequence:UniProtKB:P17550;locus_tag=JMBBBDBI_01454;product=Superoxide dismutase [Fe]
	NODE_1_length_2846042_cov_1532.926957	Prodigal:002006	CDS	1403989	1405008	-	ID=JMBBBDBI_01455;eC_number=1.1.1.86;Name=ilvC;db_xref=COG:COG0059;gene=ilvC;inference=ab initio prediction:Prodigal:002006,similar to AA sequence:UniProtKB:Q9HVA2;locus_tag=JMBBBDBI_01455;product=Ketol-acid reductoisomerase (NADP(+))
	NODE_1_length_2846042_cov_1532.926957	Prodigal:002006	CDS	1405056	1405607	-	ID=JMBBBDBI_01456;eC_number=2.2.1.6;Name=ilvH;db_xref=COG:COG0440;gene=ilvH;inference=ab initio prediction:Prodigal:002006,similar to AA sequence:UniProtKB:P00894;locus_tag=JMBBBDBI_01456;product=Acetolactate synthase isozyme 3 small subunit
	NODE_1_length_2846042_cov_1532.926957	Prodigal:002006	CDS	1405612	1407372	-	ID=JMBBBDBI_01457;eC_number=2.2.1.6;Name=ilvI;db_xref=COG:COG0028;gene=ilvI;inference=ab initio prediction:Prodigal:002006,similar to AA sequence:UniProtKB:P00893;locus_tag=JMBBBDBI_01457;product=Acetolactate synthase isozyme 3 large subunit
	NODE_1_length_2846042_cov_1532.926957	Prodigal:002006	CDS	1407602	1408006	-	ID=JMBBBDBI_01458;inference=ab initio prediction:Prodigal:002006;locus_tag=JMBBBDBI_01458;product=hypothetical protein
	NODE_1_length_2846042_cov_1532.926957	Prodigal:002006	CDS	1408118	1408939	+	ID=JMBBBDBI_01459;inference=ab initio prediction:Prodigal:002006;locus_tag=JMBBBDBI_01459;product=hypothetical protein
	NODE_1_length_2846042_cov_1532.926957	Prodigal:002006	CDS	1408920	1409843	-	ID=JMBBBDBI_01460;eC_number=2.5.1.75;Name=miaA;db_xref=COG:COG0324;gene=miaA;inference=ab initio prediction:Prodigal:002006,similar to AA sequence:UniProtKB:P16384;locus_tag=JMBBBDBI_01460;product=tRNA dimethylallyltransferase
	NODE_1_length_2846042_cov_1532.926957	Prodigal:002006	CDS	1409870	1410826	-	ID=JMBBBDBI_01461;eC_number=1.17.7.4;Name=ispH;db_xref=COG:COG0761;gene=ispH;inference=ab initio prediction:Prodigal:002006,similar to AA sequence:UniProtKB:P62623;locus_tag=JMBBBDBI_01461;product=4-hydroxy-3-methylbut-2-enyl diphosphate reductase
	NODE_1_length_2846042_cov_1532.926957	Prodigal:002006	CDS	1411024	1411215	+	ID=JMBBBDBI_01462;inference=ab initio prediction:Prodigal:002006;locus_tag=JMBBBDBI_01462;product=hypothetical protein
	NODE_1_length_2846042_cov_1532.926957	Prodigal:002006	CDS	1411268	1411732	-	ID=JMBBBDBI_01463;inference=ab initio prediction:Prodigal:002006;locus_tag=JMBBBDBI_01463;product=hypothetical protein
	NODE_1_length_2846042_cov_1532.926957	Prodigal:002006	CDS	1411729	1412067	-	ID=JMBBBDBI_01464;inference=ab initio prediction:Prodigal:002006,similar to AA sequence:UniProtKB:Q63F05;locus_tag=JMBBBDBI_01464;note=UPF0145 protein BCE33L0904;product=hypothetical protein
	NODE_1_length_2846042_cov_1532.926957	Prodigal:002006	CDS	1412272	1412574	-	ID=JMBBBDBI_01465;inference=ab initio prediction:Prodigal:002006;locus_tag=JMBBBDBI_01465;product=hypothetical protein
	NODE_1_length_2846042_cov_1532.926957	Prodigal:002006	CDS	1412700	1413422	+	ID=JMBBBDBI_01466;eC_number=2.3.2.6;Name=aat;gene=aat;inference=ab initio prediction:Prodigal:002006,protein motif:HAMAP:MF_00688;locus_tag=JMBBBDBI_01466;product=Leucyl/phenylalanyl-tRNA--protein transferase
	NODE_1_length_2846042_cov_1532.926957	Prodigal:002006	CDS	1413580	1413681	-	ID=JMBBBDBI_01467;inference=ab initio prediction:Prodigal:002006;locus_tag=JMBBBDBI_01467;product=hypothetical protein
	NODE_1_length_2846042_cov_1532.926957	Prodigal:002006	CDS	1413817	1414290	-	ID=JMBBBDBI_01468;inference=ab initio prediction:Prodigal:002006;locus_tag=JMBBBDBI_01468;product=hypothetical protein
	NODE_1_length_2846042_cov_1532.926957	Prodigal:002006	CDS	1414580	1416436	-	ID=JMBBBDBI_01469;eC_number=3.4.24.-;Name=ftsH4;gene=ftsH4;inference=ab initio prediction:Prodigal:002006,similar to AA sequence:UniProtKB:P73437;locus_tag=JMBBBDBI_01469;product=ATP-dependent zinc metalloprotease FtsH 4
	NODE_1_length_2846042_cov_1532.926957	Prodigal:002006	CDS	1416549	1417055	-	ID=JMBBBDBI_01470;inference=ab initio prediction:Prodigal:002006;locus_tag=JMBBBDBI_01470;product=hypothetical protein
	NODE_1_length_2846042_cov_1532.926957	Prodigal:002006	CDS	1417070	1418152	-	ID=JMBBBDBI_01471;eC_number=6.1.1.20;Name=pheS;db_xref=COG:COG0016;gene=pheS;inference=ab initio prediction:Prodigal:002006,similar to AA sequence:UniProtKB:P08312;locus_tag=JMBBBDBI_01471;product=Phenylalanine--tRNA ligase alpha subunit
	NODE_1_length_2846042_cov_1532.926957	Prodigal:002006	CDS	1418306	1419346	+	ID=JMBBBDBI_01472;eC_number=1.11.1.5;Name=ccpA_1;db_xref=COG:COG1858;gene=ccpA_1;inference=ab initio prediction:Prodigal:002006,similar to AA sequence:UniProtKB:P14532;locus_tag=JMBBBDBI_01472;product=Cytochrome c551 peroxidase
	NODE_1_length_2846042_cov_1532.926957	Prodigal:002006	CDS	1419467	1420156	+	ID=JMBBBDBI_01473;inference=ab initio prediction:Prodigal:002006;locus_tag=JMBBBDBI_01473;product=hypothetical protein
	NODE_1_length_2846042_cov_1532.926957	Prodigal:002006	CDS	1420183	1421262	+	ID=JMBBBDBI_01474;eC_number=7.6.2.11;Name=potA;db_xref=COG:COG3842;gene=potA;inference=ab initio prediction:Prodigal:002006,similar to AA sequence:UniProtKB:P69874;locus_tag=JMBBBDBI_01474;product=Spermidine/putrescine import ATP-binding protein PotA
	NODE_1_length_2846042_cov_1532.926957	Prodigal:002006	CDS	1421259	1422188	+	ID=JMBBBDBI_01475;Name=potH;db_xref=COG:COG1176;gene=potH;inference=ab initio prediction:Prodigal:002006,similar to AA sequence:UniProtKB:P31135;locus_tag=JMBBBDBI_01475;product=Putrescine transport system permease protein PotH
	NODE_1_length_2846042_cov_1532.926957	Prodigal:002006	CDS	1422185	1422979	+	ID=JMBBBDBI_01476;Name=ydcV;gene=ydcV;inference=ab initio prediction:Prodigal:002006,similar to AA sequence:UniProtKB:P0AFR9;locus_tag=JMBBBDBI_01476;product=Inner membrane ABC transporter permease protein YdcV
	NODE_1_length_2846042_cov_1532.926957	Prodigal:002006	CDS	1423039	1423509	-	ID=JMBBBDBI_01477;inference=ab initio prediction:Prodigal:002006;locus_tag=JMBBBDBI_01477;product=hypothetical protein
	NODE_1_length_2846042_cov_1532.926957	Prodigal:002006	CDS	1423825	1425252	+	ID=JMBBBDBI_01478;eC_number=6.3.1.2;Name=glnA_1;db_xref=COG:COG0174;gene=glnA_1;inference=ab initio prediction:Prodigal:002006,similar to AA sequence:UniProtKB:P00964;locus_tag=JMBBBDBI_01478;product=Glutamine synthetase
	NODE_1_length_2846042_cov_1532.926957	Prodigal:002006	CDS	1425288	1426850	-	ID=JMBBBDBI_01479;inference=ab initio prediction:Prodigal:002006;locus_tag=JMBBBDBI_01479;product=hypothetical protein
	NODE_1_length_2846042_cov_1532.926957	Prodigal:002006	CDS	1427382	1427741	+	ID=JMBBBDBI_01480;inference=ab initio prediction:Prodigal:002006;locus_tag=JMBBBDBI_01480;product=hypothetical protein
	NODE_1_length_2846042_cov_1532.926957	Prodigal:002006	CDS	1428753	1429337	-	ID=JMBBBDBI_01481;inference=ab initio prediction:Prodigal:002006;locus_tag=JMBBBDBI_01481;product=hypothetical protein
	NODE_1_length_2846042_cov_1532.926957	Prodigal:002006	CDS	1429334	1429990	-	ID=JMBBBDBI_01482;inference=ab initio prediction:Prodigal:002006;locus_tag=JMBBBDBI_01482;product=hypothetical protein
	NODE_1_length_2846042_cov_1532.926957	Prodigal:002006	CDS	1430061	1432328	-	ID=JMBBBDBI_01483;eC_number=2.4.1.129;Name=mtgA_3;gene=mtgA_3;inference=ab initio prediction:Prodigal:002006,protein motif:HAMAP:MF_00766;locus_tag=JMBBBDBI_01483;product=Biosynthetic peptidoglycan transglycosylase
	NODE_1_length_2846042_cov_1532.926957	Prodigal:002006	CDS	1432471	1433028	+	ID=JMBBBDBI_01484;inference=ab initio prediction:Prodigal:002006;locus_tag=JMBBBDBI_01484;product=hypothetical protein
	NODE_1_length_2846042_cov_1532.926957	Prodigal:002006	CDS	1433332	1433856	+	ID=JMBBBDBI_01485;Name=decR;db_xref=COG:COG1522;gene=decR;inference=ab initio prediction:Prodigal:002006,similar to AA sequence:UniProtKB:P0ACJ5;locus_tag=JMBBBDBI_01485;product=DNA-binding transcriptional activator DecR
	NODE_1_length_2846042_cov_1532.926957	Prodigal:002006	CDS	1433947	1435068	-	ID=JMBBBDBI_01486;eC_number=2.1.1.222;Name=COQ3_1;gene=COQ3_1;inference=ab initio prediction:Prodigal:002006,protein motif:HAMAP:MF_00472;locus_tag=JMBBBDBI_01486;product=Ubiquinone biosynthesis O-methyltransferase%2C mitochondrial
	NODE_1_length_2846042_cov_1532.926957	Prodigal:002006	CDS	1435283	1436098	-	ID=JMBBBDBI_01487;inference=ab initio prediction:Prodigal:002006;locus_tag=JMBBBDBI_01487;product=hypothetical protein
	NODE_1_length_2846042_cov_1532.926957	Prodigal:002006	CDS	1436380	1437783	-	ID=JMBBBDBI_01488;eC_number=4.2.1.2;Name=fumC;db_xref=COG:COG0114;gene=fumC;inference=ab initio prediction:Prodigal:002006,similar to AA sequence:UniProtKB:Q9ZCQ4;locus_tag=JMBBBDBI_01488;product=Fumarate hydratase class II
	NODE_1_length_2846042_cov_1532.926957	Prodigal:002006	CDS	1437896	1438996	+	ID=JMBBBDBI_01489;inference=ab initio prediction:Prodigal:002006;locus_tag=JMBBBDBI_01489;product=hypothetical protein
	NODE_1_length_2846042_cov_1532.926957	Prodigal:002006	CDS	1439157	1439483	+	ID=JMBBBDBI_01490;eC_number=1.-.-.-;Name=ydhR;gene=ydhR;inference=ab initio prediction:Prodigal:002006,similar to AA sequence:UniProtKB:P0ACX3;locus_tag=JMBBBDBI_01490;product=Putative monooxygenase YdhR
	NODE_1_length_2846042_cov_1532.926957	Prodigal:002006	CDS	1439480	1440472	+	ID=JMBBBDBI_01491;eC_number=1.1.1.81;Name=hpr;db_xref=COG:COG1052;gene=hpr;inference=ab initio prediction:Prodigal:002006,similar to AA sequence:UniProtKB:C0CMQ8;locus_tag=JMBBBDBI_01491;product=Hydroxypyruvate reductase
	NODE_1_length_2846042_cov_1532.926957	Prodigal:002006	CDS	1440591	1440734	+	ID=JMBBBDBI_01492;inference=ab initio prediction:Prodigal:002006;locus_tag=JMBBBDBI_01492;product=hypothetical protein
	NODE_1_length_2846042_cov_1532.926957	Prodigal:002006	CDS	1440761	1441924	+	ID=JMBBBDBI_01493;eC_number=2.4.2.53;Name=arnC;gene=arnC;inference=ab initio prediction:Prodigal:002006,protein motif:HAMAP:MF_01164;locus_tag=JMBBBDBI_01493;product=Undecaprenyl-phosphate 4-deoxy-4-formamido-L-arabinose transferase
	NODE_1_length_2846042_cov_1532.926957	Prodigal:002006	CDS	1441928	1442626	-	ID=JMBBBDBI_01494;eC_number=2.4.2.10;Name=pyrE;db_xref=COG:COG0461;gene=pyrE;inference=ab initio prediction:Prodigal:002006,similar to AA sequence:UniProtKB:P42719;locus_tag=JMBBBDBI_01494;product=Orotate phosphoribosyltransferase
	NODE_1_length_2846042_cov_1532.926957	Prodigal:002006	CDS	1442912	1443418	-	ID=JMBBBDBI_01495;eC_number=3.5.1.88;Name=def_1;db_xref=COG:COG0242;gene=def_1;inference=ab initio prediction:Prodigal:002006,similar to AA sequence:UniProtKB:Q9I7A8;locus_tag=JMBBBDBI_01495;product=Peptide deformylase
	NODE_1_length_2846042_cov_1532.926957	Prodigal:002006	CDS	1443457	1444182	-	ID=JMBBBDBI_01496;eC_number=2.7.7.99;Name=murU;db_xref=COG:COG1208;gene=murU;inference=ab initio prediction:Prodigal:002006,similar to AA sequence:UniProtKB:Q88QT2;locus_tag=JMBBBDBI_01496;product=N-acetylmuramate alpha-1-phosphate uridylyltransferase
	NODE_1_length_2846042_cov_1532.926957	Prodigal:002006	CDS	1444363	1445934	-	ID=JMBBBDBI_01497;inference=ab initio prediction:Prodigal:002006;locus_tag=JMBBBDBI_01497;product=hypothetical protein
	NODE_1_length_2846042_cov_1532.926957	Prodigal:002006	CDS	1445948	1448554	-	ID=JMBBBDBI_01498;eC_number=2.7.13.3;Name=rcsC_4;gene=rcsC_4;inference=ab initio prediction:Prodigal:002006,protein motif:HAMAP:MF_00979;locus_tag=JMBBBDBI_01498;product=Sensor histidine kinase RcsC
	NODE_1_length_2846042_cov_1532.926957	Prodigal:002006	CDS	1449298	1451277	+	ID=JMBBBDBI_01499;inference=ab initio prediction:Prodigal:002006;locus_tag=JMBBBDBI_01499;product=hypothetical protein
	NODE_1_length_2846042_cov_1532.926957	Prodigal:002006	CDS	1451277	1451588	+	ID=JMBBBDBI_01500;inference=ab initio prediction:Prodigal:002006;locus_tag=JMBBBDBI_01500;product=hypothetical protein
	NODE_1_length_2846042_cov_1532.926957	Prodigal:002006	CDS	1451585	1451950	+	ID=JMBBBDBI_01501;Name=cheY_1;db_xref=COG:COG0784;gene=cheY_1;inference=ab initio prediction:Prodigal:002006,similar to AA sequence:UniProtKB:P71403;locus_tag=JMBBBDBI_01501;product=Chemotaxis protein CheY
	NODE_1_length_2846042_cov_1532.926957	Prodigal:002006	CDS	1451986	1454175	+	ID=JMBBBDBI_01502;eC_number=2.7.13.3;Name=cheA;db_xref=COG:COG0643;gene=cheA;inference=ab initio prediction:Prodigal:002006,similar to AA sequence:UniProtKB:Q52880;locus_tag=JMBBBDBI_01502;product=Chemotaxis protein CheA
	NODE_1_length_2846042_cov_1532.926957	Prodigal:002006	CDS	1454179	1454664	+	ID=JMBBBDBI_01503;Name=cheW;db_xref=COG:COG0835;gene=cheW;inference=ab initio prediction:Prodigal:002006,similar to AA sequence:UniProtKB:P06110;locus_tag=JMBBBDBI_01503;product=Chemotaxis protein CheW
	NODE_1_length_2846042_cov_1532.926957	Prodigal:002006	CDS	1454661	1455587	+	ID=JMBBBDBI_01504;eC_number=2.1.1.80;Name=cheR;gene=cheR;inference=ab initio prediction:Prodigal:002006,similar to AA sequence:UniProtKB:P07801;locus_tag=JMBBBDBI_01504;product=Chemotaxis protein methyltransferase
	NODE_1_length_2846042_cov_1532.926957	Prodigal:002006	CDS	1455584	1456648	+	ID=JMBBBDBI_01505;eC_number=3.1.1.61;Name=cheB;db_xref=COG:COG2201;gene=cheB;inference=ab initio prediction:Prodigal:002006,similar to AA sequence:UniProtKB:P04042;locus_tag=JMBBBDBI_01505;product=Protein-glutamate methylesterase/protein-glutamine glutaminase
	NODE_1_length_2846042_cov_1532.926957	Prodigal:002006	CDS	1456627	1457016	+	ID=JMBBBDBI_01506;Name=cheY_2;db_xref=COG:COG0784;gene=cheY_2;inference=ab initio prediction:Prodigal:002006,similar to AA sequence:UniProtKB:P71403;locus_tag=JMBBBDBI_01506;product=Chemotaxis protein CheY
	NODE_1_length_2846042_cov_1532.926957	Prodigal:002006	CDS	1457013	1457579	+	ID=JMBBBDBI_01507;eC_number=3.5.1.44;Name=cheD;gene=cheD;inference=ab initio prediction:Prodigal:002006,protein motif:HAMAP:MF_01440;locus_tag=JMBBBDBI_01507;product=Chemoreceptor glutamine deamidase CheD
	NODE_1_length_2846042_cov_1532.926957	Prodigal:002006	CDS	1457659	1458102	+	ID=JMBBBDBI_01508;inference=ab initio prediction:Prodigal:002006;locus_tag=JMBBBDBI_01508;product=hypothetical protein
	NODE_1_length_2846042_cov_1532.926957	Prodigal:002006	CDS	1458118	1458903	-	ID=JMBBBDBI_01509;inference=ab initio prediction:Prodigal:002006;locus_tag=JMBBBDBI_01509;product=hypothetical protein
	NODE_1_length_2846042_cov_1532.926957	Prodigal:002006	CDS	1459149	1459310	-	ID=JMBBBDBI_01510;inference=ab initio prediction:Prodigal:002006;locus_tag=JMBBBDBI_01510;product=hypothetical protein
	NODE_1_length_2846042_cov_1532.926957	Prodigal:002006	CDS	1459400	1460653	-	ID=JMBBBDBI_01511;eC_number=2.8.4.5;Name=mtaB;db_xref=COG:COG0621;gene=mtaB;inference=ab initio prediction:Prodigal:002006,similar to AA sequence:UniProtKB:P54462;locus_tag=JMBBBDBI_01511;product=Threonylcarbamoyladenosine tRNA methylthiotransferase MtaB
	NODE_1_length_2846042_cov_1532.926957	Prodigal:002006	CDS	1460650	1461522	-	ID=JMBBBDBI_01512;eC_number=5.1.1.7;Name=dapF;db_xref=COG:COG0253;gene=dapF;inference=ab initio prediction:Prodigal:002006,similar to AA sequence:UniProtKB:P0A6K1;locus_tag=JMBBBDBI_01512;product=Diaminopimelate epimerase
	NODE_1_length_2846042_cov_1532.926957	Prodigal:002006	CDS	1462022	1462681	+	ID=JMBBBDBI_01513;inference=ab initio prediction:Prodigal:002006;locus_tag=JMBBBDBI_01513;product=hypothetical protein
	NODE_1_length_2846042_cov_1532.926957	Prodigal:002006	CDS	1462862	1464319	+	ID=JMBBBDBI_01514;db_xref=COG:COG0500;inference=ab initio prediction:Prodigal:002006,similar to AA sequence:UniProtKB:O05979;locus_tag=JMBBBDBI_01514;product=putative protein RP789
	NODE_1_length_2846042_cov_1532.926957	Prodigal:002006	CDS	1464340	1465842	-	ID=JMBBBDBI_01515;inference=ab initio prediction:Prodigal:002006;locus_tag=JMBBBDBI_01515;product=hypothetical protein
	NODE_1_length_2846042_cov_1532.926957	Prodigal:002006	CDS	1465947	1466588	-	ID=JMBBBDBI_01516;Name=metXA_1;db_xref=COG:COG0500;gene=metXA_1;inference=ab initio prediction:Prodigal:002006,similar to AA sequence:UniProtKB:Q7UG04;locus_tag=JMBBBDBI_01516;product=Bifunctional methionine biosynthesis protein MetXA/MetW
	NODE_1_length_2846042_cov_1532.926957	Prodigal:002006	CDS	1466591	1467781	-	ID=JMBBBDBI_01517;eC_number=2.3.1.31;Name=metXA_2;db_xref=COG:COG2021;gene=metXA_2;inference=ab initio prediction:Prodigal:002006,similar to AA sequence:UniProtKB:Q9AAS1;locus_tag=JMBBBDBI_01517;product=Homoserine O-acetyltransferase
	NODE_1_length_2846042_cov_1532.926957	Prodigal:002006	CDS	1467823	1468467	-	ID=JMBBBDBI_01518;inference=ab initio prediction:Prodigal:002006;locus_tag=JMBBBDBI_01518;product=hypothetical protein
	NODE_1_length_2846042_cov_1532.926957	Prodigal:002006	CDS	1468525	1469427	-	ID=JMBBBDBI_01519;eC_number=5.4.99.25;Name=truB;db_xref=COG:COG0130;gene=truB;inference=ab initio prediction:Prodigal:002006,similar to AA sequence:UniProtKB:P60340;locus_tag=JMBBBDBI_01519;product=tRNA pseudouridine synthase B
	NODE_1_length_2846042_cov_1532.926957	Prodigal:002006	CDS	1469424	1469834	-	ID=JMBBBDBI_01520;Name=rbfA;gene=rbfA;inference=ab initio prediction:Prodigal:002006,protein motif:HAMAP:MF_00003;locus_tag=JMBBBDBI_01520;product=Ribosome-binding factor A
	NODE_1_length_2846042_cov_1532.926957	Prodigal:002006	CDS	1470009	1472624	-	ID=JMBBBDBI_01521;Name=infB;db_xref=COG:COG0532;gene=infB;inference=ab initio prediction:Prodigal:002006,similar to AA sequence:UniProtKB:P0A705;locus_tag=JMBBBDBI_01521;product=Translation initiation factor IF-2
	NODE_1_length_2846042_cov_1532.926957	Prodigal:002006	CDS	1472701	1473366	-	ID=JMBBBDBI_01522;inference=ab initio prediction:Prodigal:002006;locus_tag=JMBBBDBI_01522;product=hypothetical protein
	NODE_1_length_2846042_cov_1532.926957	Prodigal:002006	CDS	1473363	1474970	-	ID=JMBBBDBI_01523;Name=nusA;db_xref=COG:COG0195;gene=nusA;inference=ab initio prediction:Prodigal:002006,similar to AA sequence:UniProtKB:Q83BS0;locus_tag=JMBBBDBI_01523;product=Transcription termination/antitermination protein NusA
	NODE_1_length_2846042_cov_1532.926957	Prodigal:002006	CDS	1474980	1475831	-	ID=JMBBBDBI_01524;Name=rimP;gene=rimP;inference=ab initio prediction:Prodigal:002006,protein motif:HAMAP:MF_01077;locus_tag=JMBBBDBI_01524;product=Ribosome maturation factor RimP
	NODE_1_length_2846042_cov_1532.926957	Prodigal:002006	CDS	1476351	1478114	+	ID=JMBBBDBI_01525;inference=ab initio prediction:Prodigal:002006;locus_tag=JMBBBDBI_01525;product=hypothetical protein
	NODE_1_length_2846042_cov_1532.926957	Prodigal:002006	CDS	1478134	1478352	+	ID=JMBBBDBI_01526;eC_number=7.2.2.9;Name=actP_2;gene=actP_2;inference=ab initio prediction:Prodigal:002006,similar to AA sequence:UniProtKB:Q9X5X3;locus_tag=JMBBBDBI_01526;product=Copper-transporting P-type ATPase
	NODE_1_length_2846042_cov_1532.926957	Prodigal:002006	CDS	1478356	1479315	-	ID=JMBBBDBI_01527;inference=ab initio prediction:Prodigal:002006;locus_tag=JMBBBDBI_01527;product=hypothetical protein
	NODE_1_length_2846042_cov_1532.926957	Prodigal:002006	CDS	1479385	1480917	-	ID=JMBBBDBI_01528;db_xref=COG:COG2308;inference=ab initio prediction:Prodigal:002006,similar to AA sequence:UniProtKB:P9WLA9;locus_tag=JMBBBDBI_01528;product=putative protein
	NODE_1_length_2846042_cov_1532.926957	Prodigal:002006	CDS	1481060	1481632	+	ID=JMBBBDBI_01529;inference=ab initio prediction:Prodigal:002006;locus_tag=JMBBBDBI_01529;product=hypothetical protein
	NODE_1_length_2846042_cov_1532.926957	Prodigal:002006	CDS	1481680	1482318	+	ID=JMBBBDBI_01530;Name=yedZ1;db_xref=COG:COG4117;gene=yedZ1;inference=ab initio prediction:Prodigal:002006,similar to AA sequence:UniProtKB:G8QM62;locus_tag=JMBBBDBI_01530;product=Putative protein-methionine-sulfoxide reductase subunit YedZ1
	NODE_1_length_2846042_cov_1532.926957	Prodigal:002006	CDS	1482336	1483109	+	ID=JMBBBDBI_01531;Name=yedY1;db_xref=COG:COG2041;gene=yedY1;inference=ab initio prediction:Prodigal:002006,similar to AA sequence:UniProtKB:G8QM63;locus_tag=JMBBBDBI_01531;product=Putative protein-methionine-sulfoxide reductase subunit YedZ1
	NODE_1_length_2846042_cov_1532.926957	Prodigal:002006	CDS	1483359	1484342	+	ID=JMBBBDBI_01532;inference=ab initio prediction:Prodigal:002006;locus_tag=JMBBBDBI_01532;product=hypothetical protein
	NODE_1_length_2846042_cov_1532.926957	Prodigal:002006	CDS	1484428	1484748	+	ID=JMBBBDBI_01533;inference=ab initio prediction:Prodigal:002006;locus_tag=JMBBBDBI_01533;product=hypothetical protein
	NODE_1_length_2846042_cov_1532.926957	Prodigal:002006	CDS	1484773	1485465	+	ID=JMBBBDBI_01534;Name=phoP;gene=phoP;inference=ab initio prediction:Prodigal:002006,similar to AA sequence:UniProtKB:P23836;locus_tag=JMBBBDBI_01534;product=Transcriptional regulatory protein PhoP
	NODE_1_length_2846042_cov_1532.926957	Prodigal:002006	CDS	1485572	1486900	+	ID=JMBBBDBI_01535;inference=ab initio prediction:Prodigal:002006;locus_tag=JMBBBDBI_01535;product=hypothetical protein
	NODE_1_length_2846042_cov_1532.926957	Prodigal:002006	CDS	1486915	1487559	-	ID=JMBBBDBI_01536;inference=ab initio prediction:Prodigal:002006;locus_tag=JMBBBDBI_01536;product=hypothetical protein
	NODE_1_length_2846042_cov_1532.926957	Prodigal:002006	CDS	1487610	1487774	+	ID=JMBBBDBI_01537;inference=ab initio prediction:Prodigal:002006;locus_tag=JMBBBDBI_01537;product=hypothetical protein
	NODE_1_length_2846042_cov_1532.926957	Prodigal:002006	CDS	1487747	1489351	-	ID=JMBBBDBI_01538;inference=ab initio prediction:Prodigal:002006;locus_tag=JMBBBDBI_01538;product=hypothetical protein
	NODE_1_length_2846042_cov_1532.926957	Prodigal:002006	CDS	1489538	1490659	+	ID=JMBBBDBI_01539;inference=ab initio prediction:Prodigal:002006;locus_tag=JMBBBDBI_01539;product=hypothetical protein
	NODE_1_length_2846042_cov_1532.926957	Prodigal:002006	CDS	1490656	1491114	+	ID=JMBBBDBI_01540;Name=ccmE;db_xref=COG:COG2332;gene=ccmE;inference=ab initio prediction:Prodigal:002006,similar to AA sequence:UniProtKB:Q9LA01;locus_tag=JMBBBDBI_01540;product=Cytochrome c-type biogenesis protein CcmE
	NODE_1_length_2846042_cov_1532.926957	Prodigal:002006	CDS	1491135	1493117	+	ID=JMBBBDBI_01541;Name=ccmF;db_xref=COG:COG1138;gene=ccmF;inference=ab initio prediction:Prodigal:002006,similar to AA sequence:UniProtKB:P33927;locus_tag=JMBBBDBI_01541;product=Cytochrome c-type biogenesis protein CcmF
	NODE_1_length_2846042_cov_1532.926957	Prodigal:002006	CDS	1493122	1493586	+	ID=JMBBBDBI_01542;Name=ccmH;db_xref=COG:COG3088;gene=ccmH;inference=ab initio prediction:Prodigal:002006,similar to AA sequence:UniProtKB:Q9I3N0;locus_tag=JMBBBDBI_01542;product=Cytochrome c-type biogenesis protein CcmH
	NODE_1_length_2846042_cov_1532.926957	Prodigal:002006	CDS	1493721	1494173	+	ID=JMBBBDBI_01543;inference=ab initio prediction:Prodigal:002006;locus_tag=JMBBBDBI_01543;product=hypothetical protein
	NODE_1_length_2846042_cov_1532.926957	Prodigal:002006	CDS	1494472	1495236	+	ID=JMBBBDBI_01544;eC_number=1.3.1.9;Name=fabI_2;db_xref=COG:COG0623;gene=fabI_2;inference=ab initio prediction:Prodigal:002006,similar to AA sequence:UniProtKB:Q81GI3;locus_tag=JMBBBDBI_01544;product=Enoyl-[acyl-carrier-protein] reductase [NADH] FabI
	NODE_1_length_2846042_cov_1532.926957	Prodigal:002006	CDS	1495306	1496511	+	ID=JMBBBDBI_01545;eC_number=2.7.2.1;Name=ackA;db_xref=COG:COG0282;gene=ackA;inference=ab initio prediction:Prodigal:002006,similar to AA sequence:UniProtKB:P37877;locus_tag=JMBBBDBI_01545;product=Acetate kinase
	NODE_1_length_2846042_cov_1532.926957	Prodigal:002006	CDS	1496528	1498894	+	ID=JMBBBDBI_01546;inference=ab initio prediction:Prodigal:002006;locus_tag=JMBBBDBI_01546;product=hypothetical protein
	NODE_1_length_2846042_cov_1532.926957	Prodigal:002006	CDS	1498901	1499707	-	ID=JMBBBDBI_01547;inference=ab initio prediction:Prodigal:002006;locus_tag=JMBBBDBI_01547;product=hypothetical protein
	NODE_1_length_2846042_cov_1532.926957	Prodigal:002006	CDS	1499996	1500775	+	ID=JMBBBDBI_01548;inference=ab initio prediction:Prodigal:002006;locus_tag=JMBBBDBI_01548;product=hypothetical protein
	NODE_1_length_2846042_cov_1532.926957	Prodigal:002006	CDS	1500810	1502429	-	ID=JMBBBDBI_01549;eC_number=2.1.1.-;Name=hpnP_1;gene=hpnP_1;inference=ab initio prediction:Prodigal:002006,similar to AA sequence:UniProtKB:B3QHD1;locus_tag=JMBBBDBI_01549;product=Hopanoid C-2 methylase
	NODE_1_length_2846042_cov_1532.926957	Prodigal:002006	CDS	1502621	1503616	+	ID=JMBBBDBI_01550;inference=ab initio prediction:Prodigal:002006;locus_tag=JMBBBDBI_01550;product=hypothetical protein
	NODE_1_length_2846042_cov_1532.926957	Prodigal:002006	CDS	1503629	1504420	+	ID=JMBBBDBI_01551;eC_number=3.6.3.-;Name=ssuB_1;db_xref=COG:COG1116;gene=ssuB_1;inference=ab initio prediction:Prodigal:002006,similar to AA sequence:UniProtKB:P97027;locus_tag=JMBBBDBI_01551;product=Aliphatic sulfonates import ATP-binding protein SsuB
	NODE_1_length_2846042_cov_1532.926957	Prodigal:002006	CDS	1504420	1505208	+	ID=JMBBBDBI_01552;Name=ribX;gene=ribX;inference=ab initio prediction:Prodigal:002006,similar to AA sequence:UniProtKB:A9WGD1;locus_tag=JMBBBDBI_01552;product=Riboflavin transport system permease protein RibX
	NODE_1_length_2846042_cov_1532.926957	Prodigal:002006	CDS	1505366	1505704	+	ID=JMBBBDBI_01553;inference=ab initio prediction:Prodigal:002006;locus_tag=JMBBBDBI_01553;product=hypothetical protein
	NODE_1_length_2846042_cov_1532.926957	Prodigal:002006	CDS	1505715	1506176	+	ID=JMBBBDBI_01554;inference=ab initio prediction:Prodigal:002006;locus_tag=JMBBBDBI_01554;product=hypothetical protein
	NODE_1_length_2846042_cov_1532.926957	Prodigal:002006	CDS	1506220	1507545	+	ID=JMBBBDBI_01555;inference=ab initio prediction:Prodigal:002006;locus_tag=JMBBBDBI_01555;product=hypothetical protein
	NODE_1_length_2846042_cov_1532.926957	Prodigal:002006	CDS	1507878	1508384	+	ID=JMBBBDBI_01556;Name=cadI;db_xref=COG:COG0346;gene=cadI;inference=ab initio prediction:Prodigal:002006,similar to AA sequence:UniProtKB:P9WIR5;locus_tag=JMBBBDBI_01556;product=Cadmium-induced protein CadI
	NODE_1_length_2846042_cov_1532.926957	Prodigal:002006	CDS	1508767	1510251	+	ID=JMBBBDBI_01557;inference=ab initio prediction:Prodigal:002006;locus_tag=JMBBBDBI_01557;product=hypothetical protein
	NODE_1_length_2846042_cov_1532.926957	Prodigal:002006	CDS	1510280	1511536	+	ID=JMBBBDBI_01558;Name=coaBC;db_xref=COG:COG0452;gene=coaBC;inference=ab initio prediction:Prodigal:002006,similar to AA sequence:UniProtKB:P0ABQ0;locus_tag=JMBBBDBI_01558;product=Coenzyme A biosynthesis bifunctional protein CoaBC
	NODE_1_length_2846042_cov_1532.926957	Prodigal:002006	CDS	1511526	1512011	+	ID=JMBBBDBI_01559;eC_number=3.6.1.23;Name=dut;gene=dut;inference=ab initio prediction:Prodigal:002006,similar to AA sequence:UniProtKB:Q2YRG4;locus_tag=JMBBBDBI_01559;product=Deoxyuridine 5'-triphosphate nucleotidohydrolase
	NODE_1_length_2846042_cov_1532.926957	Prodigal:002006	CDS	1512008	1512457	+	ID=JMBBBDBI_01560;inference=ab initio prediction:Prodigal:002006;locus_tag=JMBBBDBI_01560;product=hypothetical protein
	NODE_1_length_2846042_cov_1532.926957	Prodigal:002006	CDS	1512485	1512898	-	ID=JMBBBDBI_01561;Name=cckA_2;gene=cckA_2;inference=ab initio prediction:Prodigal:002006,similar to AA sequence:UniProtKB:P0DOA0;locus_tag=JMBBBDBI_01561;product=Sensor kinase CckA
	NODE_1_length_2846042_cov_1532.926957	Prodigal:002006	CDS	1513088	1513615	+	ID=JMBBBDBI_01562;inference=ab initio prediction:Prodigal:002006;locus_tag=JMBBBDBI_01562;product=hypothetical protein
	NODE_1_length_2846042_cov_1532.926957	Prodigal:002006	CDS	1513901	1514227	+	ID=JMBBBDBI_01563;inference=ab initio prediction:Prodigal:002006;locus_tag=JMBBBDBI_01563;product=hypothetical protein
	NODE_1_length_2846042_cov_1532.926957	Prodigal:002006	CDS	1514407	1514709	+	ID=JMBBBDBI_01564;inference=ab initio prediction:Prodigal:002006;locus_tag=JMBBBDBI_01564;product=hypothetical protein
	NODE_1_length_2846042_cov_1532.926957	Prodigal:002006	CDS	1514765	1516600	+	ID=JMBBBDBI_01565;eC_number=1.3.5.1;Name=sdhA;gene=sdhA;inference=ab initio prediction:Prodigal:002006,similar to AA sequence:UniProtKB:G4V4G6;locus_tag=JMBBBDBI_01565;product=Succinate dehydrogenase flavoprotein subunit
	NODE_1_length_2846042_cov_1532.926957	Prodigal:002006	CDS	1516683	1517462	+	ID=JMBBBDBI_01566;eC_number=1.3.5.1;Name=sdhB;db_xref=COG:COG0479;gene=sdhB;inference=ab initio prediction:Prodigal:002006,similar to AA sequence:UniProtKB:P07014;locus_tag=JMBBBDBI_01566;product=Succinate dehydrogenase iron-sulfur subunit
	NODE_1_length_2846042_cov_1532.926957	Prodigal:002006	CDS	1517557	1517964	+	ID=JMBBBDBI_01567;inference=ab initio prediction:Prodigal:002006;locus_tag=JMBBBDBI_01567;product=hypothetical protein
	NODE_1_length_2846042_cov_1532.926957	Prodigal:002006	CDS	1518248	1518721	+	ID=JMBBBDBI_01568;Name=greA_1;db_xref=COG:COG0782;gene=greA_1;inference=ab initio prediction:Prodigal:002006,similar to AA sequence:UniProtKB:P0A6W5;locus_tag=JMBBBDBI_01568;product=Transcription elongation factor GreA
	NODE_1_length_2846042_cov_1532.926957	Prodigal:002006	CDS	1518923	1519717	+	ID=JMBBBDBI_01569;eC_number=3.2.1.17;Name=acm;gene=acm;inference=ab initio prediction:Prodigal:002006,similar to AA sequence:UniProtKB:P25310;locus_tag=JMBBBDBI_01569;product=Lysozyme M1
	NODE_1_length_2846042_cov_1532.926957	Prodigal:002006	CDS	1519892	1520554	-	ID=JMBBBDBI_01570;inference=ab initio prediction:Prodigal:002006;locus_tag=JMBBBDBI_01570;product=hypothetical protein
	NODE_1_length_2846042_cov_1532.926957	Prodigal:002006	CDS	1520638	1521399	-	ID=JMBBBDBI_01571;eC_number=3.4.-.-;Name=yedK;db_xref=COG:COG2135;gene=yedK;inference=ab initio prediction:Prodigal:002006,similar to AA sequence:UniProtKB:P76318;locus_tag=JMBBBDBI_01571;product=SOS response-associated protein YedK
	NODE_1_length_2846042_cov_1532.926957	Prodigal:002006	CDS	1521412	1522158	-	ID=JMBBBDBI_01572;Name=engB;gene=engB;inference=ab initio prediction:Prodigal:002006,protein motif:HAMAP:MF_00321;locus_tag=JMBBBDBI_01572;product=GTP-binding protein EngB
	NODE_1_length_2846042_cov_1532.926957	Prodigal:002006	CDS	1522155	1523978	-	ID=JMBBBDBI_01573;Name=yidC;db_xref=COG:COG0706;gene=yidC;inference=ab initio prediction:Prodigal:002006,similar to AA sequence:UniProtKB:P25714;locus_tag=JMBBBDBI_01573;product=Membrane protein insertase YidC
	NODE_1_length_2846042_cov_1532.926957	Prodigal:002006	CDS	1523981	1524577	-	ID=JMBBBDBI_01574;eC_number=3.1.26.5;Name=rnpA;gene=rnpA;inference=ab initio prediction:Prodigal:002006,protein motif:HAMAP:MF_00227;locus_tag=JMBBBDBI_01574;product=Ribonuclease P protein component
	NODE_1_length_2846042_cov_1532.926957	Prodigal:002006	CDS	1524988	1525272	-	ID=JMBBBDBI_01575;inference=ab initio prediction:Prodigal:002006;locus_tag=JMBBBDBI_01575;product=hypothetical protein
	NODE_1_length_2846042_cov_1532.926957	Prodigal:002006	CDS	1526084	1527391	+	ID=JMBBBDBI_01576;inference=ab initio prediction:Prodigal:002006;locus_tag=JMBBBDBI_01576;product=hypothetical protein
	NODE_1_length_2846042_cov_1532.926957	Prodigal:002006	CDS	1527561	1528916	+	ID=JMBBBDBI_01577;inference=ab initio prediction:Prodigal:002006;locus_tag=JMBBBDBI_01577;product=hypothetical protein
	NODE_1_length_2846042_cov_1532.926957	Prodigal:002006	CDS	1529002	1530126	+	ID=JMBBBDBI_01578;inference=ab initio prediction:Prodigal:002006;locus_tag=JMBBBDBI_01578;product=hypothetical protein
	NODE_1_length_2846042_cov_1532.926957	Prodigal:002006	CDS	1530305	1531822	+	ID=JMBBBDBI_01579;inference=ab initio prediction:Prodigal:002006;locus_tag=JMBBBDBI_01579;product=hypothetical protein
	NODE_1_length_2846042_cov_1532.926957	Prodigal:002006	CDS	1532514	1533221	+	ID=JMBBBDBI_01580;inference=ab initio prediction:Prodigal:002006;locus_tag=JMBBBDBI_01580;product=hypothetical protein
	NODE_1_length_2846042_cov_1532.926957	Prodigal:002006	CDS	1533278	1533664	+	ID=JMBBBDBI_01581;inference=ab initio prediction:Prodigal:002006;locus_tag=JMBBBDBI_01581;product=hypothetical protein
	NODE_1_length_2846042_cov_1532.926957	Prodigal:002006	CDS	1533719	1534165	+	ID=JMBBBDBI_01582;inference=ab initio prediction:Prodigal:002006;locus_tag=JMBBBDBI_01582;product=hypothetical protein
	NODE_1_length_2846042_cov_1532.926957	Prodigal:002006	CDS	1534433	1535170	+	ID=JMBBBDBI_01583;inference=ab initio prediction:Prodigal:002006;locus_tag=JMBBBDBI_01583;product=hypothetical protein
	NODE_1_length_2846042_cov_1532.926957	Prodigal:002006	CDS	1535172	1535543	+	ID=JMBBBDBI_01584;inference=ab initio prediction:Prodigal:002006;locus_tag=JMBBBDBI_01584;product=hypothetical protein
	NODE_1_length_2846042_cov_1532.926957	Prodigal:002006	CDS	1535821	1537080	+	ID=JMBBBDBI_01585;inference=ab initio prediction:Prodigal:002006;locus_tag=JMBBBDBI_01585;product=hypothetical protein
	NODE_1_length_2846042_cov_1532.926957	Prodigal:002006	CDS	1537102	1538952	+	ID=JMBBBDBI_01586;inference=ab initio prediction:Prodigal:002006;locus_tag=JMBBBDBI_01586;product=hypothetical protein
	NODE_1_length_2846042_cov_1532.926957	Prodigal:002006	CDS	1538954	1539445	+	ID=JMBBBDBI_01587;inference=ab initio prediction:Prodigal:002006;locus_tag=JMBBBDBI_01587;product=hypothetical protein
	NODE_1_length_2846042_cov_1532.926957	Prodigal:002006	CDS	1539445	1540053	+	ID=JMBBBDBI_01588;inference=ab initio prediction:Prodigal:002006;locus_tag=JMBBBDBI_01588;product=hypothetical protein
	NODE_1_length_2846042_cov_1532.926957	Prodigal:002006	CDS	1540114	1540977	+	ID=JMBBBDBI_01589;inference=ab initio prediction:Prodigal:002006;locus_tag=JMBBBDBI_01589;product=hypothetical protein
	NODE_1_length_2846042_cov_1532.926957	Prodigal:002006	CDS	1540984	1541421	+	ID=JMBBBDBI_01590;inference=ab initio prediction:Prodigal:002006;locus_tag=JMBBBDBI_01590;product=hypothetical protein
	NODE_1_length_2846042_cov_1532.926957	Prodigal:002006	CDS	1541425	1544046	+	ID=JMBBBDBI_01591;inference=ab initio prediction:Prodigal:002006;locus_tag=JMBBBDBI_01591;product=hypothetical protein
	NODE_1_length_2846042_cov_1532.926957	Prodigal:002006	CDS	1544043	1545248	+	ID=JMBBBDBI_01592;inference=ab initio prediction:Prodigal:002006;locus_tag=JMBBBDBI_01592;product=hypothetical protein
	NODE_1_length_2846042_cov_1532.926957	Prodigal:002006	CDS	1545391	1545981	+	ID=JMBBBDBI_01593;inference=ab initio prediction:Prodigal:002006;locus_tag=JMBBBDBI_01593;product=hypothetical protein
	NODE_1_length_2846042_cov_1532.926957	Prodigal:002006	CDS	1546008	1547771	+	ID=JMBBBDBI_01594;inference=ab initio prediction:Prodigal:002006;locus_tag=JMBBBDBI_01594;product=hypothetical protein
	NODE_1_length_2846042_cov_1532.926957	Prodigal:002006	CDS	1547776	1549617	+	ID=JMBBBDBI_01595;inference=ab initio prediction:Prodigal:002006;locus_tag=JMBBBDBI_01595;product=hypothetical protein
	NODE_1_length_2846042_cov_1532.926957	Prodigal:002006	CDS	1549672	1550385	+	ID=JMBBBDBI_01596;inference=ab initio prediction:Prodigal:002006;locus_tag=JMBBBDBI_01596;product=hypothetical protein
	NODE_1_length_2846042_cov_1532.926957	Prodigal:002006	CDS	1550876	1551184	+	ID=JMBBBDBI_01597;inference=ab initio prediction:Prodigal:002006;locus_tag=JMBBBDBI_01597;product=hypothetical protein
	NODE_1_length_2846042_cov_1532.926957	Prodigal:002006	CDS	1551598	1551765	+	ID=JMBBBDBI_01598;inference=ab initio prediction:Prodigal:002006;locus_tag=JMBBBDBI_01598;product=hypothetical protein
	NODE_1_length_2846042_cov_1532.926957	Prodigal:002006	CDS	1551831	1552058	+	ID=JMBBBDBI_01599;inference=ab initio prediction:Prodigal:002006;locus_tag=JMBBBDBI_01599;product=hypothetical protein
	NODE_1_length_2846042_cov_1532.926957	Prodigal:002006	CDS	1552406	1552837	+	ID=JMBBBDBI_01600;inference=ab initio prediction:Prodigal:002006;locus_tag=JMBBBDBI_01600;product=hypothetical protein
	NODE_1_length_2846042_cov_1532.926957	Prodigal:002006	CDS	1552815	1553267	+	ID=JMBBBDBI_01601;inference=ab initio prediction:Prodigal:002006;locus_tag=JMBBBDBI_01601;product=hypothetical protein
	NODE_1_length_2846042_cov_1532.926957	Prodigal:002006	CDS	1553670	1554233	+	ID=JMBBBDBI_01602;eC_number=1.11.1.22;Name=gpx1;gene=gpx1;inference=ab initio prediction:Prodigal:002006,similar to AA sequence:UniProtKB:P74250;locus_tag=JMBBBDBI_01602;product=Hydroperoxy fatty acid reductase gpx1
	NODE_1_length_2846042_cov_1532.926957	Prodigal:002006	CDS	1554335	1555636	+	ID=JMBBBDBI_01603;eC_number=1.1.1.23;Name=hisD;gene=hisD;inference=ab initio prediction:Prodigal:002006,similar to AA sequence:UniProtKB:Q8G2R2;locus_tag=JMBBBDBI_01603;product=Histidinol dehydrogenase
	NODE_1_length_2846042_cov_1532.926957	Prodigal:002006	CDS	1555633	1556121	+	ID=JMBBBDBI_01604;inference=ab initio prediction:Prodigal:002006;locus_tag=JMBBBDBI_01604;product=hypothetical protein
	NODE_1_length_2846042_cov_1532.926957	Prodigal:002006	CDS	1556229	1557287	-	ID=JMBBBDBI_01605;db_xref=COG:COG1752;inference=ab initio prediction:Prodigal:002006,similar to AA sequence:UniProtKB:P9WIY9;locus_tag=JMBBBDBI_01605;product=putative NTE family protein
	NODE_1_length_2846042_cov_1532.926957	Prodigal:002006	CDS	1557785	1558393	-	ID=JMBBBDBI_01606;eC_number=2.-.-.-;Name=epsL_2;db_xref=COG:COG2148;gene=epsL_2;inference=ab initio prediction:Prodigal:002006,similar to AA sequence:UniProtKB:P71062;locus_tag=JMBBBDBI_01606;product=putative sugar transferase EpsL
	NODE_1_length_2846042_cov_1532.926957	Prodigal:002006	CDS	1558845	1559903	-	ID=JMBBBDBI_01607;eC_number=4.1.99.22;Name=moaA_1;db_xref=COG:COG2896;gene=moaA_1;inference=ab initio prediction:Prodigal:002006,similar to AA sequence:UniProtKB:P69848;locus_tag=JMBBBDBI_01607;product=GTP 3'%2C8-cyclase
	NODE_1_length_2846042_cov_1532.926957	Prodigal:002006	CDS	1559993	1560373	+	ID=JMBBBDBI_01608;inference=ab initio prediction:Prodigal:002006;locus_tag=JMBBBDBI_01608;product=hypothetical protein
	NODE_1_length_2846042_cov_1532.926957	Prodigal:002006	CDS	1560455	1560691	+	ID=JMBBBDBI_01609;inference=ab initio prediction:Prodigal:002006;locus_tag=JMBBBDBI_01609;product=hypothetical protein
	NODE_1_length_2846042_cov_1532.926957	Aragorn:001002	tRNA	1560804	1560878	+	ID=JMBBBDBI_01610;inference=COORDINATES:profile:Aragorn:001002;locus_tag=JMBBBDBI_01610;product=tRNA-Lys(ttt)
	NODE_1_length_2846042_cov_1532.926957	Prodigal:002006	CDS	1560972	1561214	+	ID=JMBBBDBI_01611;inference=ab initio prediction:Prodigal:002006;locus_tag=JMBBBDBI_01611;product=hypothetical protein
	NODE_1_length_2846042_cov_1532.926957	Prodigal:002006	CDS	1561324	1561998	-	ID=JMBBBDBI_01612;eC_number=2.1.1.163;Name=COQ5_6;gene=COQ5_6;inference=ab initio prediction:Prodigal:002006,protein motif:HAMAP:MF_01813;locus_tag=JMBBBDBI_01612;product=2-methoxy-6-polyprenyl-1%2C4-benzoquinol methylase%2C mitochondrial
	NODE_1_length_2846042_cov_1532.926957	Prodigal:002006	CDS	1561995	1563368	-	ID=JMBBBDBI_01613;inference=ab initio prediction:Prodigal:002006;locus_tag=JMBBBDBI_01613;product=hypothetical protein
	NODE_1_length_2846042_cov_1532.926957	Prodigal:002006	CDS	1563821	1564129	+	ID=JMBBBDBI_01614;eC_number=4.2.2.-;Name=rlpA_1;gene=rlpA_1;inference=ab initio prediction:Prodigal:002006,protein motif:HAMAP:MF_02071;locus_tag=JMBBBDBI_01614;product=Endolytic peptidoglycan transglycosylase RlpA
	NODE_1_length_2846042_cov_1532.926957	Prodigal:002006	CDS	1564293	1565312	-	ID=JMBBBDBI_01615;eC_number=1.1.1.94;Name=gpsA;db_xref=COG:COG0240;gene=gpsA;inference=ab initio prediction:Prodigal:002006,similar to AA sequence:UniProtKB:P9WN77;locus_tag=JMBBBDBI_01615;product=Glycerol-3-phosphate dehydrogenase [NAD(P)+]
	NODE_1_length_2846042_cov_1532.926957	Prodigal:002006	CDS	1565468	1566208	-	ID=JMBBBDBI_01616;eC_number=2.1.1.222;Name=COQ3_2;gene=COQ3_2;inference=ab initio prediction:Prodigal:002006,protein motif:HAMAP:MF_00472;locus_tag=JMBBBDBI_01616;product=Ubiquinone biosynthesis O-methyltransferase%2C mitochondrial
	NODE_1_length_2846042_cov_1532.926957	Prodigal:002006	CDS	1566247	1566936	-	ID=JMBBBDBI_01617;Name=yggS;db_xref=COG:COG0325;gene=yggS;inference=ab initio prediction:Prodigal:002006,similar to AA sequence:UniProtKB:P67080;locus_tag=JMBBBDBI_01617;product=Pyridoxal phosphate homeostasis protein
	NODE_1_length_2846042_cov_1532.926957	Prodigal:002006	CDS	1567473	1567925	+	ID=JMBBBDBI_01618;Name=tspO;db_xref=COG:COG3476;gene=tspO;inference=ab initio prediction:Prodigal:002006,similar to AA sequence:UniProtKB:Q9RFC8;locus_tag=JMBBBDBI_01618;product=Tryptophan-rich sensory protein
	NODE_1_length_2846042_cov_1532.926957	Prodigal:002006	CDS	1567936	1568445	+	ID=JMBBBDBI_01619;inference=ab initio prediction:Prodigal:002006;locus_tag=JMBBBDBI_01619;product=hypothetical protein
	NODE_1_length_2846042_cov_1532.926957	Prodigal:002006	CDS	1568490	1568810	-	ID=JMBBBDBI_01620;inference=ab initio prediction:Prodigal:002006;locus_tag=JMBBBDBI_01620;product=hypothetical protein
	NODE_1_length_2846042_cov_1532.926957	Prodigal:002006	CDS	1569099	1569305	+	ID=JMBBBDBI_01621;inference=ab initio prediction:Prodigal:002006;locus_tag=JMBBBDBI_01621;product=hypothetical protein
	NODE_1_length_2846042_cov_1532.926957	Prodigal:002006	CDS	1569398	1569751	+	ID=JMBBBDBI_01622;inference=ab initio prediction:Prodigal:002006;locus_tag=JMBBBDBI_01622;product=hypothetical protein
	NODE_1_length_2846042_cov_1532.926957	Prodigal:002006	CDS	1569796	1569909	+	ID=JMBBBDBI_01623;inference=ab initio prediction:Prodigal:002006;locus_tag=JMBBBDBI_01623;product=hypothetical protein
	NODE_1_length_2846042_cov_1532.926957	Prodigal:002006	CDS	1569957	1570559	+	ID=JMBBBDBI_01624;inference=ab initio prediction:Prodigal:002006;locus_tag=JMBBBDBI_01624;product=hypothetical protein
	NODE_1_length_2846042_cov_1532.926957	Prodigal:002006	CDS	1570589	1570855	+	ID=JMBBBDBI_01625;inference=ab initio prediction:Prodigal:002006;locus_tag=JMBBBDBI_01625;product=hypothetical protein
	NODE_1_length_2846042_cov_1532.926957	Prodigal:002006	CDS	1570848	1571069	+	ID=JMBBBDBI_01626;inference=ab initio prediction:Prodigal:002006;locus_tag=JMBBBDBI_01626;product=hypothetical protein
	NODE_1_length_2846042_cov_1532.926957	Prodigal:002006	CDS	1571203	1571445	+	ID=JMBBBDBI_01627;inference=ab initio prediction:Prodigal:002006;locus_tag=JMBBBDBI_01627;product=hypothetical protein
	NODE_1_length_2846042_cov_1532.926957	Prodigal:002006	CDS	1571435	1572328	+	ID=JMBBBDBI_01628;eC_number=2.7.7.-;Name=dnaG_1;gene=dnaG_1;inference=ab initio prediction:Prodigal:002006,protein motif:HAMAP:MF_00974;locus_tag=JMBBBDBI_01628;product=DNA primase
	NODE_1_length_2846042_cov_1532.926957	Prodigal:002006	CDS	1572325	1574271	+	ID=JMBBBDBI_01629;inference=ab initio prediction:Prodigal:002006;locus_tag=JMBBBDBI_01629;product=hypothetical protein
	NODE_1_length_2846042_cov_1532.926957	Prodigal:002006	CDS	1574268	1574759	+	ID=JMBBBDBI_01630;inference=ab initio prediction:Prodigal:002006;locus_tag=JMBBBDBI_01630;product=hypothetical protein
	NODE_1_length_2846042_cov_1532.926957	Prodigal:002006	CDS	1574770	1575444	+	ID=JMBBBDBI_01631;inference=ab initio prediction:Prodigal:002006;locus_tag=JMBBBDBI_01631;product=hypothetical protein
	NODE_1_length_2846042_cov_1532.926957	Prodigal:002006	CDS	1575404	1575562	+	ID=JMBBBDBI_01632;inference=ab initio prediction:Prodigal:002006;locus_tag=JMBBBDBI_01632;product=hypothetical protein
	NODE_1_length_2846042_cov_1532.926957	Prodigal:002006	CDS	1575754	1578201	+	ID=JMBBBDBI_01633;inference=ab initio prediction:Prodigal:002006;locus_tag=JMBBBDBI_01633;product=hypothetical protein
	NODE_1_length_2846042_cov_1532.926957	Prodigal:002006	CDS	1578205	1579662	+	ID=JMBBBDBI_01634;inference=ab initio prediction:Prodigal:002006;locus_tag=JMBBBDBI_01634;product=hypothetical protein
	NODE_1_length_2846042_cov_1532.926957	Prodigal:002006	CDS	1579681	1580037	+	ID=JMBBBDBI_01635;inference=ab initio prediction:Prodigal:002006;locus_tag=JMBBBDBI_01635;product=hypothetical protein
	NODE_1_length_2846042_cov_1532.926957	Prodigal:002006	CDS	1580030	1580395	+	ID=JMBBBDBI_01636;inference=ab initio prediction:Prodigal:002006;locus_tag=JMBBBDBI_01636;product=hypothetical protein
	NODE_1_length_2846042_cov_1532.926957	Prodigal:002006	CDS	1580392	1582104	+	ID=JMBBBDBI_01637;inference=ab initio prediction:Prodigal:002006;locus_tag=JMBBBDBI_01637;product=hypothetical protein
	NODE_1_length_2846042_cov_1532.926957	Prodigal:002006	CDS	1582101	1582961	+	ID=JMBBBDBI_01638;inference=ab initio prediction:Prodigal:002006;locus_tag=JMBBBDBI_01638;product=hypothetical protein
	NODE_1_length_2846042_cov_1532.926957	Prodigal:002006	CDS	1583063	1583908	+	ID=JMBBBDBI_01639;inference=ab initio prediction:Prodigal:002006;locus_tag=JMBBBDBI_01639;product=hypothetical protein
	NODE_1_length_2846042_cov_1532.926957	Aragorn:001002	tRNA	1585486	1585559	-	ID=JMBBBDBI_01640;inference=COORDINATES:profile:Aragorn:001002;locus_tag=JMBBBDBI_01640;product=tRNA-Gln(ctg)
[truncated: 1,857 more rows]
