# Supplementary material for: Phylogeny and Metabolic Potential of the Methanotrophic Lineage MO3 in Beijerinckiaceae from the Paddy Soil through Metagenome-Assembled Genome Reconstruction
Source: Microorganisms. 2022 May 1;10(5):955. doi: 10.3390/microorganisms10050955 (PMC9145241; doi:10.3390/microorganisms10050955)
Supplement: Supplementary file 1 [file microorganisms-10-00955-s001.zip › Table S3.xlsx]

## Sheet: Sheet1
	feature_id	location	type	function	aliases	protein_md5
	fig|184923.8.peg.1	NODE_139_length_195309_cov_1599.103793_1+408	CDS	hypothetical protein		ae06d4cc9509c9ef26136b6f0ea34a4d
	fig|184923.8.peg.2	NODE_139_length_195309_cov_1599.103793_688-102	CDS	hypothetical protein		1ff05b8bdbd528fde252bdc9f76d36e4
	fig|184923.8.peg.3	NODE_139_length_195309_cov_1599.103793_983-282	CDS	hypothetical protein		0210d514d12800aadadeb037461f7e31
	fig|184923.8.peg.4	NODE_139_length_195309_cov_1599.103793_1064+477	CDS	hypothetical protein		b7d4b6011240a806fe9c348575244773
	fig|184923.8.peg.5	NODE_139_length_195309_cov_1599.103793_4725-3216	CDS	Type I restriction-modification system, restriction subunit R (EC 3.1.21.3)		f5b70f55abdde724e3f293f944d52c9d
	fig|184923.8.peg.6	NODE_139_length_195309_cov_1599.103793_5708-987	CDS	Type I restriction-modification system, specificity subunit S		fde745e5ac628190955f307a5f7f841c
	fig|184923.8.peg.7	NODE_139_length_195309_cov_1599.103793_7541-1551	CDS	Type I restriction-modification system, DNA-methyltransferase subunit M (EC 2.1.1.72)		fb8b8e8cb86e8ba5e8d1eab1dd3a1936
	fig|184923.8.peg.8	NODE_139_length_195309_cov_1599.103793_8274-603	CDS	hypothetical protein		42bfb81f554905bb1f03c7504d07d587
	fig|184923.8.peg.9	NODE_139_length_195309_cov_1599.103793_8966-690	CDS	hypothetical protein		aff967ff6fecda8e2a868ddffe35b6c4
	fig|184923.8.peg.10	NODE_139_length_195309_cov_1599.103793_9200-201	CDS	hypothetical protein		45f51796d0044cfe62d329455ad82abe
	fig|184923.8.peg.11	NODE_139_length_195309_cov_1599.103793_9596-261	CDS	hypothetical protein		f615092b93f0a1d07be6b1c56badc52d
	fig|184923.8.peg.12	NODE_139_length_195309_cov_1599.103793_11117-1212	CDS	symbiosis island integrase		28cf58b855eb74fc01e82115561625a6
	fig|184923.8.rna.1	NODE_139_length_195309_cov_1599.103793_11356-76	rna	tRNA-Thr-TGT
	fig|184923.8.peg.13	NODE_139_length_195309_cov_1599.103793_11538+324	CDS	hypothetical protein		cf8945a5b06a860218a5ceb4bf00ba5f
	fig|184923.8.peg.14	NODE_139_length_195309_cov_1599.103793_12339-306	CDS	hypothetical protein		9d55b9cc194f771510c3b8d3a05f5424
	fig|184923.8.peg.15	NODE_139_length_195309_cov_1599.103793_12684+666	CDS	Two-component system sensor histidine kinase		9dc9478b0ef652fa3f25e8a3af77ee64
	fig|184923.8.peg.16	NODE_139_length_195309_cov_1599.103793_13498+1869	CDS	Methylmalonyl-CoA mutase small subunit, MutA (EC 5.4.99.2)		78744fe17d1ca107928dd2af53522c36
	fig|184923.8.peg.17	NODE_139_length_195309_cov_1599.103793_15728+1062	CDS	Glycine oxidase ThiO (EC 1.4.3.19)		596d2f381e4c0bd4ac5229a40730a70f
	fig|184923.8.peg.18	NODE_139_length_195309_cov_1599.103793_16794+114	CDS	Sulfur carrier protein ThiS		92dc297413ec4220217163630b7e8cc9
	fig|184923.8.peg.19	NODE_139_length_195309_cov_1599.103793_16925+798	CDS	Thiazole synthase (EC 2.8.1.10)		2a303759c98a379c19ee19b439dd6a3a
	fig|184923.8.peg.20	NODE_139_length_195309_cov_1599.103793_17715+600	CDS	Thiamin-phosphate pyrophosphorylase (EC 2.5.1.3)		ab72a6ae4dcbe2c0bf7664dd9502f737
	fig|184923.8.peg.21	NODE_139_length_195309_cov_1599.103793_18287+1140	CDS	hypothetical protein		9919e83b1c33a37c774b7373a531b17d
	fig|184923.8.repeat.1	NODE_139_length_195309_cov_1599.103793_18337+105	repeat	repeat region
	fig|184923.8.peg.22	NODE_139_length_195309_cov_1599.103793_20271-720	CDS	protein of unknown function DUF1013		a7cb8ba900409f94c3da1bb1b97b9bc0
	fig|184923.8.peg.23	NODE_139_length_195309_cov_1599.103793_20415+135	CDS	hypothetical protein		46b7c7d04955961918864d8da754eb6a
	fig|184923.8.peg.24	NODE_139_length_195309_cov_1599.103793_20611+339	CDS	hypothetical protein		af0119fcccfb09a844be604a6eb024cb
	fig|184923.8.peg.25	NODE_139_length_195309_cov_1599.103793_23431-2451	CDS	Glycyl-tRNA synthetase beta chain (EC 6.1.1.14)		124360b68b5f1bec62f11ef697f2953e
	fig|184923.8.peg.26	NODE_139_length_195309_cov_1599.103793_23677-183	CDS	hypothetical protein		01de3d20c4bb15de0b5f22ff0d0fbef6
	fig|184923.8.peg.27	NODE_139_length_195309_cov_1599.103793_23942+750	CDS	Cephalosporin hydroxylase		b92056eb4794ddd07c1f9f646bff0aa2
	fig|184923.8.peg.28	NODE_139_length_195309_cov_1599.103793_24806-114	CDS	hypothetical protein		7c5d51d25e5bc29c42b76149007d7b8e
	fig|184923.8.peg.29	NODE_139_length_195309_cov_1599.103793_24842+768	CDS	hypothetical protein		cf3cf1a710187cd42d468405ee12fbd6
	fig|184923.8.peg.30	NODE_139_length_195309_cov_1599.103793_26790-1152	CDS	Aminotransferase, DegT/DnrJ/EryC1/StrS family		337186078082591ad01e32fb2db6295a
	fig|184923.8.peg.31	NODE_139_length_195309_cov_1599.103793_27422-564	CDS	dTDP-4-dehydrorhamnose 3,5-epimerase (EC 5.1.3.13)		8ee0cf10c28be6eca48824f37313abdf
	fig|184923.8.peg.32	NODE_139_length_195309_cov_1599.103793_28654-1236	CDS	SAM-dependent methyltransferase		a8f51b38a9569fbbaa04f63be5fceb36
	fig|184923.8.peg.33	NODE_139_length_195309_cov_1599.103793_28702+165	CDS	hypothetical protein		0f6c506d6dcc104685d325e0454cc8a6
	fig|184923.8.peg.34	NODE_139_length_195309_cov_1599.103793_28924+555	CDS	hypothetical protein		e8793e1540bd2435c4de150eb29d86ce
	fig|184923.8.peg.35	NODE_139_length_195309_cov_1599.103793_29658-171	CDS	hypothetical protein		7c2e3cae1200d94cf93afce7c6b185ab
	fig|184923.8.peg.36	NODE_139_length_195309_cov_1599.103793_31264-1524	CDS	5-aminolevulinate synthase (EC 2.3.1.37)		4a5ad5040eaef4f830c20b407920f1a1
	fig|184923.8.peg.37	NODE_139_length_195309_cov_1599.103793_31533+1011	CDS	UDP-glucuronate 5'-epimerase (EC 5.1.3.12)		767c49517e3d7ad154bc371f75d7a625
	fig|184923.8.peg.38	NODE_139_length_195309_cov_1599.103793_32709-159	CDS	hypothetical protein		117cb3f85321fb28e9cb59abfdc3e15e
	fig|184923.8.peg.39	NODE_139_length_195309_cov_1599.103793_33347-642	CDS	hypothetical protein		23a74d4a9f8c55db3fad961ee0a8cb70
	fig|184923.8.peg.40	NODE_139_length_195309_cov_1599.103793_33453+282	CDS	hypothetical protein		f6c7f9254396c6b3414800d5b536d0b2
	fig|184923.8.peg.41	NODE_139_length_195309_cov_1599.103793_33969+219	CDS	hypothetical protein		871df928ea1d0a6a8b0732c9ecc6dddb
	fig|184923.8.peg.42	NODE_139_length_195309_cov_1599.103793_34184+597	CDS	hypothetical protein		f530c33537e0b77e4e177f15afce3d00
	fig|184923.8.peg.43	NODE_139_length_195309_cov_1599.103793_35215+888	CDS	hypothetical protein		56b16eabaae452361378eeabe8ecc2eb
	fig|184923.8.peg.44	NODE_139_length_195309_cov_1599.103793_36932-495	CDS	hypothetical protein		d5024d37a11b255beb6eab8f16382bd9
	fig|184923.8.peg.45	NODE_139_length_195309_cov_1599.103793_37567-594	CDS	hypothetical protein		cefb4e1b4c72b8c2dd2e8c169039bc50
	fig|184923.8.peg.46	NODE_139_length_195309_cov_1599.103793_38155-576	CDS	hypothetical protein		f8305f1d5675c3eaa61e4532c837b8eb
	fig|184923.8.peg.47	NODE_139_length_195309_cov_1599.103793_38944-786	CDS	hypothetical protein		8dc089c966b1683d1fa1e3213635c290
	fig|184923.8.peg.48	NODE_139_length_195309_cov_1599.103793_39217+813	CDS	hypothetical protein		8e956346942229d13b2b22980c017765
	fig|184923.8.peg.49	NODE_139_length_195309_cov_1599.103793_40145+834	CDS	Electron transfer flavoprotein, beta subunit		dc9f1b09cc24cb863d9e4593fef593f9
	fig|184923.8.peg.50	NODE_139_length_195309_cov_1599.103793_40978+945	CDS	Electron transfer flavoprotein, alpha subunit		8dc860db6b43437dff393ebec53d3f96
	fig|184923.8.peg.51	NODE_139_length_195309_cov_1599.103793_41997+369	CDS	hypothetical protein		727f2ea4b373934083c77aefaedac3d0
	fig|184923.8.repeat.2	NODE_139_length_195309_cov_1599.103793_42149+108	repeat	repeat region
	fig|184923.8.peg.52	NODE_139_length_195309_cov_1599.103793_42415+879	CDS	3-hydroxybutyryl-CoA dehydrogenase (EC 1.1.1.157)		d5dc7fcd8fafcb819133ba0a04233867
	fig|184923.8.peg.53	NODE_139_length_195309_cov_1599.103793_43503+570	CDS	HNH endonuclease family protein		f75753cfcdff7687b079cb73ef22d7d0
	fig|184923.8.peg.54	NODE_139_length_195309_cov_1599.103793_44318+1296	CDS	Adenylosuccinate synthetase (EC 6.3.4.4)		7cd959e2681a6c6c6697eec3c8b4479d
	fig|184923.8.peg.55	NODE_139_length_195309_cov_1599.103793_45671+1392	CDS	hypothetical protein		11f093d0681f8732babecbb3d5d30104
	fig|184923.8.peg.56	NODE_139_length_195309_cov_1599.103793_47729-591	CDS	Thiol peroxidase, Bcp-type (EC 1.11.1.15)		a0fd04c2e0b21fc848c9f33108945359
	fig|184923.8.peg.57	NODE_139_length_195309_cov_1599.103793_48016+3492	CDS	hypothetical protein		2f5c97d21220727e90d6a761c1611dc4
	fig|184923.8.peg.58	NODE_139_length_195309_cov_1599.103793_52781-1260	CDS	Tyrosyl-tRNA synthetase (EC 6.1.1.1)		4280a9ecd27e47e675f3fd1e122f6965
	fig|184923.8.peg.59	NODE_139_length_195309_cov_1599.103793_52839+213	CDS	hypothetical protein		c4c4386c72060557ff80da70f8ad5a79
	fig|184923.8.peg.60	NODE_139_length_195309_cov_1599.103793_53197+126	CDS	hypothetical protein		63b055d62969eeacd85371d2ffb78b32
	fig|184923.8.peg.61	NODE_139_length_195309_cov_1599.103793_53464+312	CDS	hypothetical protein		37fb0f0833038fd5e80c9800989b8868
	fig|184923.8.peg.62	NODE_139_length_195309_cov_1599.103793_54140-153	CDS	hypothetical protein		ef3b07dafc7991f22e2e32ea7217fbc0
	fig|184923.8.peg.63	NODE_139_length_195309_cov_1599.103793_54449+747	CDS	SAM-dependent methyltransferase		8205fcad65c990b03a21c104be975e43
	fig|184923.8.rna.2	NODE_139_length_195309_cov_1599.103793_55350-77	rna	tRNA-Arg-CCG
	fig|184923.8.peg.64	NODE_139_length_195309_cov_1599.103793_55618-156	CDS	hypothetical protein		a6a62794ba541e82f057c6ed1ff5f125
	fig|184923.8.peg.65	NODE_139_length_195309_cov_1599.103793_57039-1440	CDS	Mg/Co/Ni transporter MgtE, CBS domain-containing		71061fa44b42785eed8adecf39873ed0
	fig|184923.8.peg.66	NODE_139_length_195309_cov_1599.103793_57060+1467	CDS	Outer membrane protein		8b461db93d14589fc8c81301191be664
	fig|184923.8.rna.3	NODE_139_length_195309_cov_1599.103793_58868-85	rna	tRNA-Leu-GAG
	fig|184923.8.peg.67	NODE_139_length_195309_cov_1599.103793_59021-114	CDS	hypothetical protein		72143ef30f1555b209afca5b11a7f4c2
	fig|184923.8.peg.68	NODE_139_length_195309_cov_1599.103793_59231+1041	CDS	hypothetical protein		8f07b3b670a5802bd7fae29a688c0a4e
	fig|184923.8.peg.69	NODE_139_length_195309_cov_1599.103793_61508-1119	CDS	Glucose-fructose oxidoreductase (EC 1.1.99.28)		35a3281248044a519425d237012bd3de
	fig|184923.8.peg.70	NODE_139_length_195309_cov_1599.103793_62897-1314	CDS	hypothetical protein		cf664547b683f1fc3ae77a5bb5d02fd0
	fig|184923.8.peg.71	NODE_139_length_195309_cov_1599.103793_63070-177	CDS	hypothetical protein		47f33bfbc4f07797bbf65e8904f223c1
	fig|184923.8.peg.72	NODE_139_length_195309_cov_1599.103793_63363-297	CDS	hypothetical protein		63ef26c539423f4d2654444157d0097c
	fig|184923.8.peg.73	NODE_139_length_195309_cov_1599.103793_63581-222	CDS	hypothetical protein		c46ca0130a4e48f70a2294230610dd80
	fig|184923.8.peg.74	NODE_139_length_195309_cov_1599.103793_65125-1503	CDS	hypothetical protein		a03a9d3d0436b3ff61379e7dcb720d1b
	fig|184923.8.peg.75	NODE_139_length_195309_cov_1599.103793_66802-1665	CDS	Porphobilinogen synthase (EC 4.2.1.24)		071ffcf5bb590a3a83746cfd8ebcd609
	fig|184923.8.peg.76	NODE_139_length_195309_cov_1599.103793_66813+471	CDS	LSU ribosomal protein L13p (L13Ae)		6e16d382b72f20470b054c7e21b5e177
	fig|184923.8.peg.77	NODE_139_length_195309_cov_1599.103793_67286+483	CDS	SSU ribosomal protein S9p (S16e)		2f676802139f21adb06115224a7f5d13
	fig|184923.8.peg.78	NODE_139_length_195309_cov_1599.103793_67964+1581	CDS	hypothetical protein		b7e85549c87742fb8a5adf3d944f6136
	fig|184923.8.peg.79	NODE_139_length_195309_cov_1599.103793_69883+2727	CDS	Valyl-tRNA synthetase (EC 6.1.1.9)		c40c3d5a05dfa3217fdf4d2cb3af85a9
	fig|184923.8.peg.80	NODE_139_length_195309_cov_1599.103793_73467-873	CDS	Manganese ABC transporter, inner membrane permease protein SitD		ab7778f2db193e147b748dd9c9dd1240
	fig|184923.8.peg.81	NODE_139_length_195309_cov_1599.103793_74333-870	CDS	Manganese ABC transporter, inner membrane permease protein SitC		1cdec7af76a88cb3cb8eb335407cd48c
	fig|184923.8.peg.82	NODE_139_length_195309_cov_1599.103793_75199-867	CDS	Manganese ABC transporter, ATP-binding protein SitB		8833118dc5544d505f1e4d3eb97eea2f
	fig|184923.8.peg.83	NODE_139_length_195309_cov_1599.103793_76235-1050	CDS	Manganese ABC transporter, periplasmic-binding protein SitA		ea6aa1f245e44d5fd6ce2bfec68b2687
	fig|184923.8.peg.84	NODE_139_length_195309_cov_1599.103793_76426+453	CDS	Mn-dependent transcriptional regulator MntR		fd6f8db887c7fed4eae31dc64b08fd70
	fig|184923.8.peg.85	NODE_139_length_195309_cov_1599.103793_77160+246	CDS	hypothetical protein		4ddaa8ba59081f99676e2b528c197a2c
	fig|184923.8.peg.86	NODE_139_length_195309_cov_1599.103793_77639+855	CDS	hypothetical protein		e732fa6400fdd54c2acd70813387063e
	fig|184923.8.peg.87	NODE_139_length_195309_cov_1599.103793_78530+432	CDS	hypothetical protein		c53a05793839fc5f8e257828a6570d4a
	fig|184923.8.peg.88	NODE_139_length_195309_cov_1599.103793_78958+531	CDS	Ribosomal-protein-S18p-alanine acetyltransferase (EC 2.3.1.-)		70d6a3f73e2d85f5e3ea4fb43bab4ca0
	fig|184923.8.peg.89	NODE_139_length_195309_cov_1599.103793_79745+1425	CDS	tRNA-i(6)A37 methylthiotransferase (EC 2.8.4.3)		ead845ebb22b54f8ec0b484ae134f28b
	fig|184923.8.peg.90	NODE_139_length_195309_cov_1599.103793_81166+1059	CDS	Phosphate starvation-inducible protein PhoH, predicted ATPase		669e0c0b5e50e70d1ac3745511024ae3
	fig|184923.8.peg.91	NODE_139_length_195309_cov_1599.103793_82221+489	CDS	Metal-dependent hydrolase YbeY, involved in rRNA and/or ribosome maturation and assembly		b61ae5773fac67f292c8c732f18450ab
	fig|184923.8.peg.92	NODE_139_length_195309_cov_1599.103793_82712+1029	CDS	Magnesium and cobalt efflux protein CorC		7d21e435522980133c8dfbafb66efcb9
	fig|184923.8.peg.93	NODE_139_length_195309_cov_1599.103793_85123-1317	CDS	Dihydrofolate synthase (EC 6.3.2.12) @ Folylpolyglutamate synthase (EC 6.3.2.17)		3baf1d7346b98c6601464537f5467826
	fig|184923.8.peg.94	NODE_139_length_195309_cov_1599.103793_86016-870	CDS	Acetyl-coenzyme A carboxyl transferase beta chain (EC 6.4.1.2)		b56fb82afd7f63c67fe48e0cabad3357
	fig|184923.8.peg.95	NODE_139_length_195309_cov_1599.103793_86909-870	CDS	Tryptophan synthase alpha chain (EC 4.2.1.20)		c663040eec22ad4d4385f741e8d33210
	fig|184923.8.peg.96	NODE_139_length_195309_cov_1599.103793_86984+678	CDS	hypothetical protein		9ad0cf235160f92102068ae7824e7253
	fig|184923.8.peg.97	NODE_139_length_195309_cov_1599.103793_87687+1533	CDS	Ferredoxin reductase		eb4382219d895b187dfb0df5c832a25c
	fig|184923.8.peg.98	NODE_139_length_195309_cov_1599.103793_89274+255	CDS	hypothetical protein		42b4e78f147bad42c3e352dc78beb7e1
	fig|184923.8.peg.99	NODE_139_length_195309_cov_1599.103793_89583+660	CDS	Putative transmembrane protein		1b0a5efc1f065065034531ca8ca196af
	fig|184923.8.peg.100	NODE_139_length_195309_cov_1599.103793_90348+963	CDS	1-phosphofructokinase (EC 2.7.1.56)		ef117eb102d216477d09b8ebc4ff8779
	fig|184923.8.peg.101	NODE_139_length_195309_cov_1599.103793_91477+1053	CDS	Fructose-1,6-bisphosphatase, type I (EC 3.1.3.11)		cab3076c27b1638dcae66e5efafcb543
	fig|184923.8.peg.102	NODE_139_length_195309_cov_1599.103793_92542+876	CDS	Phosphoribulokinase (EC 2.7.1.19)		c094e97340c5491d613c2c7200295971
	fig|184923.8.peg.103	NODE_139_length_195309_cov_1599.103793_93431+2022	CDS	Transketolase (EC 2.2.1.1)		dfbf1f9f3d3dd2e98d6ab11e3c30f0f7
	fig|184923.8.peg.104	NODE_139_length_195309_cov_1599.103793_95566+1092	CDS	Fructose-bisphosphate aldolase class II (EC 4.1.2.13)		e0a755266d16b5f85133faafd9e5abb0
	fig|184923.8.peg.105	NODE_139_length_195309_cov_1599.103793_96790+681	CDS	Ribulose-phosphate 3-epimerase (EC 5.1.3.1)		536364a1002e4f1d92204e0df07b77f3
	fig|184923.8.peg.106	NODE_139_length_195309_cov_1599.103793_97460+765	CDS	Xylulose-1,5-bisphosphate phosphatase CbbY, converts this Rubisco inhibiting byproduct to xylulose-5P		5ea8c74f111130c0d5a6b7f47e8596cd
	fig|184923.8.peg.107	NODE_139_length_195309_cov_1599.103793_99368-1071	CDS	hypothetical protein		e6e3503d8b240f9fa8df66a74404172b
	fig|184923.8.peg.108	NODE_139_length_195309_cov_1599.103793_99488+552	CDS	Cation transport protein ChaC		8da8f951e6c1efe421241530ce2716a0
	fig|184923.8.peg.109	NODE_139_length_195309_cov_1599.103793_100610-477	CDS	hypothetical protein		4b5ab05ed02b732ad26636ddb42101fb
	fig|184923.8.repeat.3	NODE_139_length_195309_cov_1599.103793_100626+120	repeat	repeat region
	fig|184923.8.peg.110	NODE_139_length_195309_cov_1599.103793_101697-903	CDS	Acyl-CoA:1-acyl-sn-glycerol-3-phosphate acyltransferase (EC 2.3.1.51)		9bc76892b85f768ecacd9991b5153f35
	fig|184923.8.peg.111	NODE_139_length_195309_cov_1599.103793_101806+885	CDS	Arginase (EC 3.5.3.1)		23e297a43fd0bede0c4f818647c062d0
	fig|184923.8.peg.112	NODE_139_length_195309_cov_1599.103793_104298-1605	CDS	Na+/H+ antiporter		481cc73db9f9cf8cc41a70ff1020a8ed
	fig|184923.8.peg.113	NODE_139_length_195309_cov_1599.103793_104557-222	CDS	Uncharacterized protein Npun_F4008		e010c1ea5d6450962c3451d6d8566da9
	fig|184923.8.peg.114	NODE_139_length_195309_cov_1599.103793_106726-2160	CDS	Enoyl-CoA hydratase (EC 4.2.1.17) / Delta(3)-cis-delta(2)-trans-enoyl-CoA isomerase (EC 5.3.3.8) / 3-hydroxyacyl-CoA dehydrogenase (EC 1.1.1.35) / 3-hydroxybutyryl-CoA epimerase (EC 5.1.2.3)		612e87472418f7fb5c0f3a3f5049368b
	fig|184923.8.peg.115	NODE_139_length_195309_cov_1599.103793_108968-1884	CDS	hypothetical protein		11ae4017340ef233685835151fd23fae
	fig|184923.8.peg.116	NODE_139_length_195309_cov_1599.103793_109518-405	CDS	Two-component system regulatory protein		7e5a78619881ddf3cecc85a164f11ad1
	fig|184923.8.peg.117	NODE_139_length_195309_cov_1599.103793_110024-381	CDS	hypothetical protein		ea53d5c3859a6d2f55fcc2ce19afefed
	fig|184923.8.peg.118	NODE_139_length_195309_cov_1599.103793_110149-129	CDS	hypothetical protein		0238595bcd337397631a5444666f77b7
	fig|184923.8.peg.119	NODE_139_length_195309_cov_1599.103793_110352+543	CDS	hypothetical protein		290a122010a6c487fd393fbdb029565e
	fig|184923.8.peg.120	NODE_139_length_195309_cov_1599.103793_112615-1500	CDS	Phosphoglucosamine mutase (EC 5.4.2.10) / Phosphomannomutase (EC 5.4.2.8)		86b38bc976495d6612d1b62af71517e5
	fig|184923.8.peg.121	NODE_139_length_195309_cov_1599.103793_112643+159	CDS	hypothetical protein		44caecb9e8bec6bc896e48c3dd5cbe8d
	fig|184923.8.peg.122	NODE_139_length_195309_cov_1599.103793_112961+393	CDS	ApaG protein		1decb7ad76d635c0958eaf70b6188a9b
	fig|184923.8.repeat.4	NODE_139_length_195309_cov_1599.103793_113499+162	repeat	repeat region
	fig|184923.8.peg.123	NODE_139_length_195309_cov_1599.103793_113675+1182	CDS	Uncharacterized deacetylase		d29f2c7e8703b4afaa4bc7ef8e9558a1
	fig|184923.8.peg.124	NODE_139_length_195309_cov_1599.103793_114954+159	CDS	hypothetical protein		e1467f81baaf2ab3a6d7ce57722bcdd4
	fig|184923.8.peg.125	NODE_139_length_195309_cov_1599.103793_115109+96	CDS	hypothetical protein		b6ace2e10d4aaa45963e59fb0130ed3b
	fig|184923.8.peg.126	NODE_139_length_195309_cov_1599.103793_115280+1227	CDS	hypothetical protein		30addde015eb1cbb7ddb773a618d11d0
	fig|184923.8.peg.127	NODE_139_length_195309_cov_1599.103793_116631+1242	CDS	hypothetical protein		48fba875f4af4049029d3f84304b3579
	fig|184923.8.peg.128	NODE_139_length_195309_cov_1599.103793_118355-162	CDS	hypothetical protein		404670256226f70343d4e3593ee5f670
	fig|184923.8.peg.129	NODE_139_length_195309_cov_1599.103793_118385+1014	CDS	Sulfate and thiosulfate binding protein CysP		d4be5b42ef56ffcba2e60677891db9b0
	fig|184923.8.peg.130	NODE_139_length_195309_cov_1599.103793_119625-180	CDS	hypothetical protein		ec582faeff97ddd6a10ee273be08991d
	fig|184923.8.peg.131	NODE_139_length_195309_cov_1599.103793_119624+825	CDS	Sulfate transport system permease protein CysT		a7ab3791e5863a22a8c199b54a9d76b5
	fig|184923.8.peg.132	NODE_139_length_195309_cov_1599.103793_120438+1116	CDS	Sulfate transport system permease protein CysW		1beaf70f4f1a6835d2699ac72c2cfb30
	fig|184923.8.peg.133	NODE_139_length_195309_cov_1599.103793_121550+1059	CDS	Sulfate and thiosulfate import ATP-binding protein CysA (EC 3.6.3.25)		5adecc06b08aae2cb127fadab6ac75a0
	fig|184923.8.peg.134	NODE_139_length_195309_cov_1599.103793_122614+321	CDS	hypothetical protein		4bf875a7385ed89671c29925f9e87805
	fig|184923.8.peg.135	NODE_139_length_195309_cov_1599.103793_122931+1794	CDS	O-acetylhomoserine sulfhydrylase (EC 2.5.1.49) @ O-succinylhomoserine sulfhydrylase (EC 2.5.1.48)		48df4de1e3e323256a6a21002905009c
	fig|184923.8.peg.136	NODE_139_length_195309_cov_1599.103793_124831+810	CDS	Membrane-bound lytic murein transglycosylase B		71a1adf308136846df5b03e7098a4b4a
	fig|184923.8.peg.137	NODE_139_length_195309_cov_1599.103793_125637+2148	CDS	Pentapeptide repeat family protein		1ed529588f3db71122d736ac96bd9b25
	fig|184923.8.peg.138	NODE_139_length_195309_cov_1599.103793_127856+474	CDS	hypothetical protein		96c8520f3896821f82178eed703ddac6
	fig|184923.8.peg.139	NODE_139_length_195309_cov_1599.103793_129639-1317	CDS	Glycolate dehydrogenase (EC 1.1.99.14), iron-sulfur subunit GlcF		4d49f980bbdcc507fb22630ffc24925a
	fig|184923.8.peg.140	NODE_139_length_195309_cov_1599.103793_130840-1200	CDS	Glycolate dehydrogenase (EC 1.1.99.14), FAD-binding subunit GlcE		95617efb16f346207a41e7b86529c288
	fig|184923.8.peg.141	NODE_139_length_195309_cov_1599.103793_131502-609	CDS	probable haloacid dehalogenase-like hydrolase STY3852		b6886bced25d542592861c6350711fbd
	fig|184923.8.peg.142	NODE_139_length_195309_cov_1599.103793_131838+342	CDS	hypothetical protein		60b5ff7ba319acaced45849576719e8b
	fig|184923.8.peg.143	NODE_139_length_195309_cov_1599.103793_132206+309	CDS	hypothetical protein		f1f6b12d78f1ceda69f823592e01751a
	fig|184923.8.peg.144	NODE_139_length_195309_cov_1599.103793_133598-1056	CDS	Glycyl-tRNA synthetase alpha chain (EC 6.1.1.14)		40217c6a609a75d9a1c9ff4fffb34cbd
	fig|184923.8.peg.145	NODE_139_length_195309_cov_1599.103793_133822+357	CDS	hypothetical protein		7c4dc5433985711adc305be2854beb8f
	fig|184923.8.peg.146	NODE_139_length_195309_cov_1599.103793_134959-780	CDS	hypothetical protein		4c8d6f7af130f26d2b6969ef0f543a46
	fig|184923.8.peg.147	NODE_139_length_195309_cov_1599.103793_135176-225	CDS	hypothetical protein		5f43883d5086c4fff807eb3dd7702bd5
	fig|184923.8.peg.148	NODE_139_length_195309_cov_1599.103793_135306+1014	CDS	Decaprenyl diphosphate synthase (EC 2.5.1.91)		2e6a015fb935c254bf7d3bab01c99c87
	fig|184923.8.peg.149	NODE_139_length_195309_cov_1599.103793_137148-810	CDS	type II DNA modification methyltransferase, putative		8fff566eaac170a06afb600cecdd8ef3
	fig|184923.8.peg.150	NODE_139_length_195309_cov_1599.103793_137212+1245	CDS	hypothetical protein		5c761e3ae8a8a6a7c777bdf2a6fe3bfe
	fig|184923.8.peg.151	NODE_139_length_195309_cov_1599.103793_138632-117	CDS	hypothetical protein		55ce4909babfdc8f0ab0052fe826c0cc
	fig|184923.8.peg.152	NODE_139_length_195309_cov_1599.103793_138700+1845	CDS	Tetratricopeptide TPR_2 repeat protein		0f4822c689eca2a15a9d1d90abb58d1e
	fig|184923.8.peg.153	NODE_139_length_195309_cov_1599.103793_140661+867	CDS	4-diphosphocytidyl-2-C-methyl-D-erythritol kinase (EC 2.7.1.148)		2ee00844982f896418835a06c6168964
	fig|184923.8.peg.154	NODE_139_length_195309_cov_1599.103793_141658+228	CDS	Uncharacterized protein Msil_1419		8f81f4d98c81c80908bd3d1407c65e6b
	fig|184923.8.peg.155	NODE_139_length_195309_cov_1599.103793_142880-978	CDS	hypothetical protein		564aa7dd452d55471b82e1a2064a2019
	fig|184923.8.peg.156	NODE_139_length_195309_cov_1599.103793_143148+372	CDS	Type III restriction-modification system methylation subunit (EC 2.1.1.72)		fae3811b7053cc51a78ccf51a3d08ed2
	fig|184923.8.peg.157	NODE_139_length_195309_cov_1599.103793_143516+1101	CDS	Type III restriction-modification system methylation subunit (EC 2.1.1.72)		5699cf867c922ecd364151ecf0ecb409
	fig|184923.8.peg.158	NODE_139_length_195309_cov_1599.103793_144699+489	CDS	putative acyl-CoA thioester hydrolase		fdabadc0b7f547e5aaa8eb862c9c5661
	fig|184923.8.peg.159	NODE_139_length_195309_cov_1599.103793_146782-1575	CDS	Glucans biosynthesis protein D precursor		c74adc7fd677b7cdea46bd21911c89ac
	fig|184923.8.peg.160	NODE_139_length_195309_cov_1599.103793_147251-255	CDS	hypothetical protein		a70ee6cbc8d74dc59bcb252fa67c0592
	fig|184923.8.peg.161	NODE_139_length_195309_cov_1599.103793_147428+1746	CDS	Long-chain-fatty-acid--CoA ligase (EC 6.2.1.3)		ad479d6e9192b235034e1931b8e09758
	fig|184923.8.peg.162	NODE_139_length_195309_cov_1599.103793_149295+288	CDS	hypothetical protein		46332929277a18e2aa3a1035eaa88bc1
	fig|184923.8.peg.163	NODE_139_length_195309_cov_1599.103793_149579+156	CDS	hypothetical protein		a52416dee38ed6c3ca63d53748eae089
	fig|184923.8.peg.164	NODE_139_length_195309_cov_1599.103793_150412-642	CDS	hypothetical protein		e6f1f52f36e2e5ca52891f0d6be5ad58
	fig|184923.8.peg.165	NODE_139_length_195309_cov_1599.103793_150966-558	CDS	RNA polymerase sigma-70 factor, ECF subfamily		42d222260fa00d9ace53af441cb1da32
	fig|184923.8.peg.166	NODE_139_length_195309_cov_1599.103793_151171-126	CDS	hypothetical protein		4ed405e8ef2e31884c185ededf8a239c
	fig|184923.8.peg.167	NODE_139_length_195309_cov_1599.103793_151185+300	CDS	hypothetical protein		8280550ed4f21565850d4f72aada4371
	fig|184923.8.peg.168	NODE_139_length_195309_cov_1599.103793_151552+882	CDS	Uncharacterized protein conserved in bacteria, NMA0228-like		3ec61f527ee13bb4de1b9489d907b083
	fig|184923.8.peg.169	NODE_139_length_195309_cov_1599.103793_152444+792	CDS	hypothetical protein		58cb8d0c3943a5d2b9b256c0494a9143
	fig|184923.8.peg.170	NODE_139_length_195309_cov_1599.103793_153232+516	CDS	DoxX		3654d8e67f55ebce3134c16bc982c3f1
	fig|184923.8.peg.171	NODE_139_length_195309_cov_1599.103793_153960+321	CDS	hypothetical protein		71b13a894e7e8ad65d1f38471203d73a
	fig|184923.8.peg.172	NODE_139_length_195309_cov_1599.103793_155299-852	CDS	Quinolinate phosphoribosyltransferase [decarboxylating] (EC 2.4.2.19)		ea037ed78bf1d1f5b19f46567a6fafff
	fig|184923.8.peg.173	NODE_139_length_195309_cov_1599.103793_155476+339	CDS	Ferredoxin		8887acc659e8f54ce3fb919296fc2550
	fig|184923.8.peg.174	NODE_139_length_195309_cov_1599.103793_156152-237	CDS	hypothetical protein		8827a9d9f48163ef5aae2f28a00c3380
	fig|184923.8.peg.175	NODE_139_length_195309_cov_1599.103793_156168+1215	CDS	hypothetical protein		a54e0d1305567e3181e73fe4f50a3902
	fig|184923.8.peg.176	NODE_139_length_195309_cov_1599.103793_158335-627	CDS	hypothetical protein		dfaf87ae6fac0efc546e1c1fee17c102
	fig|184923.8.peg.177	NODE_139_length_195309_cov_1599.103793_159963-1539	CDS	L-aspartate oxidase (EC 1.4.3.16)		7560c373b51a6818cd2ff2d13968b200
	fig|184923.8.peg.178	NODE_139_length_195309_cov_1599.103793_160952-984	CDS	Quinolinate synthetase (EC 2.5.1.72)		b84b26a3771f21849ca0138d793387d9
	fig|184923.8.peg.179	NODE_139_length_195309_cov_1599.103793_161990-981	CDS	Predicted NAD regulator in Alphaproteobacteria		4f688ed429421c51f86d9a10095176b7
	fig|184923.8.peg.180	NODE_139_length_195309_cov_1599.103793_163371-1242	CDS	hypothetical protein		99846832ef76310180dfb7d08b7ab35a
	fig|184923.8.peg.181	NODE_139_length_195309_cov_1599.103793_163493+429	CDS	Uncharacterized cysteine-rich DUF326 protein bsYhjQ/STM1261		f34eb64a6dda000a8d3a5063397c596a
	fig|184923.8.peg.182	NODE_139_length_195309_cov_1599.103793_165032-936	CDS	hypothetical protein		e58d96dca6de0cb5b3633500c05238ec
	fig|184923.8.peg.183	NODE_139_length_195309_cov_1599.103793_165173+960	CDS	Predicted molybdate-responsive regulator YvgK in bacilli		cc5b00469ec617a30ec8655f90ca3260
	fig|184923.8.peg.184	NODE_139_length_195309_cov_1599.103793_166299+1410	CDS	DNA repair protein RadA		f3855a53d5b8769c2e7a05669fb2e2d9
	fig|184923.8.peg.185	NODE_139_length_195309_cov_1599.103793_167811+798	CDS	Signal peptidase I (EC 3.4.21.89)		627c681f8d9e25e90ddbf0ce07d12693
	fig|184923.8.peg.186	NODE_139_length_195309_cov_1599.103793_168626+708	CDS	Ribonuclease III (EC 3.1.26.3)		5980d044e302afac200fe9b93cc2499c
	fig|184923.8.peg.187	NODE_139_length_195309_cov_1599.103793_169330+915	CDS	GTP-binding protein Era		ebfe43f6effbbf26da4bb11ad35c1443
	fig|184923.8.peg.188	NODE_139_length_195309_cov_1599.103793_170435+279	CDS	hypothetical protein		4b85e017ef7a132cc6407cb5846b2c4b
	fig|184923.8.peg.189	NODE_139_length_195309_cov_1599.103793_171072+300	CDS	hypothetical protein		550aba3f74c16d1766c3f3a234bde5c0
	fig|184923.8.peg.190	NODE_139_length_195309_cov_1599.103793_171637+117	CDS	hypothetical protein		57a62d744ec9b8dd551dc350b7290c6b
	fig|184923.8.rna.4	NODE_139_length_195309_cov_1599.103793_171856-90	rna	tRNA-Ser-CGA
	fig|184923.8.peg.191	NODE_139_length_195309_cov_1599.103793_172751-816	CDS	Enoyl-[acyl-carrier-protein] reductase [NADH] (EC 1.3.1.9)		0905cf04f02633ab58048118300ce8a8
	fig|184923.8.peg.192	NODE_139_length_195309_cov_1599.103793_173997-1224	CDS	3-oxoacyl-[acyl-carrier-protein] synthase, KASI (EC 2.3.1.41)		23dc3b90a1d6c17f7ea3af50e5294477
	fig|184923.8.peg.193	NODE_139_length_195309_cov_1599.103793_174756-525	CDS	3-hydroxyacyl-[acyl-carrier-protein] dehydratase, FabA form (EC 4.2.1.59) @ Trans-2-decenoyl-[acyl-carrier-protein] isomerase (EC 5.3.3.14)		df3ecb11995c6155061cf96d1899e3bb
	fig|184923.8.peg.194	NODE_139_length_195309_cov_1599.103793_175024+1227	CDS	Glycerophosphoryl diester phosphodiesterase (EC 3.1.4.46)		6b75075a3bfdf4d13e93aa02520bd86f
	fig|184923.8.peg.195	NODE_139_length_195309_cov_1599.103793_176432+1002	CDS	hypothetical protein		61f838b02c4747e812d2d2082f15adf5
	fig|184923.8.repeat.5	NODE_139_length_195309_cov_1599.103793_177491+146	repeat	repeat region
	fig|184923.8.peg.196	NODE_139_length_195309_cov_1599.103793_177933-312	CDS	hypothetical protein		5a06bf619c29dfba936fd09f6b0102c0
	fig|184923.8.peg.197	NODE_139_length_195309_cov_1599.103793_177994+306	CDS	hypothetical protein		c48b5e354e5b54b849f2787873a9b194
	fig|184923.8.peg.198	NODE_139_length_195309_cov_1599.103793_178862+1002	CDS	hypothetical protein		86ee268937d831f401e63b086a8295ba
	fig|184923.8.repeat.6	NODE_139_length_195309_cov_1599.103793_180034+162	repeat	repeat region
	fig|184923.8.peg.199	NODE_139_length_195309_cov_1599.103793_180631-441	CDS	DNA-binding response regulator ChvI		43042a7f5c82bb3238e1561c63ab4b07
	fig|184923.8.peg.200	NODE_139_length_195309_cov_1599.103793_180744-117	CDS	hypothetical protein		81d764314fb5562f36bd8ac9a11798aa
	fig|184923.8.peg.201	NODE_139_length_195309_cov_1599.103793_180767+120	CDS	hypothetical protein		cc2660b1cf50dd47f491f03cdb45817b
	fig|184923.8.peg.202	NODE_139_length_195309_cov_1599.103793_180974+1443	CDS	Dihydrolipoamide dehydrogenase of pyruvate dehydrogenase complex (EC 1.8.1.4)		ca2e7b563326ae64db118c997911b516
	fig|184923.8.peg.203	NODE_139_length_195309_cov_1599.103793_182413+231	CDS	hypothetical protein		8cb943e221548ce2a75481e42b40f3b4
	fig|184923.8.peg.204	NODE_139_length_195309_cov_1599.103793_183041-402	CDS	Alternative dihydrofolate reductase 3		c2760ba944726fbf64e71fa9962f8182
	fig|184923.8.peg.205	NODE_139_length_195309_cov_1599.103793_183040+156	CDS	hypothetical protein		4571c3d9c31c04dacea5a7f77c8a5899
	fig|184923.8.peg.206	NODE_139_length_195309_cov_1599.103793_183209+354	CDS	Protein of unknown function DUF1428		c18c597add0c238b47e5ac20cbf71372
	fig|184923.8.peg.207	NODE_139_length_195309_cov_1599.103793_183929+210	CDS	hypothetical protein		9e18ddb02e18ecc77fa2dc87e3402e2f
	fig|184923.8.peg.208	NODE_139_length_195309_cov_1599.103793_184768+234	CDS	hypothetical protein		174876d433e07a0140a1d057859f7c79
	fig|184923.8.peg.209	NODE_139_length_195309_cov_1599.103793_185058+663	CDS	Acetyltransferase		ea9751d3665fe4360a8fc24e27704a5e
	fig|184923.8.peg.210	NODE_139_length_195309_cov_1599.103793_185711+117	CDS	hypothetical protein		3f89f0325c6b5ab83668227a34140ec8
	fig|184923.8.peg.211	NODE_139_length_195309_cov_1599.103793_185875+807	CDS	hypothetical protein		a9b722bec707309b47cc937084993a2c
	fig|184923.8.peg.212	NODE_139_length_195309_cov_1599.103793_187060+1497	CDS	hypothetical protein		0548c56001954479d2adef6cecdaeddb
	fig|184923.8.peg.213	NODE_139_length_195309_cov_1599.103793_188572+1440	CDS	Probable poly(beta-D-mannuronate) O-acetylase (EC 2.3.1.-)		636ce0bb9f9ad091a0671ff85cd1cf53
	fig|184923.8.peg.214	NODE_139_length_195309_cov_1599.103793_190065+1083	CDS	hypothetical protein		dd2c9d92f1e90699a691731b12ec7eac
	fig|184923.8.peg.215	NODE_139_length_195309_cov_1599.103793_191191+267	CDS	hypothetical protein		1df136e40bfdce8a5bd493d6351ba8b8
	fig|184923.8.peg.216	NODE_139_length_195309_cov_1599.103793_191551+915	CDS	hypothetical protein		2442d74e688794fefffb883de99dbc09
	fig|184923.8.peg.217	NODE_139_length_195309_cov_1599.103793_192970+798	CDS	tRNA (guanine(37)-N(1))-methyltransferase (EC 2.1.1.228)		149a836760221f2eba9ea27e1e0498eb
	fig|184923.8.peg.218	NODE_139_length_195309_cov_1599.103793_193946+1200	CDS	RND efflux system, membrane fusion protein		0752b1d78afb01cf10724d320384b3d2
	fig|184923.8.peg.219	NODE_139_length_195309_cov_1599.103793_195158+150	CDS	RND efflux system, inner membrane transporter		710bbecb416c134bf98e1083e87f1df5
	fig|184923.8.repeat.7	NODE_139_length_195309_cov_1599.103793_195167+143	repeat	repeat region
	fig|184923.8.peg.220	NODE_1654_length_28295_cov_1493.148584_347-324	CDS	Site-specific recombinase		901a8833d35389373d156b88a3c37e57
	fig|184923.8.peg.221	NODE_1654_length_28295_cov_1493.148584_1233-774	CDS	D-alanyl-D-alanine carboxypeptidase (EC 3.4.16.4)		4f81345de703293ee7e60dc187af7480
	fig|184923.8.peg.222	NODE_1654_length_28295_cov_1493.148584_1712+282	CDS	hypothetical protein		5c381278897ca002741d964f9a7505f9
	fig|184923.8.peg.223	NODE_1654_length_28295_cov_1493.148584_2274+123	CDS	hypothetical protein		b5a74076becd4b7189d790944429d474
	fig|184923.8.peg.224	NODE_1654_length_28295_cov_1493.148584_2932-498	CDS	PTS IIA-like nitrogen-regulatory protein PtsN		8596b066adc7f1f0ff343ce01fedc2e9
	fig|184923.8.peg.225	NODE_1654_length_28295_cov_1493.148584_3667-699	CDS	DNA-binding response regulator KdpE		7763eff3febbaa08025fe3c4ad3459f0
	fig|184923.8.peg.226	NODE_1654_length_28295_cov_1493.148584_6384-2721	CDS	Osmosensitive K+ channel histidine kinase KdpD		0c7dc585c339ff17109eddc543daed17
	fig|184923.8.peg.227	NODE_1654_length_28295_cov_1493.148584_7034-612	CDS	Potassium-transporting ATPase C chain (EC 3.6.3.12) (TC 3.A.3.7.1)		d448e0c993c7ffcb27c39e47c714a12f
	fig|184923.8.peg.228	NODE_1654_length_28295_cov_1493.148584_9198-2154	CDS	Potassium-transporting ATPase B chain (EC 3.6.3.12) (TC 3.A.3.7.1)		d8bc6e928cb2ae77eb1501a17b5a0960
	fig|184923.8.peg.229	NODE_1654_length_28295_cov_1493.148584_10956-1728	CDS	Potassium-transporting ATPase A chain (EC 3.6.3.12) (TC 3.A.3.7.1)		0538a17aaad08796da0d556ad6f57e82
	fig|184923.8.peg.230	NODE_1654_length_28295_cov_1493.148584_11058-90	CDS	hypothetical protein		034f73d5aafb59fb49964bb249328763
	fig|184923.8.peg.231	NODE_1654_length_28295_cov_1493.148584_11249-183	CDS	hypothetical protein		544c8ac97faf965530403af503ad3c2a
	fig|184923.8.peg.232	NODE_1654_length_28295_cov_1493.148584_11924-177	CDS	hypothetical protein		a321875e73730b5cfc0f2d353ef33934
	fig|184923.8.peg.233	NODE_1654_length_28295_cov_1493.148584_12651-642	CDS	Cytidylate kinase (EC 2.7.4.25)		2e403eb7fa2b8efc8dd82982d55f96e1
	fig|184923.8.peg.234	NODE_1654_length_28295_cov_1493.148584_14018-1371	CDS	3-phosphoshikimate 1-carboxyvinyltransferase (EC 2.5.1.19)		67f0f9d98ee2c6699778bfe9e2d28838
	fig|184923.8.peg.235	NODE_1654_length_28295_cov_1493.148584_14293+360	CDS	hypothetical protein		2df9df889efb5c150fd2e71bbef40680
	fig|184923.8.rna.5	NODE_1654_length_28295_cov_1493.148584_14809+76	rna	tRNA-Ala-GGC
	fig|184923.8.peg.236	NODE_1654_length_28295_cov_1493.148584_14967+300	CDS	hypothetical protein		8d7e28d96118bda270d266cb93867c3f
	fig|184923.8.peg.237	NODE_1654_length_28295_cov_1493.148584_15447+1701	CDS	Serine peptidase		5c301d736a14896b622d73d2da7e5055
	fig|184923.8.peg.238	NODE_1654_length_28295_cov_1493.148584_17160+1338	CDS	hypothetical protein		f0ea0445039df093c41f4bfe3c6f9b4e
	fig|184923.8.peg.239	NODE_1654_length_28295_cov_1493.148584_19151-600	CDS	hypothetical protein		557f60dc0720f18d4fa1df17ed1e170a
	fig|184923.8.peg.240	NODE_1654_length_28295_cov_1493.148584_19505+1359	CDS	hypothetical protein		01abc98c36fffe9ecb7e23a31a692024
	fig|184923.8.peg.241	NODE_1654_length_28295_cov_1493.148584_21316-441	CDS	hypothetical protein		b5b10274ffd3449fcd61d168dca7bd15
	fig|184923.8.peg.242	NODE_1654_length_28295_cov_1493.148584_22404-1056	CDS	hypothetical protein		eecd77a95f141d05c25a3915ec4ce16e
	fig|184923.8.peg.243	NODE_1654_length_28295_cov_1493.148584_22722-258	CDS	hypothetical protein		dc0dd5f98cc0a4b22ba822b9c0d910d6
	fig|184923.8.peg.244	NODE_1654_length_28295_cov_1493.148584_22723+606	CDS	hypothetical protein		0d86438d8e9bc7eb2aaff64d335970ec
	fig|184923.8.peg.245	NODE_1654_length_28295_cov_1493.148584_23505+1293	CDS	hypothetical protein		b80189dd5902db08ec814fdc8f092ae7
	fig|184923.8.peg.246	NODE_1654_length_28295_cov_1493.148584_24846+1467	CDS	Uncharacterized protein EC-HemY in Proteobacteria (unrelated to HemY-type PPO in GramPositives)		9a329206bfe4053aad20dfce7174df7c
	fig|184923.8.rna.6	NODE_1654_length_28295_cov_1493.148584_26377+76	rna	tRNA-Thr-CGT
	fig|184923.8.peg.247	NODE_1654_length_28295_cov_1493.148584_26967-486	CDS	DNA mismatch repair protein MutS		529f027ee8e85c7d4f8cb6947f389d46
	fig|184923.8.peg.248	NODE_1654_length_28295_cov_1493.148584_27158+147	CDS	hypothetical protein		05a3f73892177b66b2c5bb1c17754d5d
	fig|184923.8.peg.249	NODE_1654_length_28295_cov_1493.148584_27414+204	CDS	hypothetical protein		36d97e8f30639982c30d70d947056367
	fig|184923.8.peg.250	NODE_1654_length_28295_cov_1493.148584_27614+210	CDS	hypothetical protein		4147c2db9b016ae38e2c638860b39280
	fig|184923.8.peg.251	NODE_1_length_2846042_cov_1532.926957_2+96	CDS	hypothetical protein		89b28f0eb4f29676157db2f453706324
	fig|184923.8.peg.252	NODE_1_length_2846042_cov_1532.926957_114+327	CDS	hypothetical protein		353bfc6890c802e4a4a61a916882984e
	fig|184923.8.peg.253	NODE_1_length_2846042_cov_1532.926957_614+354	CDS	hypothetical protein		6d92823993b040992aeb5c138e616260
	fig|184923.8.peg.254	NODE_1_length_2846042_cov_1532.926957_960+1137	CDS	hypothetical protein		3a8ead9d220a3699399d7a6b90ed34b8
	fig|184923.8.peg.255	NODE_1_length_2846042_cov_1532.926957_2096+585	CDS	hypothetical protein		9ff7b3e1c4fd9488ca43a9039e0636a6
	fig|184923.8.peg.256	NODE_1_length_2846042_cov_1532.926957_2704+1140	CDS	hypothetical protein		1fbb6a82f129ffbded21141abfe10372
	fig|184923.8.peg.257	NODE_1_length_2846042_cov_1532.926957_4976-360	CDS	hypothetical protein		f917009de5cce096f3e382a30e0d3936
	fig|184923.8.peg.258	NODE_1_length_2846042_cov_1532.926957_6183-786	CDS	hypothetical protein		267b90a0f68d6233997a8763d3f547b3
	fig|184923.8.peg.259	NODE_1_length_2846042_cov_1532.926957_6367+1488	CDS	Histidyl-tRNA synthetase (EC 6.1.1.21)		bd9871830c39ce07274d35a1bd82fdb3
	fig|184923.8.peg.260	NODE_1_length_2846042_cov_1532.926957_9258-198	CDS	hypothetical protein		5f8705c6ba7d6f60f5c278088dddc891
	fig|184923.8.peg.261	NODE_1_length_2846042_cov_1532.926957_9491-237	CDS	hypothetical protein		802342a0165df2328c1c5f416fe2bfc7
	fig|184923.8.peg.262	NODE_1_length_2846042_cov_1532.926957_9946-366	CDS	Death on curing protein, Doc toxin		6a373df0bfdcac69304f21687d5f8d8c
	fig|184923.8.peg.263	NODE_1_length_2846042_cov_1532.926957_10146+1125	CDS	Histidyl-tRNA synthetase-like protein CC_3512		1de6fd94f639ef01e5f6552774b862b5
	fig|184923.8.peg.264	NODE_1_length_2846042_cov_1532.926957_11267+990	CDS	ATP phosphoribosyltransferase (EC 2.4.2.17) => HisGl		62903a17ac1c829e335ba4cb052e4549
	fig|184923.8.peg.265	NODE_1_length_2846042_cov_1532.926957_12488+1455	CDS	Integral membrane protein		64117432278fd8b4cd46b40e51796f73
	fig|184923.8.peg.266	NODE_1_length_2846042_cov_1532.926957_14017+189	CDS	hypothetical protein		4d99b0d37e6492da1d97238be832dd6b
	fig|184923.8.peg.267	NODE_1_length_2846042_cov_1532.926957_14300+648	CDS	hypothetical protein		5cae99f919d2e3f841e4b437b2178b3c
	fig|184923.8.peg.268	NODE_1_length_2846042_cov_1532.926957_15183+378	CDS	hypothetical protein		c691276494372dcb7788deb5ae615230
	fig|184923.8.peg.269	NODE_1_length_2846042_cov_1532.926957_15761+1950	CDS	hypothetical protein		c28fb2737dd3964b6d30172cd4d44fa6
	fig|184923.8.peg.270	NODE_1_length_2846042_cov_1532.926957_17802+981	CDS	NAD(+)--dinitrogen-reductase ADP-D-ribosyltransferase (EC 2.4.2.37)		68751927cdc17752ca162a6c09e18a1b
	fig|184923.8.peg.271	NODE_1_length_2846042_cov_1532.926957_18785+903	CDS	ADP-ribosyl-[dinitrogen reductase] glycohydrolase (EC 3.2.2.24)		557bcbb5e5717f1ca57f850aedcb641e
	fig|184923.8.peg.272	NODE_1_length_2846042_cov_1532.926957_19890+1017	CDS	hypothetical protein		38387502688d80d8add8de9992c7eabf
	fig|184923.8.peg.273	NODE_1_length_2846042_cov_1532.926957_21122+309	CDS	Mlr4574 protein		1bdd02eace8fcee379ebb9d2a540257d
	fig|184923.8.peg.274	NODE_1_length_2846042_cov_1532.926957_21427+2019	CDS	Hydrogenase-4 component B		d9315d525ad88491905a536291a6c3a6
	fig|184923.8.peg.275	NODE_1_length_2846042_cov_1532.926957_23445+948	CDS	Hydrogenase-4 component C		639e381fc49d53f85dac42fc1c3ef443
	fig|184923.8.peg.276	NODE_1_length_2846042_cov_1532.926957_24394+666	CDS	Hydrogenase-4 component E		a9222008218e9638b140e797278aa045
	fig|184923.8.peg.277	NODE_1_length_2846042_cov_1532.926957_25056+1449	CDS	Hydrogenase-4 component F		d6772587b378c121df75935fcfe5afc5
	fig|184923.8.peg.278	NODE_1_length_2846042_cov_1532.926957_26611+1518	CDS	Hydrogenase-4 component G		aa705c6e011511cbd44ccb33238eadd0
	fig|184923.8.peg.279	NODE_1_length_2846042_cov_1532.926957_28137+516	CDS	Formate hydrogenlyase subunit 7-like protein		0b2a31fb4b28af18c38346be22b06de5
	fig|184923.8.peg.280	NODE_1_length_2846042_cov_1532.926957_28671+840	CDS	Short-chain dehydrogenase/reductase SDR?		33836d15be767fb8e7d64cdac8b98601
	fig|184923.8.peg.281	NODE_1_length_2846042_cov_1532.926957_29703+438	CDS	hypothetical protein		29507aa0664609206eeedad35a6d5bc0
	fig|184923.8.peg.282	NODE_1_length_2846042_cov_1532.926957_30252+1023	CDS	Oxidoreductase, aldo/keto reductase family		c2a29fd15c00129a263c69284cc9b8dd
	fig|184923.8.peg.283	NODE_1_length_2846042_cov_1532.926957_31375+1488	CDS	D-alanyl-D-alanine carboxypeptidase (EC 3.4.16.4)		c6b001be3b2d8050a1be776afd879327
	fig|184923.8.peg.284	NODE_1_length_2846042_cov_1532.926957_35023-2085	CDS	Multimodular transpeptidase-transglycosylase (EC 2.4.1.129) (EC 3.4.-.-)		665c8be14a5de4effa73fd03b0c3d731
	fig|184923.8.peg.285	NODE_1_length_2846042_cov_1532.926957_40383-5211	CDS	hypothetical protein		5b7a27c3cb4fb629a4bb3bfdf6ec3a6a
	fig|184923.8.peg.286	NODE_1_length_2846042_cov_1532.926957_40812-294	CDS	hypothetical protein		249baaa5e57b11519054e4ec3570bcff
	fig|184923.8.peg.287	NODE_1_length_2846042_cov_1532.926957_40834+1014	CDS	hypothetical protein		3d44cc1ce5b3248a0b78630053504262
	fig|184923.8.peg.288	NODE_1_length_2846042_cov_1532.926957_42774-912	CDS	Polyphosphate kinase 2 (EC 2.7.4.1)		d60a4b6ae0dada55158363110ae514fe
	fig|184923.8.peg.289	NODE_1_length_2846042_cov_1532.926957_42799+114	CDS	hypothetical protein		bccf8fe6e03d8888d687e9bf8add5311
	fig|184923.8.peg.290	NODE_1_length_2846042_cov_1532.926957_43091-132	CDS	hypothetical protein		a17b8c02c1e8457b34b31190fa0dba8d
	fig|184923.8.peg.291	NODE_1_length_2846042_cov_1532.926957_43184+1074	CDS	Phosphate regulon sensor protein PhoR (SphS) (EC 2.7.13.3)		399482d07f0fe4c1f8048ba2a27eb015
	fig|184923.8.peg.292	NODE_1_length_2846042_cov_1532.926957_44713+1047	CDS	Phosphate ABC transporter, substrate-binding protein PstS (TC 3.A.1.7.1)		3ab2bb14131f16017d730fb9e42a1c80
	fig|184923.8.peg.293	NODE_1_length_2846042_cov_1532.926957_45892+1008	CDS	Phosphate ABC transporter, permease protein PstC (TC 3.A.1.7.1)		6f2609d46910ebee7204a2677178ab00
	fig|184923.8.peg.294	NODE_1_length_2846042_cov_1532.926957_46903+840	CDS	Phosphate ABC transporter, permease protein PstA (TC 3.A.1.7.1)		c836b42017de459c83a8334c839cd99b
	fig|184923.8.peg.295	NODE_1_length_2846042_cov_1532.926957_47757+993	CDS	Phosphate ABC transporter, ATP-binding protein PstB (TC 3.A.1.7.1)		87305b9b49dce146659762fb47ef4726
	fig|184923.8.peg.296	NODE_1_length_2846042_cov_1532.926957_48793+714	CDS	Phosphate transport system regulatory protein PhoU		3e075f77208f0320938c59abcecf4b4f
	fig|184923.8.peg.297	NODE_1_length_2846042_cov_1532.926957_49512+768	CDS	Phosphate regulon transcriptional regulatory protein PhoB (SphR)		d8213a2a2dc69a78833a86314ba45cd4
	fig|184923.8.peg.298	NODE_1_length_2846042_cov_1532.926957_51307-957	CDS	Nucleoside-diphosphate-sugar epimerases		62b1bb0bf3e7c3eb806befabb7016c52
	fig|184923.8.peg.299	NODE_1_length_2846042_cov_1532.926957_52284-981	CDS	33 kDa chaperonin HslO		a1233e5d0b034b34cd004ea003706bce
	fig|184923.8.peg.300	NODE_1_length_2846042_cov_1532.926957_53240-960	CDS	Ornithine carbamoyltransferase (EC 2.1.3.3)		6d0cdec7ba7017af56ca56297ed1370b
	fig|184923.8.peg.301	NODE_1_length_2846042_cov_1532.926957_54610-1374	CDS	N-acetylornithine aminotransferase (EC 2.6.1.11)		c12cbf3d46e265596ce360b9df3edaa8
	fig|184923.8.peg.302	NODE_1_length_2846042_cov_1532.926957_55217-303	CDS	hypothetical protein		f52a596c11a503551d4d6d812ddb1aad
	fig|184923.8.peg.303	NODE_1_length_2846042_cov_1532.926957_55504+708	CDS	GcrA cell cycle regulator		13555accb13b8ca50e0ff6a2bc5aebc3
	fig|184923.8.peg.304	NODE_1_length_2846042_cov_1532.926957_57805-1404	CDS	GTP-binding protein EngA		b097a6bc3d78ffecd738d29fe31e87e9
	fig|184923.8.peg.305	NODE_1_length_2846042_cov_1532.926957_58626-690	CDS	Mlr7403 protein		45b600109a5751d86ee3caa727b5906e
	fig|184923.8.peg.306	NODE_1_length_2846042_cov_1532.926957_59384-681	CDS	hypothetical protein		7381f4c1640dae7dcfaf452abba5069c
	fig|184923.8.peg.307	NODE_1_length_2846042_cov_1532.926957_59422+315	CDS	hypothetical protein		74aeeac327ec0b904f4ad3c7871503bd
	fig|184923.8.peg.308	NODE_1_length_2846042_cov_1532.926957_61593-1467	CDS	sugar transferase		602ceb68982244d55f4f85e3ada69d1a
	fig|184923.8.peg.309	NODE_1_length_2846042_cov_1532.926957_62139+837	CDS	tRNA (cytidine(32)/uridine(32)-2'-O)-methyltransferase (EC 2.1.1.200)		4c2af58bac3750b5225f22a830f89359
	fig|184923.8.peg.310	NODE_1_length_2846042_cov_1532.926957_65659-789	CDS	T6SS protein serine/threonine phosphatase PppA		fa0c407233548d2db4238db5e7166c6a
	fig|184923.8.peg.311	NODE_1_length_2846042_cov_1532.926957_66339-684	CDS	hypothetical protein		8817cd61bbd5b30d372b28876541ae9b
	fig|184923.8.peg.312	NODE_1_length_2846042_cov_1532.926957_69810-3465	CDS	T6SS component TssM (IcmF/VasK)		572f6b9a4f0557ade3240b7032fd9c21
	fig|184923.8.peg.313	NODE_1_length_2846042_cov_1532.926957_71800-1443	CDS	T6SS outer membrane component TssL (ImpK/VasF) / OmpA/MotB domain		dedbaf6595932c79a981623e912a4796
	fig|184923.8.peg.314	NODE_1_length_2846042_cov_1532.926957_73154-1257	CDS	T6SS forkhead associated domain protein ImpI/VasC		aa6f27dec03e9ae40d3a4d35dc9f4070
	fig|184923.8.peg.315	NODE_1_length_2846042_cov_1532.926957_74350-711	CDS	hypothetical protein		fb6a39032d8cee88dc92457ff1d31780
	fig|184923.8.peg.316	NODE_1_length_2846042_cov_1532.926957_75780-1392	CDS	Uncharacterized iron-regulated membrane protein; Iron-uptake factor PiuB		b80abe1db1a2942d49a4161a20e8118b
	fig|184923.8.peg.317	NODE_1_length_2846042_cov_1532.926957_76334+330	CDS	Antitoxin HigA		9de50450b6a58bb18ad926ddc411c770
	fig|184923.8.repeat.8	NODE_1_length_2846042_cov_1532.926957_76738+129	repeat	repeat region
	fig|184923.8.peg.318	NODE_1_length_2846042_cov_1532.926957_77656-747	CDS	Carbonic anhydrase, beta class (EC 4.2.1.1)		cc4da9a797e417d7ee9dbe470ea0dafd
	fig|184923.8.peg.319	NODE_1_length_2846042_cov_1532.926957_77941+657	CDS	Phosphatidylethanolamine N-methyltransferase (EC 2.1.1.17)		f8c531be8bbbb36fd397358b99f8369b
	fig|184923.8.peg.320	NODE_1_length_2846042_cov_1532.926957_78740-129	CDS	hypothetical protein		132a3450403f0447902f8c5de2aea0b3
	fig|184923.8.peg.321	NODE_1_length_2846042_cov_1532.926957_79248-348	CDS	SSU ribosomal protein S16p		daa8edd62d94ff5f420c4f1c5f17d5ff
	fig|184923.8.peg.322	NODE_1_length_2846042_cov_1532.926957_80080-792	CDS	hypothetical protein		4eb92f3dc85ae675b1127c416a7b7917
	fig|184923.8.peg.323	NODE_1_length_2846042_cov_1532.926957_81002-870	CDS	hypothetical protein		1c887feec9204b3e391448420ffbf9a2
	fig|184923.8.peg.324	NODE_1_length_2846042_cov_1532.926957_84872-3861	CDS	hypothetical protein		3066f5e91fb24bda9f72f337baac600f
	fig|184923.8.peg.325	NODE_1_length_2846042_cov_1532.926957_84888+684	CDS	hypothetical protein		a6446f93fa8080f75eef0015268f8853
	fig|184923.8.peg.326	NODE_1_length_2846042_cov_1532.926957_85669+792	CDS	hypothetical protein		b39a3dd1c87a2c9257a8ef61f74a5f75
	fig|184923.8.rna.7	NODE_1_length_2846042_cov_1532.926957_86533+78	rna	tRNA-Trp-CCA
	fig|184923.8.peg.327	NODE_1_length_2846042_cov_1532.926957_86912-276	CDS	hypothetical protein		093e619ca8d2b9880fdce6edab1a3494
	fig|184923.8.peg.328	NODE_1_length_2846042_cov_1532.926957_87157-249	CDS	hypothetical protein		3c5cd618ea7404c6b7a75dd510ebf8f1
	fig|184923.8.peg.329	NODE_1_length_2846042_cov_1532.926957_88097-828	CDS	DSBA oxidoreductase		f263dd8fc63ef505409b39d2607dab17
	fig|184923.8.peg.330	NODE_1_length_2846042_cov_1532.926957_88270-174	CDS	hypothetical protein		718d2bd1e2b0c7edd6ac9685a76a68e2
	fig|184923.8.peg.331	NODE_1_length_2846042_cov_1532.926957_91472-3096	CDS	Ribonuclease E (EC 3.1.26.12)		3c3049fba49f60b0b0ede4344a9575de
	fig|184923.8.peg.332	NODE_1_length_2846042_cov_1532.926957_92743-837	CDS	hypothetical protein		07de33c7bcf822f337ca2f3c1351209d
	fig|184923.8.peg.333	NODE_1_length_2846042_cov_1532.926957_92910+1368	CDS	N-acetylmuramoyl-L-alanine amidase (EC 3.5.1.28)		e9572c24266a2f6f7babf070b0c8be02
	fig|184923.8.peg.334	NODE_1_length_2846042_cov_1532.926957_94923-585	CDS	hypothetical protein		00e073b36a7d78d7c8eae6f33f0f2941
	fig|184923.8.peg.335	NODE_1_length_2846042_cov_1532.926957_95285-135	CDS	hypothetical protein		c5a6b7ea806e5228e5ba759378b828bb
	fig|184923.8.peg.336	NODE_1_length_2846042_cov_1532.926957_95376+780	CDS	Particulate methane monooxygenase C-subunit (EC 1.14.13.25)		5f6e34667455e35a71ed09c5574fdb1d
	fig|184923.8.repeat.9	NODE_1_length_2846042_cov_1532.926957_95476+646	repeat	repeat region
	fig|184923.8.peg.337	NODE_1_length_2846042_cov_1532.926957_96358+873	CDS	Particulate methane monooxygenase A-subunit (EC 1.14.13.25)		42574a72018ec539de5c4a6d55e99433
	fig|184923.8.peg.338	NODE_1_length_2846042_cov_1532.926957_97315+1284	CDS	Particulate methane monooxygenase B-subunit (EC 1.14.13.25)		12f7d2911cc47a7e63b70f75d0a20c3c
	fig|184923.8.peg.339	NODE_1_length_2846042_cov_1532.926957_98703+606	CDS	possible (AF047705) unknown		e68477cac4674357f7600e10449132da
	fig|184923.8.peg.340	NODE_1_length_2846042_cov_1532.926957_99636-288	CDS	hypothetical protein		130659df6b97beba58321b66e4b2cd68
	fig|184923.8.peg.341	NODE_1_length_2846042_cov_1532.926957_99829+540	CDS	hypothetical protein		a185083bbe0c61d944b5ca5949f3cb8f
	fig|184923.8.peg.342	NODE_1_length_2846042_cov_1532.926957_101062-540	CDS	Inorganic pyrophosphatase (EC 3.6.1.1)		7f24288d93f837ddf10d3351cb9528a5
	fig|184923.8.peg.343	NODE_1_length_2846042_cov_1532.926957_101324-246	CDS	hypothetical protein		4351143b41fb4fa3b51dfd9274b3a863
	fig|184923.8.peg.344	NODE_1_length_2846042_cov_1532.926957_101394+1605	CDS	hypothetical protein		919297abaad14073f36043d054cfc3af
	fig|184923.8.peg.345	NODE_1_length_2846042_cov_1532.926957_103037+1161	CDS	hypothetical protein		995fd630a3351e66e86c04df5b4eb355
	fig|184923.8.peg.346	NODE_1_length_2846042_cov_1532.926957_104197+3141	CDS	RND efflux system, inner membrane transporter		769d98f2b4a5fe6873337e52bc06173b
	fig|184923.8.peg.347	NODE_1_length_2846042_cov_1532.926957_107459+594	CDS	Imidazoleglycerol-phosphate dehydratase (EC 4.2.1.19)		083d36674e2398ede628fb1b80e46091
	fig|184923.8.peg.348	NODE_1_length_2846042_cov_1532.926957_108181+408	CDS	hypothetical protein		9d274edbc3a90dc2ca87ac222dfcceca
	fig|184923.8.peg.349	NODE_1_length_2846042_cov_1532.926957_108585+651	CDS	Imidazole glycerol phosphate synthase amidotransferase subunit HisH		bb4f1a5274c097a786c500f996a4fc31
	fig|184923.8.peg.350	NODE_1_length_2846042_cov_1532.926957_109232+753	CDS	Phosphoribosylformimino-5-aminoimidazole carboxamide ribotide isomerase (EC 5.3.1.16)		ce4dcee37e3f4c0262703f280680d016
	fig|184923.8.peg.351	NODE_1_length_2846042_cov_1532.926957_109994+807	CDS	Imidazole glycerol phosphate synthase cyclase subunit		438ad1483ebfa5477143fce7ea16bbec
	fig|184923.8.peg.352	NODE_1_length_2846042_cov_1532.926957_110936+336	CDS	Phosphoribosyl-ATP pyrophosphatase (EC 3.6.1.31)		9bb73005a3a05b0e5bb60af66818f3aa
	fig|184923.8.peg.353	NODE_1_length_2846042_cov_1532.926957_111271+963	CDS	Pantothenate kinase (EC 2.7.1.33)		2186be240ba74f305a00f8a5f6f88496
	fig|184923.8.peg.354	NODE_1_length_2846042_cov_1532.926957_112709+1959	CDS	Chaperone protein HtpG		001426b70dd645538fd9a4a6fa94ae71
	fig|184923.8.peg.355	NODE_1_length_2846042_cov_1532.926957_114664+1014	CDS	Peptide chain release factor N(5)-glutamine methyltransferase (EC 2.1.1.297)		f4c467747e701d69a5b9267ef6455af1
	fig|184923.8.peg.356	NODE_1_length_2846042_cov_1532.926957_116304+909	CDS	Eukaryotic translation initiation factor 3 subunit 10		f6a6a08bbd992fb4fbac702143091bcf
	fig|184923.8.peg.357	NODE_1_length_2846042_cov_1532.926957_117873-567	CDS	hypothetical protein		d03347be7c9dcc59d500c0b3c025a533
	fig|184923.8.peg.358	NODE_1_length_2846042_cov_1532.926957_118579+2595	CDS	Chaperone protein ClpB (ATP-dependent unfoldase)		0503929169e09380c647eada7aef1a72
	fig|184923.8.peg.359	NODE_1_length_2846042_cov_1532.926957_121358+489	CDS	hypothetical protein		3161ca20862b1acc39ada47468f3ee0d
	fig|184923.8.peg.360	NODE_1_length_2846042_cov_1532.926957_121924+423	CDS	hypothetical protein		de8b2efd44a70de1d56b64419a42acd2
	fig|184923.8.peg.361	NODE_1_length_2846042_cov_1532.926957_122518+204	CDS	hypothetical protein		165986f08944ed05623dac0df84645ab
	fig|184923.8.peg.362	NODE_1_length_2846042_cov_1532.926957_123192-435	CDS	Uncharacterized protein YfgD, not an arsenate reductase		d41683964878d97400809abe68edd63c
	fig|184923.8.peg.363	NODE_1_length_2846042_cov_1532.926957_123821-516	CDS	Tol-Pal system peptidoglycan-associated lipoprotein PAL		a42b86f6a529fdec6906f3a5d3c622d0
	fig|184923.8.peg.364	NODE_1_length_2846042_cov_1532.926957_124420-474	CDS	hypothetical protein		6d48ece81121d1dc12fc49f27d8d82a6
	fig|184923.8.peg.365	NODE_1_length_2846042_cov_1532.926957_124424+786	CDS	hypothetical protein		8bb02dda2a839974cba9d6b1ded1c044
	fig|184923.8.peg.366	NODE_1_length_2846042_cov_1532.926957_125373+366	CDS	hypothetical protein		593d7e30caad7ae275ea1d89b9c414f3
	fig|184923.8.peg.367	NODE_1_length_2846042_cov_1532.926957_125811+2301	CDS	TonB-dependent receptor		c383053034bad7e5a85cfc5de07f7064
	fig|184923.8.peg.368	NODE_1_length_2846042_cov_1532.926957_128172+1224	CDS	hypothetical protein		3823c78e5796eff3f3b990e9413a1574
	fig|184923.8.peg.369	NODE_1_length_2846042_cov_1532.926957_129392+498	CDS	hypothetical protein		d0613474639c87f25f9f39c165c942b5
	fig|184923.8.peg.370	NODE_1_length_2846042_cov_1532.926957_130442-546	CDS	Hydrolase, alpha/beta fold family		ae881172e9f300408aac03f28707dc5c
	fig|184923.8.peg.371	NODE_1_length_2846042_cov_1532.926957_131093-642	CDS	hypothetical protein		8a8bf03334e19129338788df275f3a9b
	fig|184923.8.peg.372	NODE_1_length_2846042_cov_1532.926957_132423-1308	CDS	Adenylosuccinate lyase (EC 4.3.2.2) @ SAICAR lyase (EC 4.3.2.2)		079d84ce57ab8a0403dea1da63b36e30
	fig|184923.8.peg.373	NODE_1_length_2846042_cov_1532.926957_133546-1110	CDS	Peptidase, T4 family		33a60149e9c5c13ec93416de83e8c6bc
	fig|184923.8.peg.374	NODE_1_length_2846042_cov_1532.926957_133913+300	CDS	hypothetical protein		d6e5dfe07ef5153b41028f14852210d2
	fig|184923.8.repeat.10	NODE_1_length_2846042_cov_1532.926957_134380+104	repeat	repeat region
	fig|184923.8.peg.375	NODE_1_length_2846042_cov_1532.926957_135077-546	CDS	hypothetical protein		4144d3aa7c2174fde854d0702b6c90b8
	fig|184923.8.peg.376	NODE_1_length_2846042_cov_1532.926957_135529-456	CDS	NUDIX hydrolase		99dee9e49c5423c3f5f8e90c66c76ceb
	fig|184923.8.peg.377	NODE_1_length_2846042_cov_1532.926957_136140-615	CDS	Pyridoxamine 5'-phosphate oxidase (EC 1.4.3.5)		5fd149fe74f075938841f9dfed95a174
	fig|184923.8.peg.378	NODE_1_length_2846042_cov_1532.926957_136336+507	CDS	hypothetical protein		d79316676f2628fe9c4d0f515899230d
	fig|184923.8.peg.379	NODE_1_length_2846042_cov_1532.926957_137009-141	CDS	hypothetical protein		b1247d3543bb5163dbb85a709fd0011c
	fig|184923.8.peg.380	NODE_1_length_2846042_cov_1532.926957_137012+978	CDS	DnaJ-class molecular chaperone CbpA		895d831a9b2c95adfc6472ce15ee2147
	fig|184923.8.peg.381	NODE_1_length_2846042_cov_1532.926957_138093+405	CDS	Methylmalonyl-CoA epimerase (EC 5.1.99.1) @ Ethylmalonyl-CoA epimerase		483dcadf04124a00c299f96edfffa17c
	fig|184923.8.peg.382	NODE_1_length_2846042_cov_1532.926957_138751+234	CDS	hypothetical protein		25676ce05c022aeca51cc03d68802bed
	fig|184923.8.peg.383	NODE_1_length_2846042_cov_1532.926957_141797-2613	CDS	ABC transporter, fused permease protein		ab7918c99c5c9b2f5fc606b7e67856e5
	fig|184923.8.peg.384	NODE_1_length_2846042_cov_1532.926957_142166-309	CDS	hypothetical protein		56d7bfba348afc4097da3941e015cb0e
	fig|184923.8.peg.385	NODE_1_length_2846042_cov_1532.926957_142704-513	CDS	GENE II AND X PROTEINS		c431bc028856428340fa70e9369a8b61
	fig|184923.8.peg.386	NODE_1_length_2846042_cov_1532.926957_143243-543	CDS	Putative transmembrane protein		2cefd4a08e8e107f44457349eb666f7b
	fig|184923.8.peg.387	NODE_1_length_2846042_cov_1532.926957_143290+2391	CDS	ATP-dependent DNA helicase UvrD/PcrA (EC 3.6.4.12)		97900d497deb1da9a51300bea939ca88
	fig|184923.8.peg.388	NODE_1_length_2846042_cov_1532.926957_145714+150	CDS	hypothetical protein		fadcadedc3226a7c01e82bee944553f9
	fig|184923.8.peg.389	NODE_1_length_2846042_cov_1532.926957_145871+195	CDS	hypothetical protein		f0d0e4dcdcf22a61518dcdc53496d0b0
	fig|184923.8.peg.390	NODE_1_length_2846042_cov_1532.926957_146356+1947	CDS	hypothetical protein		056fe9ee6ea647942bc48334bd4981f2
	fig|184923.8.peg.391	NODE_1_length_2846042_cov_1532.926957_148299+600	CDS	hypothetical protein		dbf42a9e71027d064db049fd41ad3175
	fig|184923.8.peg.392	NODE_1_length_2846042_cov_1532.926957_148947+555	CDS	hypothetical protein		816e70318167fed14136931b85802f50
	fig|184923.8.peg.393	NODE_1_length_2846042_cov_1532.926957_150399-852	CDS	NLP/P60 family lipoprotein SMc02827		813a19f6d6c4b3013a0686d1c05569bf
	fig|184923.8.peg.394	NODE_1_length_2846042_cov_1532.926957_151905-1491	CDS	Peptidase B (EC 3.4.11.23)		35691da3302e188a6785ce7f4729225a
	fig|184923.8.peg.395	NODE_1_length_2846042_cov_1532.926957_152155+2619	CDS	hypothetical protein		258062f296033b4c0f0f3c00c0dc9b01
	fig|184923.8.peg.396	NODE_1_length_2846042_cov_1532.926957_154880+1473	CDS	Glucose-6-phosphate 1-dehydrogenase (EC 1.1.1.49)		bf2b1fd6cca439d82c183b8de98663d0
	fig|184923.8.peg.397	NODE_1_length_2846042_cov_1532.926957_156398+657	CDS	Ribulose-5-phosphate 4-epimerase and related epimerases and aldolases		afb58d9ee87031d48827d3f8c9ce1cae
	fig|184923.8.peg.398	NODE_1_length_2846042_cov_1532.926957_157178+912	CDS	hypothetical protein		b3cd024aa2b2c2e7625904dd27bb5042
	fig|184923.8.repeat.11	NODE_1_length_2846042_cov_1532.926957_158087+107	repeat	repeat region
	fig|184923.8.peg.399	NODE_1_length_2846042_cov_1532.926957_158285+456	CDS	hypothetical protein		159a2d222e7da53644ee0cd5761353e7
	fig|184923.8.peg.400	NODE_1_length_2846042_cov_1532.926957_158967-117	CDS	hypothetical protein		4da132e20d3eee35a62d01bc559a03ae
	fig|184923.8.peg.401	NODE_1_length_2846042_cov_1532.926957_158987+747	CDS	hypothetical protein		6c21d933da64a275d2dd25e8aded852d
	fig|184923.8.peg.402	NODE_1_length_2846042_cov_1532.926957_159998-135	CDS	hypothetical protein		3c47448d06c8d72e3852df1006698a17
	fig|184923.8.peg.403	NODE_1_length_2846042_cov_1532.926957_160135+885	CDS	UPF0701 protein YicC		90e79948c19a418e774feb3f61a682d4
	fig|184923.8.peg.404	NODE_1_length_2846042_cov_1532.926957_161027+690	CDS	Guanylate kinase (EC 2.7.4.8)		0a85c47628f46cd1d501f861248902b9
	fig|184923.8.peg.405	NODE_1_length_2846042_cov_1532.926957_162441-567	CDS	Sigma 54 modulation protein YhbH		9f61dc6f4a57067f94293949bc77908c
	fig|184923.8.peg.406	NODE_1_length_2846042_cov_1532.926957_163589-996	CDS	Ribonuclease I precursor (EC 3.1.27.6)		574752574151fc1ad70d96f6dadda380
	fig|184923.8.peg.407	NODE_1_length_2846042_cov_1532.926957_163774+1359	CDS	Nicotinate phosphoribosyltransferase (EC 6.3.4.21)		c8bfe81bee8e31b148fab577e5ee790b
	fig|184923.8.peg.408	NODE_1_length_2846042_cov_1532.926957_165129+633	CDS	Nicotinamidase (EC 3.5.1.19)		6c49b2d756932ad7ee0b8d2d1ffcc7d3
	fig|184923.8.peg.409	NODE_1_length_2846042_cov_1532.926957_166378-603	CDS	hypothetical protein		a8d9a869b2fecde351a37eb8af82d7c4
	fig|184923.8.peg.410	NODE_1_length_2846042_cov_1532.926957_166791-417	CDS	hypothetical protein		8da5cfd5f1319566445d1a3d53865e94
	fig|184923.8.peg.411	NODE_1_length_2846042_cov_1532.926957_168011-1224	CDS	3-oxoacyl-[acyl-carrier-protein] synthase-like protein Pden_1243		6dd8eee1c3cc693ce346f0b931caaed4
	fig|184923.8.peg.412	NODE_1_length_2846042_cov_1532.926957_168282-270	CDS	hypothetical protein		c92a58e0493cbbc88ca782b1c83447b8
	fig|184923.8.peg.413	NODE_1_length_2846042_cov_1532.926957_168692+807	CDS	Putative cyclase		e0cfd83ac295ece2170c72ea3af16005
	fig|184923.8.peg.414	NODE_1_length_2846042_cov_1532.926957_170082-567	CDS	L,D-transpeptidase		38da70de12ff7996db8d69207448bcef
	fig|184923.8.peg.415	NODE_1_length_2846042_cov_1532.926957_170081+192	CDS	hypothetical protein		5c22f6b1af45ce4832c4f4607cfef9b3
	fig|184923.8.peg.416	NODE_1_length_2846042_cov_1532.926957_172319-1938	CDS	Acetyl-CoA synthetase (EC 6.2.1.1)		dfdc29f03bc3313779733a4526b76b55
	fig|184923.8.peg.417	NODE_1_length_2846042_cov_1532.926957_172515-117	CDS	hypothetical protein		d2d902da0ce0c0509b3168d1c816d85e
	fig|184923.8.peg.418	NODE_1_length_2846042_cov_1532.926957_173546-1035	CDS	Aspartate-semialdehyde dehydrogenase (EC 1.2.1.11)		18c31651aa506f4f7108d25c33180e56
	fig|184923.8.peg.419	NODE_1_length_2846042_cov_1532.926957_173757+369	CDS	hypothetical protein		ecc5dea6747239282b56eefbef287959
	fig|184923.8.peg.420	NODE_1_length_2846042_cov_1532.926957_175922-1653	CDS	Energy-dependent translational throttle protein EttA		4444570e9e01697f59794e31711c50de
	fig|184923.8.peg.421	NODE_1_length_2846042_cov_1532.926957_176126+2034	CDS	hypothetical protein		afb6c39a29cd764deef4584ad08f2fcd
	fig|184923.8.peg.422	NODE_1_length_2846042_cov_1532.926957_178821-420	CDS	UPF0047 protein YjbQ		27d9bac77b2e407fc6899f8a689c15a6
	fig|184923.8.peg.423	NODE_1_length_2846042_cov_1532.926957_179501-669	CDS	D-alanyl-D-alanine dipeptidase (EC 3.4.13.22)		a7dce1f79bec8840a27a727501d3d143
	fig|184923.8.peg.424	NODE_1_length_2846042_cov_1532.926957_179626+474	CDS	hypothetical protein		db5f3799a4cec5d5168aed65283c4148
	fig|184923.8.peg.425	NODE_1_length_2846042_cov_1532.926957_180186+765	CDS	Arginyl-tRNA--protein transferase (EC 2.3.2.8)		027b5681391311229380e56d82208ac8
	fig|184923.8.peg.426	NODE_1_length_2846042_cov_1532.926957_182642-1677	CDS	hypothetical protein		17618c4d62944940cbfb0bcc65ad4ff9
	fig|184923.8.peg.427	NODE_1_length_2846042_cov_1532.926957_183053-309	CDS	hypothetical protein		5da06fba97f92105eda8eece8f7ae013
	fig|184923.8.peg.428	NODE_1_length_2846042_cov_1532.926957_184710-1653	CDS	hypothetical protein		76e07973cb4643812e1eba97d9a33a42
	fig|184923.8.peg.429	NODE_1_length_2846042_cov_1532.926957_184747+138	CDS	hypothetical protein		50e802e4ea9d814204d78128fc96939b
	fig|184923.8.peg.430	NODE_1_length_2846042_cov_1532.926957_184918+117	CDS	hypothetical protein		a018a4b2603cda6f76c56e05ebdf461b
	fig|184923.8.peg.431	NODE_1_length_2846042_cov_1532.926957_185139+660	CDS	hypothetical protein		947a570a6fbdf39d8ca510d88d028e4e
	fig|184923.8.peg.432	NODE_1_length_2846042_cov_1532.926957_185931+1410	CDS	Putative PQQ enzyme repeat		9bc46cff466e1661ce59e2a5a3fb27d5
	fig|184923.8.peg.433	NODE_1_length_2846042_cov_1532.926957_187399+132	CDS	hypothetical protein		142d77a117547aacdcf26d4d8517a31e
	fig|184923.8.peg.434	NODE_1_length_2846042_cov_1532.926957_187696-156	CDS	hypothetical protein		eb436a04cddf49cf9a49b44fb7174f25
	fig|184923.8.peg.435	NODE_1_length_2846042_cov_1532.926957_188051-318	CDS	hypothetical protein		dbe189beb8706e4ebea7c85922b38065
	fig|184923.8.peg.436	NODE_1_length_2846042_cov_1532.926957_188037+489	CDS	hypothetical protein		5d63bf7b1c97a0939593aee9b801d4e7
	fig|184923.8.peg.437	NODE_1_length_2846042_cov_1532.926957_189024-183	CDS	CRISPR-associated protein, Cse3 family		299ce8a762033e1b5c4029db5f2f4117
	fig|184923.8.peg.438	NODE_1_length_2846042_cov_1532.926957_190111-1017	CDS	CRISPR-associated helicase Cas3		a2af1dc8d2a77c4f50d072e9ce72d1b6
	fig|184923.8.peg.439	NODE_1_length_2846042_cov_1532.926957_190141+600	CDS	hypothetical protein		0c3676e0c6547cfc546e007837889eeb
	fig|184923.8.peg.440	NODE_1_length_2846042_cov_1532.926957_190828+909	CDS	hypothetical protein		9a384e56664c7acc815990ce9f88ca7d
	fig|184923.8.peg.441	NODE_1_length_2846042_cov_1532.926957_192212-465	CDS	hypothetical protein		7a644713c15dd378f7db41a3ff586fde
	fig|184923.8.peg.442	NODE_1_length_2846042_cov_1532.926957_192479+183	CDS	hypothetical protein		9876d6c38a14bdd89efebb6f35117a8d
	fig|184923.8.peg.443	NODE_1_length_2846042_cov_1532.926957_192776+198	CDS	hypothetical protein		3c2041cdb8180869396e61037a3e947a
	fig|184923.8.peg.444	NODE_1_length_2846042_cov_1532.926957_193352+252	CDS	Flp pilus assembly protein, pilin Flp		513a6b9479374bf274895290422e7c18
	fig|184923.8.peg.445	NODE_1_length_2846042_cov_1532.926957_194013+843	CDS	hypothetical protein		78bc91fbe1e138098996a9be568c0bb7
	fig|184923.8.peg.446	NODE_1_length_2846042_cov_1532.926957_195033+171	CDS	hypothetical protein		ea60d392c74ffa0bf1dc7613a3373f16
	fig|184923.8.peg.447	NODE_1_length_2846042_cov_1532.926957_195374+1734	CDS	Type II/IV secretion system secretin RcpA/CpaC, associated with Flp pilus assembly		a385d0a94438bffbd1bf4d4d3e24d716
	fig|184923.8.peg.448	NODE_1_length_2846042_cov_1532.926957_197116+486	CDS	hypothetical protein		9a71ab8464f6e45ebb3b03373d6435fb
	fig|184923.8.peg.449	NODE_1_length_2846042_cov_1532.926957_197807-168	CDS	hypothetical protein		a4fd387e6baef0b8c2c0a4cc01e8db65
	fig|184923.8.peg.450	NODE_1_length_2846042_cov_1532.926957_198071-126	CDS	hypothetical protein		964f872766b70a212f3ee78c3639bd76
	fig|184923.8.peg.451	NODE_1_length_2846042_cov_1532.926957_198096+1719	CDS	hypothetical protein		36099da0a957b49125a965206ff00922
	fig|184923.8.peg.452	NODE_1_length_2846042_cov_1532.926957_199820+474	CDS	hypothetical protein		2ca459594bc4529c9cd65f52e0e1a2e8
	fig|184923.8.peg.453	NODE_1_length_2846042_cov_1532.926957_200299+657	CDS	hypothetical protein		71716e13da90883dd9bbf5f95134fdb0
	fig|184923.8.peg.454	NODE_1_length_2846042_cov_1532.926957_200977+1173	CDS	hypothetical protein		3c5de829fb1b255a1a0f6feb9dbaab95
	fig|184923.8.peg.455	NODE_1_length_2846042_cov_1532.926957_202197+1386	CDS	Type II/IV secretion system ATP hydrolase TadA/VirB11/CpaF, TadA subfamily		00c6bdb7a90fcc0d30fffe49648eaa5f
	fig|184923.8.peg.456	NODE_1_length_2846042_cov_1532.926957_203596+948	CDS	hypothetical protein		3c667f5ef659269337d05ac0ba3f33ed
	fig|184923.8.peg.457	NODE_1_length_2846042_cov_1532.926957_204554+927	CDS	hypothetical protein		67fc690954c98da8778be73b05b0d21f
	fig|184923.8.peg.458	NODE_1_length_2846042_cov_1532.926957_205482+519	CDS	hypothetical protein		64be4704d970dafe8ceb1ef03d1a30bf
	fig|184923.8.peg.459	NODE_1_length_2846042_cov_1532.926957_206276+1392	CDS	D-beta-hydroxybutyrate permease		e7e33e1388229346d7dfcb8d60a86004
	fig|184923.8.peg.460	NODE_1_length_2846042_cov_1532.926957_207964-216	CDS	hypothetical protein		d04b20acf9226112be94a61c5b96be81
	fig|184923.8.peg.461	NODE_1_length_2846042_cov_1532.926957_207970+246	CDS	hypothetical protein		0d1c3a0e4632a2ad6b1ed16fcaa49257
	fig|184923.8.peg.462	NODE_1_length_2846042_cov_1532.926957_208307+150	CDS	hypothetical protein		d08951e829e9a3bf54fe2d1682698a3f
	fig|184923.8.peg.463	NODE_1_length_2846042_cov_1532.926957_209524-1062	CDS	hypothetical protein		a5299f6bc1a9c4a88be1b8cbd7bbed71
	fig|184923.8.peg.464	NODE_1_length_2846042_cov_1532.926957_211906-2346	CDS	hypothetical protein		486213b87ee9e74199d53129cecc7a6b
	fig|184923.8.peg.465	NODE_1_length_2846042_cov_1532.926957_213560-1638	CDS	hypothetical protein		8ae8b084707cd7084691f384c8acee5e
	fig|184923.8.peg.466	NODE_1_length_2846042_cov_1532.926957_216107-2106	CDS	Efflux ABC transporter, permease/ATP-binding protein		3a0ea7dbef4becf1229f636075105b08
	fig|184923.8.peg.467	NODE_1_length_2846042_cov_1532.926957_216330+780	CDS	hypothetical protein		4e9967d4a0cb3665bf75fa53166764b9
	fig|184923.8.peg.468	NODE_1_length_2846042_cov_1532.926957_218160-915	CDS	MBL-fold metallo-hydrolase superfamily		218a0ea099b6cd38fc3d17a55869d871
	fig|184923.8.peg.469	NODE_1_length_2846042_cov_1532.926957_219552-1368	CDS	TPR repeat		a7262ed8987e09c7e562929a9b11f984
	fig|184923.8.peg.470	NODE_1_length_2846042_cov_1532.926957_219698-150	CDS	hypothetical protein		2699ddf3be8d00b5bd5fbacc3a3d8e1e
	fig|184923.8.peg.471	NODE_1_length_2846042_cov_1532.926957_223180-3462	CDS	Error-prone repair homolog of DNA polymerase III alpha subunit (EC 2.7.7.7)		67864590a7718f350e803a51f977ca03
	fig|184923.8.peg.472	NODE_1_length_2846042_cov_1532.926957_224613-1437	CDS	DNA polymerase IV-like protein ImuB		bd60589e3a5e62da46dd1c26bfdd8ea2
	fig|184923.8.peg.473	NODE_1_length_2846042_cov_1532.926957_225664-960	CDS	hypothetical protein		6def0b9d31a608fb2cd97fa03b230ea9
	fig|184923.8.peg.474	NODE_1_length_2846042_cov_1532.926957_226046+126	CDS	hypothetical protein		e71834d6d7fc2a1c63feea0b20cf1890
	fig|184923.8.peg.475	NODE_1_length_2846042_cov_1532.926957_226171+2259	CDS	Alpha,alpha-trehalose-phosphate synthase [UDP-forming] (EC 2.4.1.15)		dbcc4f0c1e641f29cc04daf83400c429
	fig|184923.8.peg.476	NODE_1_length_2846042_cov_1532.926957_228892-420	CDS	DksA family protein PA5536 (no Zn-finger)		4193f53ff1ee73bc0504a99cfbf9356a
	fig|184923.8.peg.477	NODE_1_length_2846042_cov_1532.926957_229086-162	CDS	hypothetical protein		6b3226652cec35f5a2c288027de07668
	fig|184923.8.peg.478	NODE_1_length_2846042_cov_1532.926957_229219-126	CDS	hypothetical protein		488614706fe09abda358e8e36b6fba6a
	fig|184923.8.peg.479	NODE_1_length_2846042_cov_1532.926957_229301+1248	CDS	hypothetical protein		f66c4a6c2e17570addcf581da42f7961
	fig|184923.8.peg.480	NODE_1_length_2846042_cov_1532.926957_230654+513	CDS	Acetyltransferase, GNAT family		4b753ff796a5b665c3f94a8f067726ca
	fig|184923.8.peg.481	NODE_1_length_2846042_cov_1532.926957_231307+219	CDS	hypothetical protein		eae159a4d4684aad44d79650ae58cf9f
	fig|184923.8.peg.482	NODE_1_length_2846042_cov_1532.926957_231669+1089	CDS	Phosphate:acyl-ACP acyltransferase PlsX (EC 2.3.1.n2)		9990b521233953df5035bc2f884cd221
	fig|184923.8.peg.483	NODE_1_length_2846042_cov_1532.926957_232787+993	CDS	3-oxoacyl-[acyl-carrier-protein] synthase, KASIII (EC 2.3.1.180)		8d35cb58ddb4b492e262751608f7e567
	fig|184923.8.peg.484	NODE_1_length_2846042_cov_1532.926957_233776+189	CDS	hypothetical protein		279f862873ba5e4e4c6f3e5c1b716add
	fig|184923.8.peg.485	NODE_1_length_2846042_cov_1532.926957_234037+396	CDS	Integration host factor alpha subunit		0e69b5ebbbd7f7f0fe3c0dc8fbbe21b6
	fig|184923.8.peg.486	NODE_1_length_2846042_cov_1532.926957_234740-135	CDS	hypothetical protein		0abf6026a676e293c8c60f1c83a53402
	fig|184923.8.peg.487	NODE_1_length_2846042_cov_1532.926957_234768+1155	CDS	hypothetical protein		c253fbc0188f6785542c4d2a3fb75df6
	fig|184923.8.peg.488	NODE_1_length_2846042_cov_1532.926957_235932+3123	CDS	RND efflux system, inner membrane transporter		b9f1cc228acf98283b44f540d285fc2d
	fig|184923.8.peg.489	NODE_1_length_2846042_cov_1532.926957_240268-1251	CDS	hypothetical protein		1c4ed8df499b4c4f7d1815892db909f7
	fig|184923.8.peg.490	NODE_1_length_2846042_cov_1532.926957_241278-864	CDS	Serine acetyltransferase (EC 2.3.1.30)		3bddae93f1d74a55f4203ddd79e362b2
	fig|184923.8.peg.491	NODE_1_length_2846042_cov_1532.926957_241425-120	CDS	hypothetical protein		38f5a1211e83bff0df47c17d08e1d785
	fig|184923.8.peg.492	NODE_1_length_2846042_cov_1532.926957_242336-768	CDS	Hydrolase		544744d0b8dd2d1b571001d124ac2f9c
	fig|184923.8.peg.493	NODE_1_length_2846042_cov_1532.926957_242498+291	CDS	hypothetical protein		c64cc9503c2c94e7d5c4ca769d55a931
	fig|184923.8.peg.494	NODE_1_length_2846042_cov_1532.926957_244115-1353	CDS	Replication-associated recombination protein RarA		3276c5ceccba77eb2cfcb51e40f53970
	fig|184923.8.peg.495	NODE_1_length_2846042_cov_1532.926957_244293+222	CDS	hypothetical protein		e7080527065b72d9fa7532e5468b4cb6
	fig|184923.8.peg.496	NODE_1_length_2846042_cov_1532.926957_244511+867	CDS	hypothetical protein		d1cd061681d06a791f6cd4390f4a32c0
	fig|184923.8.peg.497	NODE_1_length_2846042_cov_1532.926957_245556+759	CDS	hypothetical protein		33ba167d9660b986ef70a19026f3e69c
	fig|184923.8.peg.498	NODE_1_length_2846042_cov_1532.926957_246311+117	CDS	hypothetical protein		463fc91990b016fc1a80d50bf0a5b1b1
	fig|184923.8.peg.499	NODE_1_length_2846042_cov_1532.926957_246569+234	CDS	hypothetical protein		e834ef15ee89e9888705a7ec64a0e547
	fig|184923.8.peg.500	NODE_1_length_2846042_cov_1532.926957_246818+120	CDS	hypothetical protein		9b4106daf4b7e45605aaf90df0a1d2a8
	fig|184923.8.peg.501	NODE_1_length_2846042_cov_1532.926957_246988+273	CDS	hypothetical protein		a4e8068c720d65993e655d0d7a6c578e
	fig|184923.8.peg.502	NODE_1_length_2846042_cov_1532.926957_247550-186	CDS	hypothetical protein		3c22e1c820dfc48f6eb2e7c9fb5c2bb3
	fig|184923.8.peg.503	NODE_1_length_2846042_cov_1532.926957_247674+207	CDS	hypothetical protein		ef779b33005fb4f3fedf892f7f2d7f2a
	fig|184923.8.peg.504	NODE_1_length_2846042_cov_1532.926957_249325-1227	CDS	O-acetylhomoserine sulfhydrylase (EC 2.5.1.49) @ O-succinylhomoserine sulfhydrylase (EC 2.5.1.48)		c907227f736d6dd6e45eb6aaed4af9c8
	fig|184923.8.peg.505	NODE_1_length_2846042_cov_1532.926957_249447+1209	CDS	Deoxycytidine triphosphate deaminase (EC 3.5.4.13)		64c815ce5df0c1dc12701d0d504df008
	fig|184923.8.peg.506	NODE_1_length_2846042_cov_1532.926957_250739+825	CDS	Dienelactone hydrolase family protein		67427692dc9778fe0000433bd51a2c2c
	fig|184923.8.peg.507	NODE_1_length_2846042_cov_1532.926957_252446-879	CDS	Possible transglycosylase SLT domain precursor		58ad5a62fb805b5b3704915cba1a6605
	fig|184923.8.peg.508	NODE_1_length_2846042_cov_1532.926957_253929-1338	CDS	Omega-amino acid--pyruvate aminotransferase (EC 2.6.1.18)		b8e76aa5f7417edc47bf4ac5744dfbd6
	fig|184923.8.peg.509	NODE_1_length_2846042_cov_1532.926957_254089+447	CDS	hypothetical protein		fe27548389bc189e16cf537c1c8f2919
	fig|184923.8.peg.510	NODE_1_length_2846042_cov_1532.926957_256077-1515	CDS	hypothetical protein		572d06828f00d6f1bacfaedc7ba07a6d
	fig|184923.8.peg.511	NODE_1_length_2846042_cov_1532.926957_256593+927	CDS	ISSpo3, transposase		0aeae8bbc6073e86214932430cf5872a
	fig|184923.8.peg.512	NODE_1_length_2846042_cov_1532.926957_257979+117	CDS	hypothetical protein		3334416ef52be725acfeaff5a40ab0a4
	fig|184923.8.peg.513	NODE_1_length_2846042_cov_1532.926957_258931+735	CDS	Transcriptional regulator, Crp/Fnr family		88410324d72eb188e24d22511554e1b7
	fig|184923.8.peg.514	NODE_1_length_2846042_cov_1532.926957_259691+201	CDS	hypothetical protein		ff932a0db9bef326be752830cef22c1e
	fig|184923.8.peg.515	NODE_1_length_2846042_cov_1532.926957_260035+417	CDS	hypothetical protein		c3b2cd5eb0b564081716545877a9b6c6
	fig|184923.8.peg.516	NODE_1_length_2846042_cov_1532.926957_260454+234	CDS	hypothetical protein		359384ac4f04371a5ad3e3fdaacb422f
	fig|184923.8.peg.517	NODE_1_length_2846042_cov_1532.926957_261875-834	CDS	hypothetical protein		93e635532e16b43869cc38f39293d8fd
	fig|184923.8.peg.518	NODE_1_length_2846042_cov_1532.926957_262515-402	CDS	hypothetical protein		7eb81d2b8dbe26ef9d8b5cef300948b7
	fig|184923.8.peg.519	NODE_1_length_2846042_cov_1532.926957_262722+549	CDS	Cardiolipin synthase (CMP-forming), eukaryotic type Cls-II (EC 2.7.8.41)		0800e2b66900c20af3629106b72e0f41
	fig|184923.8.peg.520	NODE_1_length_2846042_cov_1532.926957_263407+1113	CDS	Putative permease often clustered with de novo purine synthesis		70f9ce1bca4812883d8781a048fd0adb
	fig|184923.8.peg.521	NODE_1_length_2846042_cov_1532.926957_264530+855	CDS	DnaA inactivator Hda (shorter homolog of DnaA)		a4229af57f800855d9cbd45fc4f0d7a4
	fig|184923.8.repeat.12	NODE_1_length_2846042_cov_1532.926957_265530+152	repeat	repeat region
	fig|184923.8.peg.522	NODE_1_length_2846042_cov_1532.926957_266305-627	CDS	hypothetical protein		2d429b0edcbade9e61669b6c720716db
	fig|184923.8.peg.523	NODE_1_length_2846042_cov_1532.926957_267410-876	CDS	hypothetical protein		0ea076083b923ef465775dd8e3707d84
	fig|184923.8.peg.524	NODE_1_length_2846042_cov_1532.926957_268633-978	CDS	hypothetical protein		67c2a9bd9c0306e879bbd8d369588479
	fig|184923.8.peg.525	NODE_1_length_2846042_cov_1532.926957_269475-510	CDS	hypothetical protein		9537df92807aebc36759bdc62488300c
	fig|184923.8.peg.526	NODE_1_length_2846042_cov_1532.926957_269586+147	CDS	hypothetical protein		65931c86d1007e5db9570fd1e9d8c33a
	fig|184923.8.peg.527	NODE_1_length_2846042_cov_1532.926957_270091-363	CDS	hypothetical protein		7b61110ceb5cde455c984d6243e42fe9
	fig|184923.8.peg.528	NODE_1_length_2846042_cov_1532.926957_270135+429	CDS	hypothetical protein		27c07335954503dfd70afce40e8f6e7b
	fig|184923.8.peg.529	NODE_1_length_2846042_cov_1532.926957_270681+318	CDS	hypothetical protein		654f2a590d5d8f40a98a40bc5a1bcdac
	fig|184923.8.peg.530	NODE_1_length_2846042_cov_1532.926957_271003+591	CDS	hypothetical protein		3eeb8dcc79c2f3dbc2686cf5c89236d1
	fig|184923.8.peg.531	NODE_1_length_2846042_cov_1532.926957_272402-825	CDS	DNA-directed RNA polymerase specialized sigma subunit, sigma24-like		b28b230a6e7b8a80a3f708e55cb6fbc5
	fig|184923.8.peg.532	NODE_1_length_2846042_cov_1532.926957_272496+162	CDS	hypothetical protein		ae070928e550333c0e909d66cf006af1
	fig|184923.8.peg.533	NODE_1_length_2846042_cov_1532.926957_272676+345	CDS	hypothetical protein		22c8e430d628d454a4d38b5c5f09a249
	fig|184923.8.peg.534	NODE_1_length_2846042_cov_1532.926957_273017+636	CDS	RNA polymerase sigma-70 factor		65e4ff3812dafb542d5fa36ae98e52f7
	fig|184923.8.peg.535	NODE_1_length_2846042_cov_1532.926957_274545-876	CDS	Undecaprenyl-diphosphatase (EC 3.6.1.27)		85ce29bacaec4026fbc58e585f06cca0
	fig|184923.8.peg.536	NODE_1_length_2846042_cov_1532.926957_274588+168	CDS	hypothetical protein		638949c3dd88e25bcdb1843f835b134b
	fig|184923.8.peg.537	NODE_1_length_2846042_cov_1532.926957_274865+150	CDS	hypothetical protein		97c771e87bf5d3c225a2c9b3b95d5ed8
	fig|184923.8.peg.538	NODE_1_length_2846042_cov_1532.926957_275160+243	CDS	hypothetical protein		a7fedefe66c6685015bf1bfdcb394dc8
	fig|184923.8.rna.8	NODE_1_length_2846042_cov_1532.926957_275824-77	rna	tRNA-Arg-TCG
	fig|184923.8.peg.539	NODE_1_length_2846042_cov_1532.926957_278085-2250	CDS	DNA topoisomerase IV subunit A (EC 5.99.1.3)		985bed081a81f5327e64f5acdf6c4d75
	fig|184923.8.peg.540	NODE_1_length_2846042_cov_1532.926957_278372+207	CDS	hypothetical protein		14b4d315bacd77f115c65483d07d9b31
	fig|184923.8.peg.541	NODE_1_length_2846042_cov_1532.926957_279026-390	CDS	hypothetical protein		a9e2c6ba37860c16162cb1a8be2925ea
	fig|184923.8.peg.542	NODE_1_length_2846042_cov_1532.926957_279233-150	CDS	hypothetical protein		5f74ee2977f02f05fd629e40e2dc32a5
	fig|184923.8.peg.543	NODE_1_length_2846042_cov_1532.926957_279307+330	CDS	hypothetical protein		25fcb92989ee83af792a8f27eeaec5f1
	fig|184923.8.peg.544	NODE_1_length_2846042_cov_1532.926957_279627+165	CDS	hypothetical protein		7e88e47b391a582a5b2d432c4ed106ad
	fig|184923.8.peg.545	NODE_1_length_2846042_cov_1532.926957_280241+165	CDS	hypothetical protein		188498ee3b5b5773e489fff8b04404d1
	fig|184923.8.peg.546	NODE_1_length_2846042_cov_1532.926957_281227-750	CDS	Oxidoreductase, short-chain dehydrogenase/reductase family		e3f9d8ed4388a4f8c1452f374cc36e1f
	fig|184923.8.peg.547	NODE_1_length_2846042_cov_1532.926957_282320-873	CDS	Thiosulfate sulfurtransferase, rhodanese (EC 2.8.1.1)		17d44c0d5aa1041e8316cce992a603e6
	fig|184923.8.peg.548	NODE_1_length_2846042_cov_1532.926957_282543+1140	CDS	ABC transporter, permease protein (cluster 9, phospholipid)		d8cd0bfd36f364b07c98b6eb5177bb87
	fig|184923.8.peg.549	NODE_1_length_2846042_cov_1532.926957_283697+804	CDS	ABC transporter, ATP-binding protein (cluster 9, phospholipid)		b290acbd42ae8933e4e9ce4eaf0cd210
	fig|184923.8.peg.550	NODE_1_length_2846042_cov_1532.926957_284547+1014	CDS	ABC-type transport system involved in resistance to organic solvents, periplasmic component		502668373b7927772692d5a91e79fec1
	fig|184923.8.peg.551	NODE_1_length_2846042_cov_1532.926957_285651+549	CDS	membrane lipoprotein lipid attachment site containing protein		98f51fa111c9e2e83dbd20a5898b22ca
	fig|184923.8.peg.552	NODE_1_length_2846042_cov_1532.926957_286363-144	CDS	hypothetical protein		0235b1b25c97a74d95048e7e00483221
	fig|184923.8.peg.553	NODE_1_length_2846042_cov_1532.926957_287176-456	CDS	Very-short-patch mismatch repair endonuclease (G-T specific)		266fcd20ae46b48e694259a5ee13ab5f
	fig|184923.8.peg.554	NODE_1_length_2846042_cov_1532.926957_288342-1170	CDS	DNA-cytosine methyltransferase (EC 2.1.1.37)		bc920a315ffbdec79feae649436d4bab
	fig|184923.8.peg.555	NODE_1_length_2846042_cov_1532.926957_288616+2361	CDS	Inner membrane protein YbaL, KefB/KefC family		14ca4d070938c7008c8139371fc99254
	fig|184923.8.peg.556	NODE_1_length_2846042_cov_1532.926957_290973+717	CDS	hypothetical protein		924ac0f70bdb69dbf28e2810d4963ac8
	fig|184923.8.peg.557	NODE_1_length_2846042_cov_1532.926957_291733+1575	CDS	Exodeoxyribonuclease VII large subunit (EC 3.1.11.6)		cb2bd893b67a2bfc8a535cc747db946e
	fig|184923.8.peg.558	NODE_1_length_2846042_cov_1532.926957_294522-1089	CDS	hypothetical protein		2ec9d9831daac34d06ed142555fddb7b
	fig|184923.8.repeat.13	NODE_1_length_2846042_cov_1532.926957_294604+151	repeat	repeat region
	fig|184923.8.peg.559	NODE_1_length_2846042_cov_1532.926957_294949-168	CDS	hypothetical protein		9ea82d8eb427ba38562fb77c030451ea
	fig|184923.8.peg.560	NODE_1_length_2846042_cov_1532.926957_294977+441	CDS	Bll6261 protein		30b5950138dd2ee63d082e62e0e6185a
	fig|184923.8.peg.561	NODE_1_length_2846042_cov_1532.926957_296752-1224	CDS	hypothetical protein		9f52de63270cfba9d81f3fcefdf9f1d7
	fig|184923.8.peg.562	NODE_1_length_2846042_cov_1532.926957_297630-606	CDS	Recombination protein RecR		fc0310074c9027903e1410321e50aa80
	fig|184923.8.peg.563	NODE_1_length_2846042_cov_1532.926957_297966-327	CDS	Nucleoid-associated protein YaaK		761a81be12f9b46f851485f28f502a3d
	fig|184923.8.peg.564	NODE_1_length_2846042_cov_1532.926957_299886-1866	CDS	DNA polymerase III subunits gamma and tau (EC 2.7.7.7)		441bad80f192d1ee0a17fa7d3c7d3937
	fig|184923.8.peg.565	NODE_1_length_2846042_cov_1532.926957_300288-201	CDS	hypothetical protein		6fd5cf4dd014cb90a60efbf24690fd13
	fig|184923.8.peg.566	NODE_1_length_2846042_cov_1532.926957_300341+216	CDS	hypothetical protein		178ff98b75f40aead0f9783106a5d901
	fig|184923.8.peg.567	NODE_1_length_2846042_cov_1532.926957_300745+717	CDS	7-cyano-7-deazaguanine synthase (EC 6.3.4.20)		c15ced8699dd2c6349282b3ad72bcd97
	fig|184923.8.peg.568	NODE_1_length_2846042_cov_1532.926957_301497+180	CDS	hypothetical protein		a23d6995d01d5fe71837c3d3403c707c
	fig|184923.8.repeat.14	NODE_1_length_2846042_cov_1532.926957_301552+108	repeat	repeat region
	fig|184923.8.peg.569	NODE_1_length_2846042_cov_1532.926957_303152-1473	CDS	Precorrin-2 oxidase (EC 1.3.1.76) @ Sirohydrochlorin ferrochelatase activity of CysG (EC 4.99.1.4) / Uroporphyrinogen-III methyltransferase (EC 2.1.1.107)		c47a2aea2252c2b92f53d530ed10722e
	fig|184923.8.peg.570	NODE_1_length_2846042_cov_1532.926957_303219+303	CDS	hypothetical protein		2158bfc77b20dd7d54254cce904e9ab5
	fig|184923.8.peg.571	NODE_1_length_2846042_cov_1532.926957_303555+843	CDS	hypothetical protein		70cc59ff23a12e4e197b0bb1febcf210
	fig|184923.8.peg.572	NODE_1_length_2846042_cov_1532.926957_304544-120	CDS	hypothetical protein		858525bae7712ae8c452d8a2c17993c4
	fig|184923.8.peg.573	NODE_1_length_2846042_cov_1532.926957_305133-588	CDS	Cytochrome oxidase biogenesis protein Sco1/SenC/PrrC, thiol-disulfide reductase involved in Cu(I) insertion into CoxII Cu(A) center		923960014429e46aa6db6fae4f7988e6
	fig|184923.8.peg.574	NODE_1_length_2846042_cov_1532.926957_305316-126	CDS	hypothetical protein		951add4579597e954e6bb28be02df52e
	fig|184923.8.peg.575	NODE_1_length_2846042_cov_1532.926957_305392+156	CDS	hypothetical protein		8fe346f35b59f5817103ee8e2ce619b4
	fig|184923.8.peg.576	NODE_1_length_2846042_cov_1532.926957_305558+741	CDS	Zinc ABC transporter, ATP-binding protein ZnuC		7856fb7bbdbcac3ff93ae5b4d20ff8b6
	fig|184923.8.peg.577	NODE_1_length_2846042_cov_1532.926957_306341+870	CDS	Zinc ABC transporter, permease protein ZnuB		87aaa6555b0b02a69a1997a4677b5fc5
	fig|184923.8.peg.578	NODE_1_length_2846042_cov_1532.926957_307235+888	CDS	Zinc ABC transporter, substrate-binding protein ZnuA		8f2ed21a9eac91475f77c73daa971d30
	fig|184923.8.peg.579	NODE_1_length_2846042_cov_1532.926957_308504-369	CDS	hypothetical protein		46bb93b0466f3998570e8f0c46d3487e
	fig|184923.8.peg.580	NODE_1_length_2846042_cov_1532.926957_309130-474	CDS	hypothetical protein		c9affd93d2602ee79700880643aef7e3
	fig|184923.8.peg.581	NODE_1_length_2846042_cov_1532.926957_309165+1302	CDS	hypothetical protein		30f594b68358180545cb2cb879f4627b
	fig|184923.8.peg.582	NODE_1_length_2846042_cov_1532.926957_311711-1239	CDS	Membrane-bound lytic murein transglycosylase B		6644e1e18df74f5fb0f44759e3ff0e22
	fig|184923.8.peg.583	NODE_1_length_2846042_cov_1532.926957_314851-3141	CDS	RND efflux system, inner membrane transporter		fd0fb412cb6ed91bcc14ff4b52b487c1
	fig|184923.8.peg.584	NODE_1_length_2846042_cov_1532.926957_316285-1254	CDS	RND efflux system, membrane fusion protein		876778ba942be8497a9900a32b81d0d5
	fig|184923.8.peg.585	NODE_1_length_2846042_cov_1532.926957_316863-564	CDS	Soluble lytic murein transglycosylase and related regulatory proteins (some contain LysM/invasin domains)		2f85ceb8c46efba4d2e7a0309e108cd8
	fig|184923.8.peg.586	NODE_1_length_2846042_cov_1532.926957_318408-1422	CDS	Glucan 1,4-alpha-glucosidase (EC 3.2.1.3)		68266e961b1a2e61c49792a38185734b
	fig|184923.8.peg.587	NODE_1_length_2846042_cov_1532.926957_319853-1338	CDS	hypothetical protein		7c799eb39aa3fc9cc580c4172d41ba93
	fig|184923.8.peg.588	NODE_1_length_2846042_cov_1532.926957_321661-1812	CDS	Efflux ABC transporter, permease/ATP-binding protein		86f613d323a5b760963b92511d8c66a2
	fig|184923.8.peg.589	NODE_1_length_2846042_cov_1532.926957_321960-225	CDS	hypothetical protein		d23e82c8f0d7cc63834c0c6b4242e9ee
	fig|184923.8.peg.590	NODE_1_length_2846042_cov_1532.926957_322082+2139	CDS	beta-glucosidase (EC 3.2.1.21)		c8d770fb0afbabc6a6c54c75ea0047e9
	fig|184923.8.peg.591	NODE_1_length_2846042_cov_1532.926957_324825-534	CDS	hypothetical protein		91ef67eaf919eaa99d9392e9f0ca9813
	fig|184923.8.peg.592	NODE_1_length_2846042_cov_1532.926957_325006-195	CDS	hypothetical protein		ab7ff232f8df475490bed9532e525c1f
	fig|184923.8.peg.593	NODE_1_length_2846042_cov_1532.926957_325707-372	CDS	hypothetical protein		71d4785e472946d54e21892e0272af7e
	fig|184923.8.peg.594	NODE_1_length_2846042_cov_1532.926957_326013+450	CDS	hypothetical protein		a391d07cc11b5834e85e238fdc8babc7
	fig|184923.8.peg.595	NODE_1_length_2846042_cov_1532.926957_326459+1176	CDS	Uncharacterized MFS-type transporter		a4869eece6897365eb0e923b8b35bd11
	fig|184923.8.peg.596	NODE_1_length_2846042_cov_1532.926957_327903+1620	CDS	hypothetical protein		e83eb08e001911eab5a3402d548fe45a
	fig|184923.8.peg.597	NODE_1_length_2846042_cov_1532.926957_329961+1620	CDS	hypothetical protein		79057b045dbe5357b3c1928434ea91bf
	fig|184923.8.peg.598	NODE_1_length_2846042_cov_1532.926957_332400-732	CDS	23S rRNA (uridine(2552)-2'-O)-methyltransferase (EC 2.1.1.166)		8abe32a28e611b49bac07916eb44295e
	fig|184923.8.peg.599	NODE_1_length_2846042_cov_1532.926957_333578-1182	CDS	Exopolyphosphatase (EC 3.6.1.11)		ebb69f4600a3fe9fe74b428dc2b396ba
	fig|184923.8.peg.600	NODE_1_length_2846042_cov_1532.926957_334399-495	CDS	hypothetical protein		948deb3dc79f771cf258b11a7af19c09
	fig|184923.8.peg.601	NODE_1_length_2846042_cov_1532.926957_336186-1791	CDS	hypothetical protein		549d6720dec7d6e082771d95b3cecac9
	fig|184923.8.peg.602	NODE_1_length_2846042_cov_1532.926957_337012+372	CDS	SSU ribosomal protein S12p (S23e)		991b628e53d823248a2d7cba12991d40
	fig|184923.8.peg.603	NODE_1_length_2846042_cov_1532.926957_337517+471	CDS	SSU ribosomal protein S7p (S5e)		bbd82b285f331e00c760d962577c23d9
	fig|184923.8.peg.604	NODE_1_length_2846042_cov_1532.926957_338026+2076	CDS	Translation elongation factor G		36ce059d2819b61d2e76ff9573e4fdde
	fig|184923.8.peg.605	NODE_1_length_2846042_cov_1532.926957_340145+1191	CDS	Translation elongation factor Tu		e298fbe6fab0299f369b59ef135fd036
	fig|184923.8.peg.606	NODE_1_length_2846042_cov_1532.926957_341453+312	CDS	SSU ribosomal protein S10p (S20e)		14fde545a46575d5778b719eb78252a5
	fig|184923.8.peg.607	NODE_1_length_2846042_cov_1532.926957_341830+714	CDS	LSU ribosomal protein L3p (L3e)		68e127ee8b95fd37b59d915cc01e67f3
	fig|184923.8.peg.608	NODE_1_length_2846042_cov_1532.926957_342547+621	CDS	LSU ribosomal protein L4p (L1e)		08b0c012ec846b9879a0c4f0ab92e122
	fig|184923.8.peg.609	NODE_1_length_2846042_cov_1532.926957_343164+312	CDS	LSU ribosomal protein L23p (L23Ae)		c183f0164498932d1bfaffc1e4b1d111
	fig|184923.8.peg.610	NODE_1_length_2846042_cov_1532.926957_343498+840	CDS	LSU ribosomal protein L2p (L8e)		bdf4e8be2a23b22a7beb022cb81eaca6
	fig|184923.8.peg.611	NODE_1_length_2846042_cov_1532.926957_344340+279	CDS	SSU ribosomal protein S19p (S15e)		834308edc86379ff8baae226a6eb492b
	fig|184923.8.peg.612	NODE_1_length_2846042_cov_1532.926957_344622+375	CDS	LSU ribosomal protein L22p (L17e)		ebf53f0bd1fb9553f27922fca4e76dda
	fig|184923.8.peg.613	NODE_1_length_2846042_cov_1532.926957_345007+729	CDS	SSU ribosomal protein S3p (S3e)		338770493731d71531808d59e4301ac0
	fig|184923.8.peg.614	NODE_1_length_2846042_cov_1532.926957_345772+414	CDS	LSU ribosomal protein L16p (L10e)		ed2c69b6569b0a1fbac1ace1534cbf33
	fig|184923.8.peg.615	NODE_1_length_2846042_cov_1532.926957_346197+219	CDS	LSU ribosomal protein L29p (L35e)		61eb73bf696ef4d339223cb8e5802fbb
	fig|184923.8.peg.616	NODE_1_length_2846042_cov_1532.926957_346450+243	CDS	SSU ribosomal protein S17p (S11e)		dd71dd2b64e19bcf29b599f7492904ad
	fig|184923.8.peg.617	NODE_1_length_2846042_cov_1532.926957_346798+369	CDS	LSU ribosomal protein L14p (L23e)		d9f6d131a3551573a6dd8b6f41f18a0a
	fig|184923.8.peg.618	NODE_1_length_2846042_cov_1532.926957_347166+318	CDS	LSU ribosomal protein L24p (L26e)		0d767e847fca62f1c5bd2f3ab14b4b77
	fig|184923.8.peg.619	NODE_1_length_2846042_cov_1532.926957_347476+744	CDS	LSU ribosomal protein L5p (L11e)		08ee04d95d2f5342ca34167f0c847cae
	fig|184923.8.peg.620	NODE_1_length_2846042_cov_1532.926957_348259+306	CDS	SSU ribosomal protein S14p (S29e) @ SSU ribosomal protein S14p (S29e), zinc-independent		b31c8f20b8b344b51a0bc66f7cfa44eb
	fig|184923.8.peg.621	NODE_1_length_2846042_cov_1532.926957_348577+399	CDS	SSU ribosomal protein S8p (S15Ae)		a2e2609057377dd22c623ed647d77f49
	fig|184923.8.peg.622	NODE_1_length_2846042_cov_1532.926957_349058+540	CDS	LSU ribosomal protein L6p (L9e)		6de21f56a42eae3eddca081b954ead73
	fig|184923.8.peg.623	NODE_1_length_2846042_cov_1532.926957_349645+363	CDS	LSU ribosomal protein L18p (L5e)		d211ecbdafd3b87ce2a3846205704efd
	fig|184923.8.peg.624	NODE_1_length_2846042_cov_1532.926957_350061+576	CDS	SSU ribosomal protein S5p (S2e)		3681b4513f6813981f4ed33650d23e4d
	fig|184923.8.peg.625	NODE_1_length_2846042_cov_1532.926957_350647+198	CDS	LSU ribosomal protein L30p (L7e)		29086b5ff4ac8a4323be94291a7099a0
	fig|184923.8.peg.626	NODE_1_length_2846042_cov_1532.926957_350909+492	CDS	LSU ribosomal protein L15p (L27Ae)		5d06fe865b201a0bae11078b4774238f
	fig|184923.8.peg.627	NODE_1_length_2846042_cov_1532.926957_351782-153	CDS	hypothetical protein		e3bf699cb4a8e6377677d42f1930d61d
	fig|184923.8.peg.628	NODE_1_length_2846042_cov_1532.926957_351855+1335	CDS	Protein translocase subunit SecY		472aa96469e45d50d22ff90d9d6fc8ae
	fig|184923.8.peg.629	NODE_1_length_2846042_cov_1532.926957_353186+582	CDS	Adenylate kinase (EC 2.7.4.3)		062a9fb3483b411ec50d28fbd1071a55
	fig|184923.8.peg.630	NODE_1_length_2846042_cov_1532.926957_354257-441	CDS	Transcriptional regulator, BadM/Rrf2 family		242759741b07f8561320889337034cfd
	fig|184923.8.peg.631	NODE_1_length_2846042_cov_1532.926957_354856+288	CDS	protein of unknown function DUF74		6f568b06ff7f99ed5612fdd3df6f4756
	fig|184923.8.peg.632	NODE_1_length_2846042_cov_1532.926957_356859-1314	CDS	UDP-glucose 6-dehydrogenase (EC 1.1.1.22)		8a894324c5810de6b5fd1caa01d470d0
	fig|184923.8.peg.633	NODE_1_length_2846042_cov_1532.926957_356866+159	CDS	hypothetical protein		7de2a83094ae929e7bd611d24bc858d4
	fig|184923.8.peg.634	NODE_1_length_2846042_cov_1532.926957_357274-129	CDS	hypothetical protein		98e4b70d9fe017c668e08b45957fc91e
	fig|184923.8.peg.635	NODE_1_length_2846042_cov_1532.926957_357384+267	CDS	hypothetical protein		4263e2f645f424fa4e8772ef66b3d595
	fig|184923.8.peg.636	NODE_1_length_2846042_cov_1532.926957_358244+1467	CDS	integral membrane sensor signal transduction histidine kinase		fa262cab528b1e49da18e4699de0dd85
	fig|184923.8.peg.637	NODE_1_length_2846042_cov_1532.926957_359728+117	CDS	hypothetical protein		16cdbeb25be8fec520d974b72337bf61
	fig|184923.8.peg.638	NODE_1_length_2846042_cov_1532.926957_359900+600	CDS	Ribosome hibernation promoting factor Hpf		c5db5c09ad57693e9ed171b16973fdb5
	fig|184923.8.peg.639	NODE_1_length_2846042_cov_1532.926957_360603+465	CDS	PTS IIA-like nitrogen-regulatory protein PtsN		3d2aa4a7790e11480c567b2f627b1d55
	fig|184923.8.peg.640	NODE_1_length_2846042_cov_1532.926957_361298+168	CDS	hypothetical protein		ded1997bb9405686a076527639333b36
	fig|184923.8.peg.641	NODE_1_length_2846042_cov_1532.926957_361507+858	CDS	3'(2'),5'-bisphosphate nucleotidase (EC 3.1.3.7)		96d997406a25cbd307f189888e65a17a
	fig|184923.8.peg.642	NODE_1_length_2846042_cov_1532.926957_362396+138	CDS	hypothetical protein		77c066fc0191b6e08f9473651aea4541
	fig|184923.8.peg.643	NODE_1_length_2846042_cov_1532.926957_362535+588	CDS	FIG00450386: hypothetical protein		632c6a0cb396bbc177712c2f9c8c2423
	fig|184923.8.peg.644	NODE_1_length_2846042_cov_1532.926957_363379+1038	CDS	Nicotinate-nucleotide--dimethylbenzimidazole phosphoribosyltransferase (EC 2.4.2.21)		6c20a29d6de51a762507c263189a3cea
	fig|184923.8.peg.645	NODE_1_length_2846042_cov_1532.926957_364409+1089	CDS	putative oxidoreductase, nitronate monooxygenase family		4af5ec7854c88204f6755e75bcc2986c
	fig|184923.8.peg.646	NODE_1_length_2846042_cov_1532.926957_365535+1077	CDS	3,4-dihydroxy-2-butanone 4-phosphate synthase (EC 4.1.99.12) / GTP cyclohydrolase II (EC 3.5.4.25)		27a10cb313f2bce97419e0710fd386fe
	fig|184923.8.peg.647	NODE_1_length_2846042_cov_1532.926957_366727+1749	CDS	hypothetical protein		bbd02d7c0805b5ce6781e66f0aaa919d
	fig|184923.8.peg.648	NODE_1_length_2846042_cov_1532.926957_368827+615	CDS	LemA family protein		96deeedadb7d2915ff13e5dc8ca169a2
	fig|184923.8.peg.649	NODE_1_length_2846042_cov_1532.926957_369461+921	CDS	Beta-propeller domains of methanol dehydrogenase type		e8ea22e5bc1a159754c9fba5919c065a
	fig|184923.8.peg.650	NODE_1_length_2846042_cov_1532.926957_370383+609	CDS	FIG004694: Hypothetical protein		96a01dacd811c2d12532933dae13e783
	fig|184923.8.peg.651	NODE_1_length_2846042_cov_1532.926957_373100-1761	CDS	hypothetical protein		ef78f008c271d1e18fdb40effa7e2ac0
	fig|184923.8.peg.652	NODE_1_length_2846042_cov_1532.926957_375071-1560	CDS	hypothetical protein		f02c96ab0e67f6f7b97af378051b1420
	fig|184923.8.peg.653	NODE_1_length_2846042_cov_1532.926957_376202-984	CDS	hypothetical protein		83f44f534a022d99c5d68fde5ced75b0
	fig|184923.8.peg.654	NODE_1_length_2846042_cov_1532.926957_376267+132	CDS	hypothetical protein		723ac5adc0ac62a5425af9eeaa9d9e6f
	fig|184923.8.peg.655	NODE_1_length_2846042_cov_1532.926957_377322-675	CDS	ABC transporter ATP-binding protein YvcR		ff74d1d2d4f3d7a9596f90432e6c8ccb
	fig|184923.8.peg.656	NODE_1_length_2846042_cov_1532.926957_377355+765	CDS	Arylesterase precursor (EC 3.1.1.2)		85e68a287c4d5c3735a144b1d1a6be24
	fig|184923.8.rna.9	NODE_1_length_2846042_cov_1532.926957_378258-76	rna	tRNA-Met-CAT
	fig|184923.8.peg.657	NODE_1_length_2846042_cov_1532.926957_378428+1878	CDS	Efflux ABC transporter, permease/ATP-binding protein Atu2242		61a0598e25a88d8d6733da4a92c5d749
	fig|184923.8.peg.658	NODE_1_length_2846042_cov_1532.926957_380907-600	CDS	Dna binding response regulator PrrA (RegA)		1bc33166d1f7e3cd76690ef1db4d5cb5
	fig|184923.8.peg.659	NODE_1_length_2846042_cov_1532.926957_382501-1314	CDS	Sensor histidine kinase PrrB (RegB) (EC 2.7.3.-)		03d892f3813995c3d3f4f3934c891cda
	fig|184923.8.peg.660	NODE_1_length_2846042_cov_1532.926957_383171-678	CDS	hypothetical protein		3dcf93c41b41997cffb59fa64635e870
	fig|184923.8.peg.661	NODE_1_length_2846042_cov_1532.926957_383413+1311	CDS	Intracellular PHB depolymerase		0d573781aeba47ff516145f373f0e844
	fig|184923.8.peg.662	NODE_1_length_2846042_cov_1532.926957_386081-483	CDS	Protein-export protein SecB (maintains pre-export unfolded state)		6d960a0eb93ef97be4cf0f4a08691478
	fig|184923.8.peg.663	NODE_1_length_2846042_cov_1532.926957_386303+630	CDS	thiamine-phosphate pyrophosphorylase, putative		4da73c4d2181785214916a29f7ee98e2
	fig|184923.8.peg.664	NODE_1_length_2846042_cov_1532.926957_386938+978	CDS	hypothetical protein		33f1c59a9f0c67be4846466782c4423e
	fig|184923.8.peg.665	NODE_1_length_2846042_cov_1532.926957_388164-144	CDS	hypothetical protein		53fd3fd80c839121937ef0e6a0e5ad07
	fig|184923.8.peg.666	NODE_1_length_2846042_cov_1532.926957_388388-225	CDS	hypothetical protein		f8df83b5ca3a186bfb5098021076e755
	fig|184923.8.peg.667	NODE_1_length_2846042_cov_1532.926957_388621-198	CDS	hypothetical protein		e016782d9d123d1a4c9d99ec6177a0a9
	fig|184923.8.peg.668	NODE_1_length_2846042_cov_1532.926957_388670+285	CDS	hypothetical protein		aaa2238508592de5adb816abcee525e9
	fig|184923.8.peg.669	NODE_1_length_2846042_cov_1532.926957_388960+156	CDS	hypothetical protein		38b6e2b76915f201a1e01ba12fe27667
	fig|184923.8.peg.670	NODE_1_length_2846042_cov_1532.926957_389553-318	CDS	hypothetical protein		e2e761d3f7c89cb930f67a1e1924c6f7
	fig|184923.8.peg.671	NODE_1_length_2846042_cov_1532.926957_389807+750	CDS	2-methoxy-6-polyprenyl-1,4-benzoquinol methylase (EC 2.1.1.201)		700aea7ca4721790e202ff2fa83a44af
	fig|184923.8.repeat.15	NODE_1_length_2846042_cov_1532.926957_390552+110	repeat	repeat region
	fig|184923.8.peg.672	NODE_1_length_2846042_cov_1532.926957_390710+1566	CDS	Ubiquinone biosynthesis regulatory protein kinase UbiB		230a7aa7feff2d6a2b47b31761a809d5
	fig|184923.8.peg.673	NODE_1_length_2846042_cov_1532.926957_393484-1173	CDS	hypothetical protein		c76da7e1463c834c1e266c99a299d708
	fig|184923.8.peg.674	NODE_1_length_2846042_cov_1532.926957_393636+123	CDS	hypothetical protein		906b4f5036f137355580cc4be61c9c86
	fig|184923.8.peg.675	NODE_1_length_2846042_cov_1532.926957_394897-1119	CDS	Chorismate synthase (EC 4.2.3.5)		b0b9634290a53c3747410223a333e872
	fig|184923.8.peg.676	NODE_1_length_2846042_cov_1532.926957_395550-264	CDS	hypothetical protein		03225911d475ca80d282f633cff51699
	fig|184923.8.peg.677	NODE_1_length_2846042_cov_1532.926957_396105-405	CDS	hypothetical protein		66ee8305a6afeb8409becc42db012dc0
	fig|184923.8.peg.678	NODE_1_length_2846042_cov_1532.926957_396332-225	CDS	hypothetical protein		9ff3f6abb6240051e777605bd171d2ce
	fig|184923.8.peg.679	NODE_1_length_2846042_cov_1532.926957_396674-336	CDS	Antitoxin HigA		fa95c86ed1065a1e3cb887ffe592aa3e
	fig|184923.8.peg.680	NODE_1_length_2846042_cov_1532.926957_396994-324	CDS	hypothetical protein		884981757b2f13e6c3ede5cb6ee6b072
	fig|184923.8.peg.681	NODE_1_length_2846042_cov_1532.926957_397453-366	CDS	hypothetical protein		48a0937f8ab4c355f1fb9253d9aae897
	fig|184923.8.peg.682	NODE_1_length_2846042_cov_1532.926957_397531+1239	CDS	Argininosuccinate synthase (EC 6.3.4.5)		f956e8ad35ae5a3058c53b0be25f1ccb
	fig|184923.8.peg.683	NODE_1_length_2846042_cov_1532.926957_398873+309	CDS	hypothetical protein		08ede55b8e42b72ef58ad758f82638ab
	fig|184923.8.peg.684	NODE_1_length_2846042_cov_1532.926957_399594-417	CDS	hypothetical protein		8adbc0ad10982a12bf2057b95f0ee94f
	fig|184923.8.peg.685	NODE_1_length_2846042_cov_1532.926957_399855+465	CDS	SSU ribosomal protein S3p (S3e)		cf0cf686bc3e547367fe4364d4581489
	fig|184923.8.peg.686	NODE_1_length_2846042_cov_1532.926957_400397+315	CDS	hypothetical protein		73e795ffb289cfa32459a52fe5ec3e1d
	fig|184923.8.peg.687	NODE_1_length_2846042_cov_1532.926957_401754-981	CDS	Phosphoserine phosphatase (EC 3.1.3.3)		f69d1891386f9f4a9b249e7a2e1fff12
	fig|184923.8.peg.688	NODE_1_length_2846042_cov_1532.926957_402173-321	CDS	hypothetical protein		f3d523f264e485dc3345a6d7f465ef28
	fig|184923.8.peg.689	NODE_1_length_2846042_cov_1532.926957_402851-627	CDS	Molybdenum cofactor guanylyltransferase (EC 2.7.7.77)		2eefa4722cb26c65d44542863560040e
	fig|184923.8.peg.690	NODE_1_length_2846042_cov_1532.926957_405665-2769	CDS	Tungsten-containing formate dehydrogenase alpha subunit		4a66d86a8ba94c9239bd954042ab8018
	fig|184923.8.peg.691	NODE_1_length_2846042_cov_1532.926957_407374-1713	CDS	Tungsten-containing formate dehydrogenase beta subunit		8c672cc4423427fdb7297d46044c1463
	fig|184923.8.peg.692	NODE_1_length_2846042_cov_1532.926957_408509-834	CDS	hypothetical protein		2790631646fe9f5b7a866c16c6b8ac5a
	fig|184923.8.peg.693	NODE_1_length_2846042_cov_1532.926957_408975+933	CDS	hypothetical protein		09492955c945894f8fa571b0b21e2b13
	fig|184923.8.peg.694	NODE_1_length_2846042_cov_1532.926957_410012+978	CDS	FMN adenylyltransferase (EC 2.7.7.2) / Riboflavin kinase (EC 2.7.1.26)		f398c97be61533f5e041fd67d8e89aba
	fig|184923.8.peg.695	NODE_1_length_2846042_cov_1532.926957_411446-456	CDS	hypothetical protein		94f26eeade47ff8e40245232710b15f9
	fig|184923.8.peg.696	NODE_1_length_2846042_cov_1532.926957_413221-1614	CDS	Beta-carotene ketolase		ad7ecb6f171dbc863a803dd40b41cb0e
	fig|184923.8.peg.697	NODE_1_length_2846042_cov_1532.926957_414378-999	CDS	hypothetical protein		d229c095645012941e922f2130ff6467
	fig|184923.8.peg.698	NODE_1_length_2846042_cov_1532.926957_417108-2721	CDS	Assimilatory nitrate reductase large subunit (EC 1.7.99.4)		50281f8a708f88c47eddb168b92a2bff
	fig|184923.8.peg.699	NODE_1_length_2846042_cov_1532.926957_418760-1653	CDS	Assimilatory nitrate reductase large subunit (EC 1.7.99.4)		9f85417197b77bf9fcfa1feb81882390
	fig|184923.8.peg.700	NODE_1_length_2846042_cov_1532.926957_420556-1800	CDS	Ferredoxin--nitrite reductase (EC 1.7.7.1)		32ea93f43cd7a574eea0ba9f393c7120
	fig|184923.8.peg.701	NODE_1_length_2846042_cov_1532.926957_421775-1212	CDS	Nitrite reductase [NAD(P)H] large subunit (EC 1.7.1.4)		1f51d84f0448d8d8eb2c0cedb089d74e
	fig|184923.8.peg.702	NODE_1_length_2846042_cov_1532.926957_422632-798	CDS	Nitrate ABC transporter, ATP-binding protein		8c5992bd1d12820adae152acec9c805d
	fig|184923.8.peg.703	NODE_1_length_2846042_cov_1532.926957_423471-828	CDS	Nitrate ABC transporter, permease protein		9f80d509bb32a24e4d15e881e2f21e53
	fig|184923.8.peg.704	NODE_1_length_2846042_cov_1532.926957_424929-1320	CDS	Nitrate ABC transporter, substrate-binding protein		d6c596a79ea93395a741c53b9e80faba
	fig|184923.8.peg.705	NODE_1_length_2846042_cov_1532.926957_425238-192	CDS	hypothetical protein		7999827ec9f756c6210cc33a3eb45e4f
	fig|184923.8.peg.706	NODE_1_length_2846042_cov_1532.926957_426377-1143	CDS	Nitrate ABC transporter, substrate-binding protein		53f7a1ba852393ca3036c44c45bf0df7
	fig|184923.8.peg.707	NODE_1_length_2846042_cov_1532.926957_426976-603	CDS	Response regulator NasT		cb9ca0b783ba31e34935da6df7fbbd85
	fig|184923.8.peg.708	NODE_1_length_2846042_cov_1532.926957_427060+159	CDS	hypothetical protein		18d30616ce08a5c3f0ff4bdc9ed26571
	fig|184923.8.peg.709	NODE_1_length_2846042_cov_1532.926957_428255-813	CDS	hypothetical protein		15c3e9bf5cd1f107908dd938d39d1604
	fig|184923.8.peg.710	NODE_1_length_2846042_cov_1532.926957_429575-1017	CDS	hypothetical protein		668c4eabaef162bdf359f7e4d7442e5f
	fig|184923.8.peg.711	NODE_1_length_2846042_cov_1532.926957_429823-204	CDS	hypothetical protein		4bc5a8e1a13ce563888cce7ea2d55128
	fig|184923.8.peg.712	NODE_1_length_2846042_cov_1532.926957_429971-132	CDS	hypothetical protein		c9eece8b0e7f61eb0e5ebce77c534171
	fig|184923.8.peg.713	NODE_1_length_2846042_cov_1532.926957_430080-117	CDS	hypothetical protein		ead993b3f54685d703688562a9d4e56a
	fig|184923.8.peg.714	NODE_1_length_2846042_cov_1532.926957_430331-249	CDS	Mll2721 protein		2e780a8616a633e60c6333d563077d79
	fig|184923.8.peg.715	NODE_1_length_2846042_cov_1532.926957_430547+363	CDS	Rieske 2Fe-2S family protein		caa87ded6099127ad5db16550bae93a2
	fig|184923.8.peg.716	NODE_1_length_2846042_cov_1532.926957_432215-1293	CDS	CCA tRNA nucleotidyltransferase (EC 2.7.7.72)		17b0d897a26fffd99fd9dc50afceea23
	fig|184923.8.peg.717	NODE_1_length_2846042_cov_1532.926957_432487-261	CDS	hypothetical protein		e6fdef5f941ce88223531aa7957441a6
	fig|184923.8.peg.718	NODE_1_length_2846042_cov_1532.926957_433240-624	CDS	Uncharacterized Nudix hydrolase NudL		f5820d09bd79a3fab44dc4055191ba5c
	fig|184923.8.peg.719	NODE_1_length_2846042_cov_1532.926957_433832-606	CDS	FIG003620: Proteophosphoglycan precursor (Fragment)		17037edd3bd25382dd915f9b33191020
	fig|184923.8.peg.720	NODE_1_length_2846042_cov_1532.926957_434488-546	CDS	hypothetical protein		c3bcc8cc48645e860e7b7269ab876cf0
	fig|184923.8.peg.721	NODE_1_length_2846042_cov_1532.926957_434595+708	CDS	hypothetical protein		125abe2cb5a791f5bafd74764accd604
	fig|184923.8.peg.722	NODE_1_length_2846042_cov_1532.926957_435557-237	CDS	hypothetical protein		8a088bea62645d8cd88f462470d94020
	fig|184923.8.peg.723	NODE_1_length_2846042_cov_1532.926957_436553-897	CDS	Coproporphyrinogen III oxidase, aerobic (EC 1.3.3.3)		cda80929eb41c53a3e31aa31ad154c10
	fig|184923.8.peg.724	NODE_1_length_2846042_cov_1532.926957_436737+279	CDS	hypothetical protein		8f0410ffb178c1bc5938b277c02d1591
	fig|184923.8.peg.725	NODE_1_length_2846042_cov_1532.926957_437028+516	CDS	Acetyltransferase, GNAT family; Histone acetyltransferase HPA2 and related acetyltransferases		71fdf58ba5ac87ca743a04053ebba9f3
	fig|184923.8.peg.726	NODE_1_length_2846042_cov_1532.926957_437822-213	CDS	hypothetical protein		84b52be0ba839d2fb69d2d708ea1dc21
	fig|184923.8.peg.727	NODE_1_length_2846042_cov_1532.926957_439635-1713	CDS	Cell division protein FtsZ		35a3e3dada8d813345b2cefae95fe881
	fig|184923.8.peg.728	NODE_1_length_2846042_cov_1532.926957_441027-1281	CDS	Cell division protein FtsA		0a4142f2e2f75ea3741cdd602f429427
	fig|184923.8.peg.729	NODE_1_length_2846042_cov_1532.926957_442022-963	CDS	Cell division protein FtsQ		69b2e219ef1487f2274dec1dcf333063
	fig|184923.8.peg.730	NODE_1_length_2846042_cov_1532.926957_442912-924	CDS	D-alanine--D-alanine ligase (EC 6.3.2.4)		9de6a23fdd830dc4b3ad73949cda50a7
	fig|184923.8.peg.731	NODE_1_length_2846042_cov_1532.926957_443150+300	CDS	hypothetical protein		767186d23e0fb1006a6f9f9b0d9c04da
	fig|184923.8.peg.732	NODE_1_length_2846042_cov_1532.926957_443446+303	CDS	hypothetical protein		858a2100f0e7e6613ec0d259196268db
	fig|184923.8.peg.733	NODE_1_length_2846042_cov_1532.926957_445252-1395	CDS	hypothetical protein		359be8f34db9f6de7dc24ce07ece4743
	fig|184923.8.peg.734	NODE_1_length_2846042_cov_1532.926957_446717-1428	CDS	hypothetical protein		c057ee27bb805073aa7c52d63ef58505
	fig|184923.8.rna.10	NODE_1_length_2846042_cov_1532.926957_447062-76	rna	tRNA-Glu-CTC
	fig|184923.8.peg.735	NODE_1_length_2846042_cov_1532.926957_447145+1434	CDS	Cytochrome P450		ecc476bc8c40cb5efb033cf374a8c478
	fig|184923.8.peg.736	NODE_1_length_2846042_cov_1532.926957_449093-531	CDS	2'-5' RNA ligase		268747bab3894e336e45596570443ff6
	fig|184923.8.peg.737	NODE_1_length_2846042_cov_1532.926957_449414-192	CDS	hypothetical protein		00d381be776109ebfd12d9c6b5230644
	fig|184923.8.peg.738	NODE_1_length_2846042_cov_1532.926957_449644-198	CDS	hypothetical protein		04b856917e0dfa9e1b4d2c8deb8a6ec3
	fig|184923.8.peg.739	NODE_1_length_2846042_cov_1532.926957_449940-300	CDS	hypothetical protein		e260c810f04b488593ba14f957e5ed77
	fig|184923.8.peg.740	NODE_1_length_2846042_cov_1532.926957_450834-879	CDS	Pantoate--beta-alanine ligase (EC 6.3.2.1)		070eddc7307ea9a260ea8810decc8d57
	fig|184923.8.peg.741	NODE_1_length_2846042_cov_1532.926957_451066-213	CDS	hypothetical protein		d38e1e6a80b0ea8e5fa28cd994000bcb
	fig|184923.8.peg.742	NODE_1_length_2846042_cov_1532.926957_451214-123	CDS	hypothetical protein		52001542032ea4f42bf62a941c315ac4
	fig|184923.8.peg.743	NODE_1_length_2846042_cov_1532.926957_451227+2304	CDS	NADP-dependent malic enzyme (EC 1.1.1.40)		3e8cc1f75a82232ffe6d7b3294e65698
	fig|184923.8.peg.744	NODE_1_length_2846042_cov_1532.926957_453803-264	CDS	hypothetical protein		ee110d7ed3c1af83ff284426c2b87a2b
	fig|184923.8.peg.745	NODE_1_length_2846042_cov_1532.926957_453834+1059	CDS	GDP-mannose 4,6-dehydratase (EC 4.2.1.47)		8f39b9113032d21f94165baa9d4e3d5e
	fig|184923.8.peg.746	NODE_1_length_2846042_cov_1532.926957_455023+942	CDS	GDP-L-fucose synthetase (EC 1.1.1.271)		3a230eafa57c63ee43b0ad67156adf24
	fig|184923.8.peg.747	NODE_1_length_2846042_cov_1532.926957_456062+1308	CDS	hypothetical protein		5417a9b877b4398987c63cf5f95c235b
	fig|184923.8.peg.748	NODE_1_length_2846042_cov_1532.926957_457568+2595	CDS	Multi-sensor hybrid histidine kinase		cbae38dd32daa156cef67de4bbe4ec13
	fig|184923.8.peg.749	NODE_1_length_2846042_cov_1532.926957_460482-315	CDS	hypothetical protein		4057c55560320517779876f7e39f0e6e
	fig|184923.8.peg.750	NODE_1_length_2846042_cov_1532.926957_461057-498	CDS	hypothetical protein		810d6a984216eebdbd06700959862bc7
	fig|184923.8.peg.751	NODE_1_length_2846042_cov_1532.926957_461481-294	CDS	hypothetical protein		a29b198f381ae6616fc6c77aae642001
	fig|184923.8.peg.752	NODE_1_length_2846042_cov_1532.926957_461499+297	CDS	hypothetical protein		957b917c809765fadf765a7da7dd0c55
	fig|184923.8.peg.753	NODE_1_length_2846042_cov_1532.926957_461832+2715	CDS	hypothetical protein		76778dbed5a34e959639bb6100c3a25f
	fig|184923.8.peg.754	NODE_1_length_2846042_cov_1532.926957_464592+159	CDS	hypothetical protein		ea15b397c7605cb9d1a6455fbfc0a552
	fig|184923.8.peg.755	NODE_1_length_2846042_cov_1532.926957_464917+3903	CDS	hypothetical protein		7052a2dc7deb6960af7b16ede4f36a7d
	fig|184923.8.peg.756	NODE_1_length_2846042_cov_1532.926957_468973+1308	CDS	HlyD family secretion protein		26eb76f535f91bf27931d4c6b23bbd9f
	fig|184923.8.peg.757	NODE_1_length_2846042_cov_1532.926957_470413+1242	CDS	hypothetical protein		3604798acade1bf9dff6dd30e1e8b03c
	fig|184923.8.peg.758	NODE_1_length_2846042_cov_1532.926957_471756+705	CDS	hypothetical protein		d12f61dbbcb7e94d212b2aeb0cbd07fa
	fig|184923.8.peg.759	NODE_1_length_2846042_cov_1532.926957_472497+1002	CDS	UDP-glucose 4-epimerase (EC 5.1.3.2)		a0c375939fb517e4411be8fd73250957
	fig|184923.8.peg.760	NODE_1_length_2846042_cov_1532.926957_473660+570	CDS	Molybdopterin adenylyltransferase (EC 2.7.7.75)		e38effa42e3e2c6d9162789cd8d7c394
	fig|184923.8.peg.761	NODE_1_length_2846042_cov_1532.926957_474230+2520	CDS	Protein containing domains DUF404, DUF407, DUF403		9ac6c803c0e6796f915912712d36586b
	fig|184923.8.peg.762	NODE_1_length_2846042_cov_1532.926957_476746+879	CDS	Small protein containing transglutaminase-like domain		98580b5e76a795c65a71c4be599c9792
	fig|184923.8.peg.763	NODE_1_length_2846042_cov_1532.926957_477704+957	CDS	hypothetical protein		c5dfd6143796fe6a693933d626733eaf
	fig|184923.8.peg.764	NODE_1_length_2846042_cov_1532.926957_478872+327	CDS	Conserved hypothetical protein probably involved in sulfate reduction		c2b22e14a88699ef053f1ff869856698
	fig|184923.8.peg.765	NODE_1_length_2846042_cov_1532.926957_479185+1656	CDS	Sulfite reductase [NADPH] hemoprotein beta-component (EC 1.8.1.2)		e2976061fb29f834a65fe9429ee8ade9
	fig|184923.8.peg.766	NODE_1_length_2846042_cov_1532.926957_480830+741	CDS	Phosphoadenylyl-sulfate reductase [thioredoxin] (EC 1.8.4.8)		0382c0408ac5bd3e31c9dc7771e2f2a4
	fig|184923.8.peg.767	NODE_1_length_2846042_cov_1532.926957_481588+516	CDS	Oxidoreductase probably involved in sulfite reduction		f97de8ff8198c8a484e220e532ddbcbb
	fig|184923.8.peg.768	NODE_1_length_2846042_cov_1532.926957_483686-1509	CDS	hypothetical protein		26e31d20db048bc17c82e1379bd644bd
	fig|184923.8.peg.769	NODE_1_length_2846042_cov_1532.926957_483771+288	CDS	hypothetical protein		8eb5234bbc5ebe33fd0f73db463175b7
	fig|184923.8.peg.770	NODE_1_length_2846042_cov_1532.926957_484122+153	CDS	hypothetical protein		97c732c0ea92bfe085fb361e2b8b21c2
	fig|184923.8.peg.771	NODE_1_length_2846042_cov_1532.926957_484471+183	CDS	hypothetical protein		6d767518959a29946ea5a3ab6b0700f7
	fig|184923.8.peg.772	NODE_1_length_2846042_cov_1532.926957_485244+159	CDS	hypothetical protein		94843334cbfde47961e204b941a5437c
	fig|184923.8.peg.773	NODE_1_length_2846042_cov_1532.926957_485402+567	CDS	hypothetical protein		0262f10a5b3bc240b3f1965198825e4d
	fig|184923.8.peg.774	NODE_1_length_2846042_cov_1532.926957_486105+237	CDS	hypothetical protein		27c34f76289d7ce66b2be7d5a7049d1b
	fig|184923.8.peg.775	NODE_1_length_2846042_cov_1532.926957_486715-231	CDS	hypothetical protein		b08613b9b5f24eca831d7c79f790d8c2
	fig|184923.8.peg.776	NODE_1_length_2846042_cov_1532.926957_486873-162	CDS	hypothetical protein		68ebed81351a901a4a017e609e2d9809
	fig|184923.8.peg.777	NODE_1_length_2846042_cov_1532.926957_487257-345	CDS	probable iron binding protein from the HesB_IscA_SufA family		196cd6682a6684ca74904dfc862564ff
	fig|184923.8.peg.778	NODE_1_length_2846042_cov_1532.926957_487435+1218	CDS	Deoxyguanosinetriphosphate triphosphohydrolase (EC 3.1.5.1)		3a7e64d72b586685ec7b8fa39b6a0dc2
	fig|184923.8.peg.779	NODE_1_length_2846042_cov_1532.926957_488694+1779	CDS	Arginyl-tRNA synthetase (EC 6.1.1.19)		01dacc878c5080ed9ca6d8a19f1e2aa2
	fig|184923.8.peg.780	NODE_1_length_2846042_cov_1532.926957_490967+1353	CDS	Sporulation domain protein		e96d477ae87795f9c367194a78947f05
	fig|184923.8.peg.781	NODE_1_length_2846042_cov_1532.926957_492466+786	CDS	Segregation and condensation protein A		feff5b8feaa771b4e30ada8dc3505af5
	fig|184923.8.peg.782	NODE_1_length_2846042_cov_1532.926957_493263+972	CDS	Segregation and condensation protein B		1d5e009698ab45be7635684e583ae26e
	fig|184923.8.peg.783	NODE_1_length_2846042_cov_1532.926957_494639-240	CDS	hypothetical protein		e5d5436190731b65c2572ca0910a595b
	fig|184923.8.peg.784	NODE_1_length_2846042_cov_1532.926957_494870-138	CDS	hypothetical protein		6cfe644b471a9b8b590bec03ac8907c9
	fig|184923.8.peg.785	NODE_1_length_2846042_cov_1532.926957_494891+246	CDS	Twin-arginine translocation protein TatA		59cf9322ed434b6c3ada487cd99aa9a3
	fig|184923.8.peg.786	NODE_1_length_2846042_cov_1532.926957_495421-126	CDS	hypothetical protein		9cbab0247ec57ab0e6a25b65959cc26c
	fig|184923.8.peg.787	NODE_1_length_2846042_cov_1532.926957_495420+465	CDS	Twin-arginine translocation protein TatB		237c90b11bb2f66f19c8d04880deebd0
	fig|184923.8.peg.788	NODE_1_length_2846042_cov_1532.926957_496290-420	CDS	Outer membrane beta-barrel assembly protein BamE		fec91ce53a78997aca2cc7e6ae5615e6
	fig|184923.8.peg.789	NODE_1_length_2846042_cov_1532.926957_496486-159	CDS	hypothetical protein		25739724ecc5c91305b55607c0513064
	fig|184923.8.peg.790	NODE_1_length_2846042_cov_1532.926957_496549+684	CDS	Ubiquinol-cytochrome C chaperone		af8e8b2025a3908c4d51331a941c11c2
	fig|184923.8.peg.791	NODE_1_length_2846042_cov_1532.926957_497248+624	CDS	FIG01269488: protein, clustered with ribosomal protein L32p		20022531efc4414774b3da60418761fd
	fig|184923.8.peg.792	NODE_1_length_2846042_cov_1532.926957_498544-645	CDS	hypothetical protein		65b5012d06d6a2bafe9e1d295024b5f8
	fig|184923.8.peg.793	NODE_1_length_2846042_cov_1532.926957_498592+378	CDS	hypothetical protein		ce17a371f77112706fe5717aee33c3e6
	fig|184923.8.peg.794	NODE_1_length_2846042_cov_1532.926957_501074-2082	CDS	hypothetical protein		60be90f892b2eaddaca57a14cefc8511
	fig|184923.8.peg.795	NODE_1_length_2846042_cov_1532.926957_501524+174	CDS	hypothetical protein		50cf0588de0b6f4af1cb6def03b36013
	fig|184923.8.peg.796	NODE_1_length_2846042_cov_1532.926957_502189-243	CDS	hypothetical protein		85567de3a89b0c83aed91e655deb2286
	fig|184923.8.peg.797	NODE_1_length_2846042_cov_1532.926957_502360+909	CDS	hypothetical protein		80503875e17c4f1f0cd7b27d9bd6a302
	fig|184923.8.peg.798	NODE_1_length_2846042_cov_1532.926957_504667-1170	CDS	Queuine tRNA-ribosyltransferase (EC 2.4.2.29)		b8da07561ecc72ebef9e279bfca244b8
	fig|184923.8.peg.799	NODE_1_length_2846042_cov_1532.926957_505305-642	CDS	SNARE associated Golgi protein		c850f732b2beb16c24df594db53002cb
	fig|184923.8.peg.800	NODE_1_length_2846042_cov_1532.926957_506531-1152	CDS	hypothetical protein		a887bf34afd420a5f2fdedf17b2d21e5
	fig|184923.8.peg.801	NODE_1_length_2846042_cov_1532.926957_507877-1338	CDS	Hemolysins and related proteins containing CBS domains		11d38ea97ee8e43798fe802555cd969e
	fig|184923.8.peg.802	NODE_1_length_2846042_cov_1532.926957_508170-186	CDS	hypothetical protein		8b9c7e14db657061fb4c003aaf2abe9a
	fig|184923.8.peg.803	NODE_1_length_2846042_cov_1532.926957_509426-1221	CDS	HoxN/HupN/NixA family nickel/cobalt transporter		f983cc8dbf7f1d5625dff3b4cc28c852
	fig|184923.8.peg.804	NODE_1_length_2846042_cov_1532.926957_509781+684	CDS	Phosphatidylcholine synthase (EC 2.7.8.24)		44142570d91caa91147632ccf88df16a
	fig|184923.8.peg.805	NODE_1_length_2846042_cov_1532.926957_510556+882	CDS	Formamidopyrimidine-DNA glycosylase (EC 3.2.2.23)		12e0c8583101ad99ea6c2270c87549ec
	fig|184923.8.peg.806	NODE_1_length_2846042_cov_1532.926957_511511+384	CDS	hypothetical protein		c1d787e0ed3dd5c073acdc3b95148906
	fig|184923.8.peg.807	NODE_1_length_2846042_cov_1532.926957_512756-756	CDS	L,D-transpeptidase		d068e2506ca1ef9a4e2cd1ed96b6fce4
	fig|184923.8.peg.808	NODE_1_length_2846042_cov_1532.926957_512890-138	CDS	hypothetical protein		b27fd0e8973da5ba05d043ba63882d53
	fig|184923.8.peg.809	NODE_1_length_2846042_cov_1532.926957_514712-1821	CDS	GTP-binding protein TypA/BipA		4677208fd152609c69362f8953b2da08
	fig|184923.8.peg.810	NODE_1_length_2846042_cov_1532.926957_514956-117	CDS	hypothetical protein		fe5c5ccc79665def190bba5c47d45c30
	fig|184923.8.peg.811	NODE_1_length_2846042_cov_1532.926957_515489+1524	CDS	Aspartate ammonia-lyase (EC 4.3.1.1)		5bd6900a60455d9bdbb2f7fa6bffaef4
	fig|184923.8.peg.812	NODE_1_length_2846042_cov_1532.926957_517266-258	CDS	hypothetical protein		cc45437af61b084bca7156ceefc56c27
	fig|184923.8.peg.813	NODE_1_length_2846042_cov_1532.926957_517561+918	CDS	hypothetical protein		3ec805975d3c40c91372a125b06545f0
	fig|184923.8.peg.814	NODE_1_length_2846042_cov_1532.926957_518909-123	CDS	hypothetical protein		fc99f283ff2b9fdc447739a980f1726c
	fig|184923.8.peg.815	NODE_1_length_2846042_cov_1532.926957_518937+780	CDS	putative outer-membrane immunogenic protein precursor		e5fc5aec61fb7aa97413e3580ae7d088
	fig|184923.8.peg.816	NODE_1_length_2846042_cov_1532.926957_519707+126	CDS	hypothetical protein		83f3a8a2c85b18f7e9fe13457e42ff98
	fig|184923.8.peg.817	NODE_1_length_2846042_cov_1532.926957_522071-2211	CDS	Enoyl-CoA hydratase [isoleucine degradation] (EC 4.2.1.17) / 3-hydroxyacyl-CoA dehydrogenase (EC 1.1.1.35) / 3-hydroxybutyryl-CoA epimerase (EC 5.1.2.3)		d0c01379641bb9396b4294fbbf851034
	fig|184923.8.peg.818	NODE_1_length_2846042_cov_1532.926957_523297-1209	CDS	3-ketoacyl-CoA thiolase (EC 2.3.1.16) @ Acetyl-CoA acetyltransferase (EC 2.3.1.9)		019515c777aedc9ec3c7a5a6cb150b27
	fig|184923.8.peg.819	NODE_1_length_2846042_cov_1532.926957_525113-1782	CDS	3-methylmercaptopropionyl-CoA dehydrogenase (DmdC)		54380c0e56b017091ad6600d6f2f199b
	fig|184923.8.peg.820	NODE_1_length_2846042_cov_1532.926957_525653+1041	CDS	hypothetical protein		62c5cca8ffa0851995caa1ac8845c168
	fig|184923.8.peg.821	NODE_1_length_2846042_cov_1532.926957_526805+1299	CDS	hypothetical protein		a5430c2b4a0e3a73027aa0d822f1de6c
	fig|184923.8.peg.822	NODE_1_length_2846042_cov_1532.926957_528976-162	CDS	hypothetical protein		21b1ce20f9402aadf4b1523ff7c62d95
	fig|184923.8.peg.823	NODE_1_length_2846042_cov_1532.926957_529061+1992	CDS	hypothetical protein		f661564c9164396bed35882c8b93a606
	fig|184923.8.peg.824	NODE_1_length_2846042_cov_1532.926957_531260+498	CDS	hypothetical protein		c1133cf1ca2eb5b391841a438800ca4d
	fig|184923.8.peg.825	NODE_1_length_2846042_cov_1532.926957_532780-981	CDS	hypothetical protein		4c82af30d41c9c645fa48b9d6ccef56c
	fig|184923.8.peg.826	NODE_1_length_2846042_cov_1532.926957_532890+414	CDS	hypothetical protein		4da151555e10e6d2757f0273ada8bd48
	fig|184923.8.peg.827	NODE_1_length_2846042_cov_1532.926957_533500-204	CDS	hypothetical protein		7f8c2034a3604653d8efea00e59698b6
	fig|184923.8.peg.828	NODE_1_length_2846042_cov_1532.926957_533561+1212	CDS	hypothetical protein		ed8d44feeb84a771809bc144f96456fc
	fig|184923.8.peg.829	NODE_1_length_2846042_cov_1532.926957_535009-123	CDS	hypothetical protein		8eb98e6c44fecbc845fe7a7bb7592622
	fig|184923.8.peg.830	NODE_1_length_2846042_cov_1532.926957_535874+1224	CDS	hypothetical protein		797facd6195767cf2002f6fcca37a025
	fig|184923.8.peg.831	NODE_1_length_2846042_cov_1532.926957_537198+201	CDS	hypothetical protein		4e76d7c677f98f956f6cb9898c914a3b
	fig|184923.8.peg.832	NODE_1_length_2846042_cov_1532.926957_537395+654	CDS	hypothetical protein		9048194bc14ac7801583efabf140a1f0
	fig|184923.8.peg.833	NODE_1_length_2846042_cov_1532.926957_538045+2481	CDS	hypothetical protein		ee0b814659e4dbe9b15cf2632e085bd5
	fig|184923.8.peg.834	NODE_1_length_2846042_cov_1532.926957_540806+336	CDS	hypothetical protein		a2e2803bb5d91b75b01ad557cff7553c
	fig|184923.8.peg.835	NODE_1_length_2846042_cov_1532.926957_541141+243	CDS	hypothetical protein		bb4e3eee1c9f7c58fa0c0c8e9e0b3f73
	fig|184923.8.peg.836	NODE_1_length_2846042_cov_1532.926957_541541+189	CDS	hypothetical protein		8a1992e4fbfdb3635fe9ff37b09f18d8
	fig|184923.8.peg.837	NODE_1_length_2846042_cov_1532.926957_541841+306	CDS	hypothetical protein		efd9da321ee31509a7a6f5978f49fa47
	fig|184923.8.peg.838	NODE_1_length_2846042_cov_1532.926957_542553-327	CDS	hypothetical protein		40f1ec7ec4c53006699d529a386af33e
	fig|184923.8.peg.839	NODE_1_length_2846042_cov_1532.926957_542649+186	CDS	hypothetical protein		1819d5c46ec00ac0edc3a6a340e0ca56
	fig|184923.8.rna.11	NODE_1_length_2846042_cov_1532.926957_542938-90	rna	tRNA-Ser-GGA
	fig|184923.8.peg.840	NODE_1_length_2846042_cov_1532.926957_544038-822	CDS	hypothetical protein		90d9aa9ab10934c2a9b0def40d0b0a77
	fig|184923.8.peg.841	NODE_1_length_2846042_cov_1532.926957_544037+156	CDS	hypothetical protein		81ec983742241b35ff289206a63def41
	fig|184923.8.peg.842	NODE_1_length_2846042_cov_1532.926957_544213+720	CDS	RNA pseudouridylate synthase		93a650bbc8ffcbcfcbbf1e1836fa584e
	fig|184923.8.peg.843	NODE_1_length_2846042_cov_1532.926957_545019+1470	CDS	hypothetical protein		daf2011f0350351a9fa6e1e1171aece6
	fig|184923.8.peg.844	NODE_1_length_2846042_cov_1532.926957_546635+885	CDS	Ku domain protein		94b5509738517865b46dc878c38f7d55
	fig|184923.8.peg.845	NODE_1_length_2846042_cov_1532.926957_547523+2496	CDS	ATP-dependent DNA ligase (EC 6.5.1.1) clustered with Ku protein, LigD		af6601e00d012e46e3c1f516e2046339
	fig|184923.8.peg.846	NODE_1_length_2846042_cov_1532.926957_550822-804	CDS	Ku domain protein		c797ad82cbcf65eb1dba08bac521702c
	fig|184923.8.peg.847	NODE_1_length_2846042_cov_1532.926957_552123-1215	CDS	putative membrane protein		31369ea5a5ec18a9cd86cc0fd955e4a0
	fig|184923.8.peg.848	NODE_1_length_2846042_cov_1532.926957_552239+1581	CDS	Peptide chain release factor 3		7a41aeae118e00ac16541191421f0beb
	fig|184923.8.peg.849	NODE_1_length_2846042_cov_1532.926957_554108+885	CDS	Cytochrome O ubiquinol oxidase subunit II (EC 1.10.3.-)		99a75d34ed3864d72cba8f7fe28dac05
	fig|184923.8.peg.850	NODE_1_length_2846042_cov_1532.926957_554995+2004	CDS	Cytochrome O ubiquinol oxidase subunit I (EC 1.10.3.-)		e9c3839df22493ee37469a1c56038f4f
	fig|184923.8.peg.851	NODE_1_length_2846042_cov_1532.926957_556995+672	CDS	Cytochrome O ubiquinol oxidase subunit III (EC 1.10.3.-)		047d84c9866c47ef4866a1cd0664f7e5
	fig|184923.8.peg.852	NODE_1_length_2846042_cov_1532.926957_557663+465	CDS	Cytochrome O ubiquinol oxidase subunit IV (EC 1.10.3.-)		68d6778fb0033d918a5e3f29815ca9f3
	fig|184923.8.peg.853	NODE_1_length_2846042_cov_1532.926957_558459+2751	CDS	Lead, cadmium, zinc and mercury transporting ATPase (EC 3.6.3.3) (EC 3.6.3.5); Copper-translocating P-type ATPase (EC 3.6.3.4)		a60bbc0846ed7b7f9d54089a2eb8ac80
	fig|184923.8.peg.854	NODE_1_length_2846042_cov_1532.926957_562791-1530	CDS	Amidophosphoribosyltransferase (EC 2.4.2.14)		a384fce4a2361850d1ac79a70e6df69b
	fig|184923.8.peg.855	NODE_1_length_2846042_cov_1532.926957_563746-609	CDS	Colicin V production protein		d81bb3f63684d9c5a2838534c704fb4c
	fig|184923.8.peg.856	NODE_1_length_2846042_cov_1532.926957_566169-2235	CDS	hypothetical protein		f3ee782cb2989e0e680481e2464289b3
	fig|184923.8.peg.857	NODE_1_length_2846042_cov_1532.926957_566354+432	CDS	hypothetical protein		ee67708c68158841f1806521868ae139
	fig|184923.8.peg.858	NODE_1_length_2846042_cov_1532.926957_567182+222	CDS	hypothetical protein		56ca7f555b363624f84093c187341a1f
	fig|184923.8.peg.859	NODE_1_length_2846042_cov_1532.926957_567544+747	CDS	Uncharacterized membrane anchored protein Mext_4159		9786799074eabed50274aaf95ed21053
	fig|184923.8.peg.860	NODE_1_length_2846042_cov_1532.926957_568301+129	CDS	hypothetical protein		e4cc1d3eea9fc5991a5aefe027c5188f
	fig|184923.8.peg.861	NODE_1_length_2846042_cov_1532.926957_568520+966	CDS	Homoserine kinase (EC 2.7.1.39)		2d1566cf2a502ca5d9395cf4f59659b8
	fig|184923.8.peg.862	NODE_1_length_2846042_cov_1532.926957_569482+465	CDS	Ribonuclease HI (EC 3.1.26.4)		e26f4c42dc766b5dbf1637b52d145f5c
	fig|184923.8.peg.863	NODE_1_length_2846042_cov_1532.926957_571559-1497	CDS	L,D-transpeptidase		36b451045b5e071b5f87258fb8db16c5
	fig|184923.8.peg.864	NODE_1_length_2846042_cov_1532.926957_571625+639	CDS	hypothetical protein		07ed7e9e71d202709351f8c579b4cf87
	fig|184923.8.peg.865	NODE_1_length_2846042_cov_1532.926957_572849-528	CDS	hypothetical protein		6bc61f40a79afd6039030cf429dc464d
	fig|184923.8.peg.866	NODE_1_length_2846042_cov_1532.926957_573627-618	CDS	Transcriptional regulator, Xre-family with cupin domain		0f30ae68cc13eec369774a4b49876db6
	fig|184923.8.peg.867	NODE_1_length_2846042_cov_1532.926957_573927+816	CDS	Ser/Thr protein phosphatase family protein, UDP-2,3-diacylglucosamine hydrolase (EC 3.6.1.-) homolog		e82202754720a6aad4fe0b7957f3de78
	fig|184923.8.peg.868	NODE_1_length_2846042_cov_1532.926957_574742+1047	CDS	Glycosyl transferase, group 1 family protein		02114900957e0a19ff53cd5b80fe778c
	fig|184923.8.peg.869	NODE_1_length_2846042_cov_1532.926957_575815+186	CDS	hypothetical protein		7ab253b6cd38fa7c5599d180c93b349d
	fig|184923.8.peg.870	NODE_1_length_2846042_cov_1532.926957_576694-123	CDS	hypothetical protein		13bd4c60ca75bf8bf6d22e32e4cff1ec
	fig|184923.8.peg.871	NODE_1_length_2846042_cov_1532.926957_577584-846	CDS	hypothetical protein		6056af89d1b1ebb94426bbbbc80b0668
	fig|184923.8.peg.872	NODE_1_length_2846042_cov_1532.926957_578604-954	CDS	Cyclohexadienyl dehydrogenase (EC 1.3.1.12)(EC 1.3.1.43)		c624a9389cc61a5e618609ed0f5315f9
	fig|184923.8.peg.873	NODE_1_length_2846042_cov_1532.926957_579718-1122	CDS	Biosynthetic Aromatic amino acid aminotransferase beta (EC 2.6.1.57) @ Histidinol-phosphate aminotransferase (EC 2.6.1.9)		98fdf5a44833e86fc543cc00268074f8
	fig|184923.8.peg.874	NODE_1_length_2846042_cov_1532.926957_580734-876	CDS	Chorismate mutase I (EC 5.4.99.5)		94fb85b0b1b818f569fee9a39da23ec2
	fig|184923.8.peg.875	NODE_1_length_2846042_cov_1532.926957_580905+1914	CDS	Kup system potassium uptake protein		fbdea4caca1deb9f99c474fee62043ce
	fig|184923.8.peg.876	NODE_1_length_2846042_cov_1532.926957_583595-756	CDS	Ni,Fe-hydrogenase I cytochrome b subunit		e2c98613e2fe70ed75b4f43dd05fbf89
	fig|184923.8.peg.877	NODE_1_length_2846042_cov_1532.926957_583793+2736	CDS	DNA mismatch repair protein MutS		9183bcddc77984b044b60f0a1626a696
	fig|184923.8.peg.878	NODE_1_length_2846042_cov_1532.926957_586625+492	CDS	Organic hydroperoxide resistance transcriptional regulator		5b839c11f2030e6f384d76345e47ad46
	fig|184923.8.peg.879	NODE_1_length_2846042_cov_1532.926957_588242-1068	CDS	Heat-inducible transcription repressor HrcA		36be05f60c0ae03ff3a29db5df4b6e4e
	fig|184923.8.peg.880	NODE_1_length_2846042_cov_1532.926957_588417+204	CDS	hypothetical protein		59717ba590465d12f2923bc40d439857
	fig|184923.8.peg.881	NODE_1_length_2846042_cov_1532.926957_588795-174	CDS	hypothetical protein		786db8086323742f4e7d653ea640c9b4
	fig|184923.8.repeat.16	NODE_1_length_2846042_cov_1532.926957_588827+1138	repeat	repeat region
	fig|184923.8.peg.882	NODE_1_length_2846042_cov_1532.926957_590048-1221	CDS	hypothetical protein		68ae878ead48aad9b67b955eb865a3ff
	fig|184923.8.peg.883	NODE_1_length_2846042_cov_1532.926957_590452-201	CDS	hypothetical protein		b958c84e191e1819daeb9a33bdc78760
	fig|184923.8.peg.884	NODE_1_length_2846042_cov_1532.926957_590480+1014	CDS	FIG068086: hypothetical protein		76a7614ed24158bc8a95b56549c64521
	fig|184923.8.peg.885	NODE_1_length_2846042_cov_1532.926957_591650-135	CDS	hypothetical protein		a5c399924c7b011985b24e7e206dada6
	fig|184923.8.peg.886	NODE_1_length_2846042_cov_1532.926957_591640+1242	CDS	DNA repair exonuclease family protein YhaO		6c3830d42cd138b05e5b74d9fb3164bf
	fig|184923.8.peg.887	NODE_1_length_2846042_cov_1532.926957_592878+3573	CDS	Chromosome partition protein smc		7590e3075dd0107fb52f366150dd9f8b
	fig|184923.8.peg.888	NODE_1_length_2846042_cov_1532.926957_596663-183	CDS	hypothetical protein		c68ae12829c101b8034ba33b693277ea
	fig|184923.8.peg.889	NODE_1_length_2846042_cov_1532.926957_596726+3465	CDS	Chromosome partition protein smc		64e0de78d24b85d3dcf142ff7557d862
	fig|184923.8.peg.890	NODE_1_length_2846042_cov_1532.926957_601221-594	CDS	hypothetical protein		8a68f590b7cd4a2ef9f1be0535ec27f7
	fig|184923.8.peg.891	NODE_1_length_2846042_cov_1532.926957_601578+378	CDS	ATP synthase protein I		db19944f5dc83e284b5c1f88428e35ed
	fig|184923.8.peg.892	NODE_1_length_2846042_cov_1532.926957_602027+741	CDS	ATP synthase F0 sector subunit a (EC 3.6.3.14)		6555458909ed6d2193a56c596f42a3b1
	fig|184923.8.peg.893	NODE_1_length_2846042_cov_1532.926957_602818+228	CDS	ATP synthase F0 sector subunit c (EC 3.6.3.14)		4d52ea10a935632da0674f8dfb5d8f1c
	fig|184923.8.peg.894	NODE_1_length_2846042_cov_1532.926957_603136+558	CDS	ATP synthase F0 sector subunit b' (EC 3.6.3.14)		6c58b6a485025e580d129921b96352c2
	fig|184923.8.peg.895	NODE_1_length_2846042_cov_1532.926957_603708+501	CDS	hypothetical protein		a0e65ea3f9f7d2336a3a165f35c99c95
	fig|184923.8.peg.896	NODE_1_length_2846042_cov_1532.926957_604337-114	CDS	hypothetical protein		6270fca6bf8dbc3e9d694e807dd96f16
	fig|184923.8.peg.897	NODE_1_length_2846042_cov_1532.926957_604758-411	CDS	Membrane protein		68f1d05c7d1e20be9e34fe59fd509a8c
	fig|184923.8.peg.898	NODE_1_length_2846042_cov_1532.926957_605115-96	CDS	hypothetical protein		02b75989ff55ba34333eb10d6fdfbd78
	fig|184923.8.peg.899	NODE_1_length_2846042_cov_1532.926957_605345-234	CDS	hypothetical protein		19aa56034fcabac2696f86c387375ad2
	fig|184923.8.peg.900	NODE_1_length_2846042_cov_1532.926957_606206-801	CDS	hypothetical protein		cbaa30f277ae32d985af16cb87f465a8
	fig|184923.8.repeat.17	NODE_1_length_2846042_cov_1532.926957_606271+150	repeat	repeat region
	fig|184923.8.repeat.18	NODE_1_length_2846042_cov_1532.926957_606490+116	repeat	repeat region
	fig|184923.8.peg.901	NODE_1_length_2846042_cov_1532.926957_607668-1050	CDS	Signal recognition particle receptor FtsY		720e929e992df3e8c75180ae92a900c1
	fig|184923.8.peg.902	NODE_1_length_2846042_cov_1532.926957_609048-1227	CDS	DNA recombination and repair protein RecF		e9a4cd71eef3cad89bf2e9f095854e93
	fig|184923.8.peg.903	NODE_1_length_2846042_cov_1532.926957_609047+156	CDS	hypothetical protein		05e7c5667c42e0e16a80e9155c424c86
	fig|184923.8.repeat.19	NODE_1_length_2846042_cov_1532.926957_609199+105	repeat	repeat region
	fig|184923.8.peg.904	NODE_1_length_2846042_cov_1532.926957_609224+120	CDS	hypothetical protein		a8ef5625c80c493371575e1ae181c094
	fig|184923.8.peg.905	NODE_1_length_2846042_cov_1532.926957_610729-1314	CDS	hypothetical protein		bb581d55bf5951db67faa8a3ec0fdc3f
	fig|184923.8.peg.906	NODE_1_length_2846042_cov_1532.926957_610898-150	CDS	hypothetical protein		de11ffe9bc19f29f5a167f815dcfb0f3
	fig|184923.8.repeat.20	NODE_1_length_2846042_cov_1532.926957_610827+201	repeat	repeat region
	fig|184923.8.peg.907	NODE_1_length_2846042_cov_1532.926957_611084-159	CDS	hypothetical protein		76f44295249aec60e649ba48b9e97aad
	fig|184923.8.peg.908	NODE_1_length_2846042_cov_1532.926957_612381-1119	CDS	Anhydro-N-acetylmuramic acid kinase (EC 2.7.1.170)		6d2a2e29bf1ca690add5c6ad842762e3
	fig|184923.8.peg.909	NODE_1_length_2846042_cov_1532.926957_612622-150	CDS	hypothetical protein		f0d4614374592a9f033e04c59c742a06
	fig|184923.8.peg.910	NODE_1_length_2846042_cov_1532.926957_612651+882	CDS	hypothetical protein		bce8fc5a2618de0047a06377ae043498
	fig|184923.8.peg.911	NODE_1_length_2846042_cov_1532.926957_613573+729	CDS	failed axon connections protein		daac186838ea537fce8ea27389f0e2f6
	fig|184923.8.peg.912	NODE_1_length_2846042_cov_1532.926957_614813-408	CDS	cytosolic long-chain acyl-CoA thioester hydrolase family protein		044b317924508bcab08ece238447bdea
	fig|184923.8.peg.913	NODE_1_length_2846042_cov_1532.926957_615116-222	CDS	hypothetical protein		703994c2080778f27a3daff51e731ab1
	fig|184923.8.peg.914	NODE_1_length_2846042_cov_1532.926957_615402-249	CDS	conserved hypothetical protein		1b786e5f5690262c174b18fa7be35ee0
	fig|184923.8.peg.915	NODE_1_length_2846042_cov_1532.926957_615421+162	CDS	hypothetical protein		4a483019ef466d9e0b9948c19fa4a10b
	fig|184923.8.peg.916	NODE_1_length_2846042_cov_1532.926957_615881+900	CDS	SAM-dependent methyltransferase, BioC-like		c7f18d6542ae675c2f811bf338477c72
	fig|184923.8.peg.917	NODE_1_length_2846042_cov_1532.926957_617078-270	CDS	hypothetical protein		972e1dce4ee8839cba7bbe892f53c7ae
	fig|184923.8.peg.918	NODE_1_length_2846042_cov_1532.926957_617243-150	CDS	hypothetical protein		05dbc06d520c0c4a43bf022583ca0e1c
	fig|184923.8.peg.919	NODE_1_length_2846042_cov_1532.926957_619498-2220	CDS	Multimodular transpeptidase-transglycosylase (EC 2.4.1.129) (EC 3.4.-.-)		1e366826d8c04917f0712e0a02e8e1a3
	fig|184923.8.rna.12	NODE_1_length_2846042_cov_1532.926957_619675+85	rna	tRNA-Leu-TAA
	fig|184923.8.peg.920	NODE_1_length_2846042_cov_1532.926957_620966-1206	CDS	Uncharacterized MFS-type transporter		e897e2ce76b2e137e800fbafd5e184c2
	fig|184923.8.peg.921	NODE_1_length_2846042_cov_1532.926957_621582-471	CDS	hypothetical protein		7bdea3555972d9686c45feef71f1f28a
	fig|184923.8.peg.922	NODE_1_length_2846042_cov_1532.926957_623047-1266	CDS	FIG110192: hypothetical protein		18204413caf092b22a0b3b7ce3de42bf
	fig|184923.8.peg.923	NODE_1_length_2846042_cov_1532.926957_623273-198	CDS	hypothetical protein		ad31023f22be3f6cfd3837ee5dbe7343
	fig|184923.8.peg.924	NODE_1_length_2846042_cov_1532.926957_623558-156	CDS	hypothetical protein		5eb8db3633db647e8093a02034caf93c
	fig|184923.8.peg.925	NODE_1_length_2846042_cov_1532.926957_623596+126	CDS	hypothetical protein		ad1ba42978b5779b97c554e3b5a6f8fd
	fig|184923.8.peg.926	NODE_1_length_2846042_cov_1532.926957_623908+1119	CDS	hypothetical protein		26a691e4767713646e0d92c99d27401a
	fig|184923.8.peg.927	NODE_1_length_2846042_cov_1532.926957_625495+1491	CDS	Uncharacterized amino acid permease, GabP family		3013e5d621de5483ee36a8476c21badc
	fig|184923.8.peg.928	NODE_1_length_2846042_cov_1532.926957_627070+1425	CDS	Coniferyl aldehyde dehydrogenase (EC 1.2.1.68)		872ce6aad87046ecac648e20daaa2449
	fig|184923.8.peg.929	NODE_1_length_2846042_cov_1532.926957_629304-735	CDS	hypothetical protein		fee7c5724f314eb402656c1b0e59e11f
	fig|184923.8.peg.930	NODE_1_length_2846042_cov_1532.926957_629552-171	CDS	hypothetical protein		452da4deb0df1e6a5be1e4c37ab2cb91
	fig|184923.8.peg.931	NODE_1_length_2846042_cov_1532.926957_630122-504	CDS	Putative pre-16S rRNA nuclease YqgF		8320444aea35a2d437121e3be533e180
	fig|184923.8.peg.932	NODE_1_length_2846042_cov_1532.926957_630219+714	CDS	MBL-fold metallo-hydrolase superfamily		f96bca738adebdee9a3005536fb4d840
	fig|184923.8.peg.933	NODE_1_length_2846042_cov_1532.926957_631086+237	CDS	hypothetical protein		758a9b3d9feb143c10b69477483e0c5f
	fig|184923.8.peg.934	NODE_1_length_2846042_cov_1532.926957_631383+1554	CDS	hypothetical protein		d335cbbdb9a9ad4ac93682e58b768d2f
	fig|184923.8.peg.935	NODE_1_length_2846042_cov_1532.926957_633126-162	CDS	hypothetical protein		c9bec58fbff43a73504f945ee2a2bbb0
	fig|184923.8.peg.936	NODE_1_length_2846042_cov_1532.926957_633719-489	CDS	Mn-dependent transcriptional regulator MntR		38746da8e2974f236d3f2feec228cafc
	fig|184923.8.peg.937	NODE_1_length_2846042_cov_1532.926957_633998+489	CDS	Iron-responsive regulator Irr		cb7640d2d4499446c20e2aa650edee64
	fig|184923.8.peg.938	NODE_1_length_2846042_cov_1532.926957_634507+228	CDS	hypothetical protein		186d80c0c014fa426c973db39543b47d
	fig|184923.8.peg.939	NODE_1_length_2846042_cov_1532.926957_634996-153	CDS	hypothetical protein		ee5a292930995e786375aa02fdaebc90
	fig|184923.8.peg.940	NODE_1_length_2846042_cov_1532.926957_635111+1056	CDS	CobW GTPase involved in cobalt insertion for B12 biosynthesis		b9867b8e97b5a1ef5b98f3e847082b81
	fig|184923.8.peg.941	NODE_1_length_2846042_cov_1532.926957_636168+3366	CDS	Aerobic cobaltochelatase CobN subunit (EC 6.6.1.2)		8b9760804df7a1d9f88739f81389f20a
	fig|184923.8.peg.942	NODE_1_length_2846042_cov_1532.926957_639530+1287	CDS	Precorrin-3B synthase		3b7a6d9ab91d75c07a0ceebb76e4316c
	fig|184923.8.peg.943	NODE_1_length_2846042_cov_1532.926957_640813+654	CDS	Precorrin-8X methylmutase (EC 5.4.99.61)		c76e5a0a7c24eafd217ed835e50bddeb
	fig|184923.8.peg.944	NODE_1_length_2846042_cov_1532.926957_641463+744	CDS	Precorrin-2 C(20)-methyltransferase (EC 2.1.1.130)		f3448ccb23a290c03c49dbd9159452a3
	fig|184923.8.peg.945	NODE_1_length_2846042_cov_1532.926957_642203+771	CDS	Precorrin-2 C(20)-methyltransferase (EC 2.1.1.130) / Precorrin-3B C(17)-methyltransferase (EC 2.1.1.131)		244fe92e380d35b20add473d971db68a
	fig|184923.8.peg.946	NODE_1_length_2846042_cov_1532.926957_643701-762	CDS	Precorrin-6A reductase (EC 1.3.1.54)		456193eef77f524e3f5e0d022c4cb9bd
	fig|184923.8.peg.947	NODE_1_length_2846042_cov_1532.926957_643733+1224	CDS	Precorrin-6Y C(5,15)-methyltransferase [decarboxylating] (EC 2.1.1.132)		cfdf902079408dc35f1c931177c648a1
	fig|184923.8.peg.948	NODE_1_length_2846042_cov_1532.926957_645033+858	CDS	Precorrin-4 C(11)-methyltransferase (EC 2.1.1.133)		2b7cffc25baf7274abf4d03c809ece79
	fig|184923.8.rna.13	NODE_1_length_2846042_cov_1532.926957_645949+74	rna	tRNA-Gly-CCC
	fig|184923.8.peg.949	NODE_1_length_2846042_cov_1532.926957_646129+1287	CDS	hypothetical protein		8257d0476cdba08fc9c3064c26c1e66b
	fig|184923.8.peg.950	NODE_1_length_2846042_cov_1532.926957_647517+225	CDS	hypothetical protein		10710e3d1d08937c7bbaa9ed5a91a050
	fig|184923.8.peg.951	NODE_1_length_2846042_cov_1532.926957_648796-1059	CDS	N(6)-L-threonylcarbamoyladenine synthase (EC 2.3.1.234)		d8305170dc105b63d5f4f0a585a22c75
	fig|184923.8.peg.952	NODE_1_length_2846042_cov_1532.926957_649082-153	CDS	hypothetical protein		e09177f8d1a7760516c808a65a6ceb58
	fig|184923.8.peg.953	NODE_1_length_2846042_cov_1532.926957_649113+801	CDS	Porphobilinogen deaminase (EC 2.5.1.61)		650b6a4440cd5e50e218e5d4fb12536c
	fig|184923.8.peg.954	NODE_1_length_2846042_cov_1532.926957_649918+759	CDS	Uroporphyrinogen-III synthase (EC 4.2.1.75)		cd305e5fb199daa5a49af62eff4e3c6e
	fig|184923.8.peg.955	NODE_1_length_2846042_cov_1532.926957_650673+1203	CDS	hypothetical protein		1d6fd0f6ca7769f2cef0df95a2950938
	fig|184923.8.peg.956	NODE_1_length_2846042_cov_1532.926957_651860+984	CDS	hypothetical protein		1b238b7813756e6bdd1c621730dd3974
	fig|184923.8.peg.957	NODE_1_length_2846042_cov_1532.926957_652840+777	CDS	Efflux ABC transporter, ATP-binding protein		80d374abca65fb767a7b304dcfafb640
	fig|184923.8.peg.958	NODE_1_length_2846042_cov_1532.926957_653613+843	CDS	Efflux ABC transporter, permease protein		29c41409763135da78cb3a5f575397d4
	fig|184923.8.peg.959	NODE_1_length_2846042_cov_1532.926957_655144-591	CDS	hypothetical protein		e4b7dff89b6c7a7dd681fd53f3f094a3
	fig|184923.8.peg.960	NODE_1_length_2846042_cov_1532.926957_655382+963	CDS	Aspartate carbamoyltransferase (EC 2.1.3.2)		a53f9b8a6d78aab1b1a0253cbd8ff2b9
	fig|184923.8.peg.961	NODE_1_length_2846042_cov_1532.926957_656973-600	CDS	hypothetical protein		932589e5cff413a24d707d9d90dba4da
	fig|184923.8.peg.962	NODE_1_length_2846042_cov_1532.926957_659499-2418	CDS	TonB-dependent receptor		f2d3e321fd2d6f17c7f4e645b967d192
	fig|184923.8.peg.963	NODE_1_length_2846042_cov_1532.926957_659717+1029	CDS	hypothetical protein		311e04b7c6a13468fa266b2c77df0755
	fig|184923.8.repeat.21	NODE_1_length_2846042_cov_1532.926957_659929+111	repeat	repeat region
	fig|184923.8.peg.964	NODE_1_length_2846042_cov_1532.926957_660751+219	CDS	hypothetical protein		447170784faaef4ef874eac63f54d4ec
	fig|184923.8.peg.965	NODE_1_length_2846042_cov_1532.926957_662175-1221	CDS	ABC-type antimicrobial peptide transport system, permease component		04166a99b87caffd14b0d935670cc53f
	fig|184923.8.peg.966	NODE_1_length_2846042_cov_1532.926957_663408-1221	CDS	ABC-type antimicrobial peptide transport system, permease component		395f8b188b3cbe67f8c518a1c0836133
	fig|184923.8.peg.967	NODE_1_length_2846042_cov_1532.926957_665641-2211	CDS	Ferrichrome-iron receptor		d517738124280e2091f12cf8932935d0
	fig|184923.8.peg.968	NODE_1_length_2846042_cov_1532.926957_665892-129	CDS	hypothetical protein		1d311e503bc87ff53cf0bf51a5b5c14f
	fig|184923.8.peg.969	NODE_1_length_2846042_cov_1532.926957_666658-726	CDS	ABC-type antimicrobial peptide transport system, ATPase component		3cfbbdb9514b1c38b376bc0071e43e96
	fig|184923.8.peg.970	NODE_1_length_2846042_cov_1532.926957_667900-1242	CDS	hypothetical protein		337ef5c823fd2e4dedaccfa74672502b
	fig|184923.8.peg.971	NODE_1_length_2846042_cov_1532.926957_669278-1248	CDS	Uncharacterized iron-regulated membrane protein; Iron-uptake factor PiuB		e726ea334b42844d3f9317b38db4c7fb
	fig|184923.8.peg.972	NODE_1_length_2846042_cov_1532.926957_671810-2529	CDS	Ferrichrome-iron receptor		d621abeb5f400e3a19ae7a95263e99ce
	fig|184923.8.peg.973	NODE_1_length_2846042_cov_1532.926957_673001-942	CDS	hypothetical protein		7ade83b3c19a700bf65b0166d42f78ae
	fig|184923.8.peg.974	NODE_1_length_2846042_cov_1532.926957_673703-603	CDS	FIG006045: Sigma factor, ECF subfamily		cdd45cc92b27611684dda788d3330b52
	fig|184923.8.peg.975	NODE_1_length_2846042_cov_1532.926957_674163-402	CDS	hypothetical protein		ca9af00b2b38865e4fcbf39a44438f19
	fig|184923.8.peg.976	NODE_1_length_2846042_cov_1532.926957_675517-1236	CDS	Uncharacterized iron-regulated membrane protein; Iron-uptake factor PiuB		bb04ad47eeacdac3157aa3b29b728c8d
	fig|184923.8.peg.977	NODE_1_length_2846042_cov_1532.926957_678121-2601	CDS	Ferrichrome-iron receptor		a43cf2148ab083d19d2b5bd21a72ac0a
	fig|184923.8.peg.978	NODE_1_length_2846042_cov_1532.926957_679256-939	CDS	hypothetical protein		894402faddd9f4ae584320fdb69cd471
	fig|184923.8.peg.979	NODE_1_length_2846042_cov_1532.926957_679884-513	CDS	FIG006045: Sigma factor, ECF subfamily		84e02b798ecb3ede1284d870826b9f8a
	fig|184923.8.peg.980	NODE_1_length_2846042_cov_1532.926957_680104+876	CDS	hypothetical protein		86d42089c7d82c498f24682cc3f19826
	fig|184923.8.peg.981	NODE_1_length_2846042_cov_1532.926957_680970+1002	CDS	tRNA-dihydrouridine(20/20a) synthase (EC 1.3.1.91)		98b0f25accf5a0bfe01cdab60081c518
	fig|184923.8.peg.982	NODE_1_length_2846042_cov_1532.926957_682089+873	CDS	Pirin		c0c37a662826e97401d564b14065c89a
	fig|184923.8.peg.983	NODE_1_length_2846042_cov_1532.926957_683113+2115	CDS	Zinc-regulated outer membrane receptor		57e9b0e12bcd145a357d8d7daf487188
	fig|184923.8.peg.984	NODE_1_length_2846042_cov_1532.926957_685669-264	CDS	hypothetical protein		6a2d278c700fdba67e3cafc07fab21ed
	fig|184923.8.peg.985	NODE_1_length_2846042_cov_1532.926957_685795+1587	CDS	hypothetical protein		b1c750a44900c40d7b49ccff5d479d45
	fig|184923.8.peg.986	NODE_1_length_2846042_cov_1532.926957_687635+4074	CDS	hypothetical protein		87516a5674d27c4adb8a60d75746534f
	fig|184923.8.peg.987	NODE_1_length_2846042_cov_1532.926957_691869+666	CDS	Septum site-determining protein MinC		b5c61bb08750fe8a314ccb19ea282273
	fig|184923.8.peg.988	NODE_1_length_2846042_cov_1532.926957_692539+816	CDS	Septum site-determining protein MinD		74b667258b64d9cbda2f93835ab5c919
	fig|184923.8.peg.989	NODE_1_length_2846042_cov_1532.926957_693351+369	CDS	Cell division topological specificity factor MinE		e687c1e56914658608796d2dd38b271f
	fig|184923.8.peg.990	NODE_1_length_2846042_cov_1532.926957_694495-771	CDS	Endonuclease III (EC 4.2.99.18)		8c06012338571361b0f1764819e6fb97
	fig|184923.8.peg.991	NODE_1_length_2846042_cov_1532.926957_695010-423	CDS	Ligand-binding SRPBCC domain protein family / Ligand-binding SRPBCC domain protein family		be25c2da6136928a315328a06e758e3d
	fig|184923.8.peg.992	NODE_1_length_2846042_cov_1532.926957_695467-372	CDS	Transcriptional regulator, ArsR family		f0ca845916ae73857e43d495b9b72bab
	fig|184923.8.peg.993	NODE_1_length_2846042_cov_1532.926957_695778-225	CDS	hypothetical protein		75b4b26c85d07b46e937dfb2e4ce5015
	fig|184923.8.peg.994	NODE_1_length_2846042_cov_1532.926957_696801-900	CDS	Phage protein		5b5b6ff70e327196491bb72d3fc6b781
	fig|184923.8.peg.995	NODE_1_length_2846042_cov_1532.926957_698002-1125	CDS	Alanine racemase (EC 5.1.1.1)		2a71fd6f01ade5b55af5b7661c607d01
	fig|184923.8.peg.996	NODE_1_length_2846042_cov_1532.926957_699115-1098	CDS	hypothetical protein		69dde34a8ffde7293e5a1405646121eb
	fig|184923.8.peg.997	NODE_1_length_2846042_cov_1532.926957_699172+171	CDS	hypothetical protein		11704d8ff7b5719cafa7121dcf62a7ea
	fig|184923.8.peg.998	NODE_1_length_2846042_cov_1532.926957_699357+312	CDS	hypothetical protein		7d298384c397d9943b12361a3e5daa74
	fig|184923.8.peg.999	NODE_1_length_2846042_cov_1532.926957_699825+2139	CDS	Pyrophosphate-energized proton pump (EC 3.6.1.1)		fb5943a0d99798ab4e32f0c8b408b66d
	fig|184923.8.peg.1000	NODE_1_length_2846042_cov_1532.926957_702114+789	CDS	Twin-arginine translocation protein TatC		b0235b0299606f083297eea6199d421f
	fig|184923.8.peg.1001	NODE_1_length_2846042_cov_1532.926957_702972+1314	CDS	Seryl-tRNA synthetase (EC 6.1.1.11)		397ae3bfcee9ed39ad110d4cf1e66c6b
	fig|184923.8.peg.1002	NODE_1_length_2846042_cov_1532.926957_704384+765	CDS	5'-nucleotidase SurE (EC 3.1.3.5)		02672e60e9234567121021d7ca2bc2fd
	fig|184923.8.peg.1003	NODE_1_length_2846042_cov_1532.926957_705275+1368	CDS	hypothetical protein		d184d1747d6c92bca90b2b755b171179
	fig|184923.8.peg.1004	NODE_1_length_2846042_cov_1532.926957_707510-786	CDS	Cobalamin synthase (EC 2.7.8.26)		eca53f15c685b264c8836261d658fa43
	fig|184923.8.peg.1005	NODE_1_length_2846042_cov_1532.926957_709413-1713	CDS	hypothetical protein		854d97a688c4d7f0f7829cc8ae50f412
	fig|184923.8.peg.1006	NODE_1_length_2846042_cov_1532.926957_710130-498	CDS	Adenosine (5')-pentaphospho-(5'')-adenosine pyrophosphohydrolase		2e35b0b89b673fd38511a4605ab581ba
	fig|184923.8.peg.1007	NODE_1_length_2846042_cov_1532.926957_711389-804	CDS	fatty acid hydroxylase		801e14cacd54807707f759f4f695143e
	fig|184923.8.peg.1008	NODE_1_length_2846042_cov_1532.926957_711661+192	CDS	Uncharacterized protein Mext_1317		68b3dbb30c500e357422940a029f8201
	fig|184923.8.peg.1009	NODE_1_length_2846042_cov_1532.926957_711943+501	CDS	hypothetical protein		c809033c7be756716d92fbdf22d27729
	fig|184923.8.peg.1010	NODE_1_length_2846042_cov_1532.926957_712546+507	CDS	hypothetical protein		fdc63fe39cb46dd101d39ea06d625a8f
	fig|184923.8.peg.1011	NODE_1_length_2846042_cov_1532.926957_713049+123	CDS	hypothetical protein		4079902c373f3be1e1477cdfad6bcee3
	fig|184923.8.peg.1012	NODE_1_length_2846042_cov_1532.926957_713234+1341	CDS	hypothetical protein		168fc9602f26242dbccb8b320c4b00d1
	fig|184923.8.repeat.22	NODE_1_length_2846042_cov_1532.926957_714623+108	repeat	repeat region
	fig|184923.8.peg.1013	NODE_1_length_2846042_cov_1532.926957_715712-987	CDS	Thiamine-monophosphate kinase (EC 2.7.4.16)		a36492ee718a366dd6472ff26131d7db
	fig|184923.8.peg.1014	NODE_1_length_2846042_cov_1532.926957_716198-477	CDS	Transcription termination protein NusB		8a5eaa461de8d06167b46e56dcb28004
	fig|184923.8.peg.1015	NODE_1_length_2846042_cov_1532.926957_716689-492	CDS	6,7-dimethyl-8-ribityllumazine synthase (EC 2.5.1.78)		2c04552c534166bb159b0e2b22cfe447
	fig|184923.8.peg.1016	NODE_1_length_2846042_cov_1532.926957_718367-273	CDS	6,7-dimethyl-8-ribityllumazine synthase (EC 2.5.1.78)		dda7d17a2e4588554f5897767b2ce303
	fig|184923.8.peg.1017	NODE_1_length_2846042_cov_1532.926957_718765+471	CDS	hypothetical protein		a08f3096891b7680064c0ac2bf603f63
	fig|184923.8.peg.1018	NODE_1_length_2846042_cov_1532.926957_719453+729	CDS	hypothetical protein		0e70b7adc9dd2096538141fd10394041
	fig|184923.8.peg.1019	NODE_1_length_2846042_cov_1532.926957_721830-1590	CDS	Maltodextrin glucosidase (EC 3.2.1.20)		45e3f59cc69cca159288564a61bd4b38
	fig|184923.8.peg.1020	NODE_1_length_2846042_cov_1532.926957_721832+909	CDS	RNA binding methyltransferase FtsJ like		a52bfe2bd9fcf728ac78d00052190ab5
	fig|184923.8.peg.1021	NODE_1_length_2846042_cov_1532.926957_722737+1275	CDS	23S rRNA (uracil(1939)-C(5))-methyltransferase (EC 2.1.1.190)		196a7573a07bdd4d0b5af0e7fb9b16b8
	fig|184923.8.peg.1022	NODE_1_length_2846042_cov_1532.926957_724314-300	CDS	hypothetical protein		f57011a9f5aae108f47188bcb4136f24
	fig|184923.8.peg.1023	NODE_1_length_2846042_cov_1532.926957_724957-615	CDS	N-acyl-L-homoserine lactone synthase, LuxI family (EC 2.3.1.184)		4b70005424ce644b7a57f4f869768c2e
	fig|184923.8.peg.1024	NODE_1_length_2846042_cov_1532.926957_725775-738	CDS	Acyl-homoserine lactone-binding transcriptional activator, LuxR family		c59888c634028071ec45efaeeff88eae
	fig|184923.8.peg.1025	NODE_1_length_2846042_cov_1532.926957_725941+117	CDS	hypothetical protein		5bc8dc68687f63da01515f7d5e9c308c
	fig|184923.8.peg.1026	NODE_1_length_2846042_cov_1532.926957_726202+237	CDS	hypothetical protein		a4c4c66d178ed6bc1e5b3fed5517a56a
	fig|184923.8.peg.1027	NODE_1_length_2846042_cov_1532.926957_726713+129	CDS	hypothetical protein		917ddbd8e4c95c24d3a4653801a7dc10
	fig|184923.8.peg.1028	NODE_1_length_2846042_cov_1532.926957_726966+594	CDS	Transcriptional regulator, AcrR family		417cde520fe875763ee47f3e94206c7b
	fig|184923.8.peg.1029	NODE_1_length_2846042_cov_1532.926957_728044-123	CDS	hypothetical protein		64c6934f72d80d28d7c170466c3dbd52
	fig|184923.8.peg.1030	NODE_1_length_2846042_cov_1532.926957_728051+969	CDS	Peptide chain release factor 2		625832ccb24e7a20ad00be12fa03e4ef
	fig|184923.8.peg.1031	NODE_1_length_2846042_cov_1532.926957_729021+417	CDS	hypothetical protein		a0ed6491d9fde70f8b8e680884cbc0c5
	fig|184923.8.peg.1032	NODE_1_length_2846042_cov_1532.926957_729629+468	CDS	hypothetical protein		44735607d1f180c500d8b1fa5584925f
	fig|184923.8.peg.1033	NODE_1_length_2846042_cov_1532.926957_730831-732	CDS	Glutathione S-transferase		e2d592b5b2edd56c97c86d3e497a7067
	fig|184923.8.peg.1034	NODE_1_length_2846042_cov_1532.926957_731356-498	CDS	hypothetical protein		114bce41c09555e8961c65ce149dee85
	fig|184923.8.peg.1035	NODE_1_length_2846042_cov_1532.926957_732353-888	CDS	6-hexanolactone hydrolase		79c89c9a1448055fe97b65527bbe1980
	fig|184923.8.peg.1036	NODE_1_length_2846042_cov_1532.926957_732800-363	CDS	hypothetical protein		237ec062684d7e786f3a17b24d3f3486
	fig|184923.8.peg.1037	NODE_1_length_2846042_cov_1532.926957_734392-1551	CDS	Aldehyde dehydrogenase B (EC 1.2.1.22)		dbd0c0dd706583338c2a843b5fd7816d
	fig|184923.8.peg.1038	NODE_1_length_2846042_cov_1532.926957_734516+2247	CDS	Malate synthase G (EC 2.3.3.9)		1f3d8c6d24665c1a6a10e29d651cbc61
	fig|184923.8.peg.1039	NODE_1_length_2846042_cov_1532.926957_736976-189	CDS	LSU ribosomal protein L32p @ LSU ribosomal protein L32p, zinc-independent		2e7238b7906e91d3093a5c8ae6a5e172
	fig|184923.8.peg.1040	NODE_1_length_2846042_cov_1532.926957_737110+984	CDS	Glutathione S-transferase, omega (EC 2.5.1.18)		154de77f383b881b8c040629fa57023b
	fig|184923.8.peg.1041	NODE_1_length_2846042_cov_1532.926957_738844-660	CDS	Two-component transcriptional response regulator, LuxR family		eb55968a30a9e357463ddfc1e36db5de
	fig|184923.8.peg.1042	NODE_1_length_2846042_cov_1532.926957_740530-1449	CDS	hypothetical protein		bda5a662f5bb1ada3d47eff84e35a30a
	fig|184923.8.peg.1043	NODE_1_length_2846042_cov_1532.926957_740827-177	CDS	hypothetical protein		75523e16ae9c44b29ccab6f172793bba
	fig|184923.8.peg.1044	NODE_1_length_2846042_cov_1532.926957_740876+1887	CDS	Methanol dehydrogenase large subunit protein (EC 1.1.2.7)		cd03802335dd7ec862441317fca30a74
	fig|184923.8.peg.1045	NODE_1_length_2846042_cov_1532.926957_742866+879	CDS	MxaJ, protein involved in methanol oxidation		21b342c6ac0267efa4719cd4df954834
	fig|184923.8.peg.1046	NODE_1_length_2846042_cov_1532.926957_743793+573	CDS	Cytochrome c-L precursor (Cytochrome c551I) (Cytochrome c552)		796cf93b112dda5416d7fa7be1de4a92
	fig|184923.8.peg.1047	NODE_1_length_2846042_cov_1532.926957_744397+306	CDS	Methanol dehydrogenase, small subunit (EC 1.1.2.7)		0ee5db281930ef1304ff426002ca0a63
	fig|184923.8.peg.1048	NODE_1_length_2846042_cov_1532.926957_744787+1032	CDS	MoxR-like ATPases		66915726c3d8fb579fa9065bdbb6691f
	fig|184923.8.peg.1049	NODE_1_length_2846042_cov_1532.926957_745815+858	CDS	hypothetical protein		c316db02ed14ff3d700e6f9b3cb473c3
	fig|184923.8.peg.1050	NODE_1_length_2846042_cov_1532.926957_746669+921	CDS	hypothetical protein		8dec5a8d9403b2406a273ec779dd26ee
	fig|184923.8.peg.1051	NODE_1_length_2846042_cov_1532.926957_747586+1053	CDS	MxaC, protein involved in Ca2+ insertion into methanol dehydrogenase		eb5da51c077b497c1dd06396566e1f62
	fig|184923.8.peg.1052	NODE_1_length_2846042_cov_1532.926957_748635+603	CDS	hypothetical protein		c5d0b35c401db9b2df220b609b05e0ac
	fig|184923.8.peg.1053	NODE_1_length_2846042_cov_1532.926957_749234+1035	CDS	MxaL protein		1040db14d52b83379e5725b620c10f99
	fig|184923.8.peg.1054	NODE_1_length_2846042_cov_1532.926957_750235+531	CDS	hypothetical protein		63fc1e31066d5f613c6886540baddfd2
	fig|184923.8.peg.1055	NODE_1_length_2846042_cov_1532.926957_750762+951	CDS	hypothetical protein		af5027b7f69e2daa63b7dfe620687a7f
	fig|184923.8.peg.1056	NODE_1_length_2846042_cov_1532.926957_752954-1143	CDS	Glutamate 5-kinase (EC 2.7.2.11) / RNA-binding C-terminal domain PUA		cdee589f91efd4d0e48dcad888152791
	fig|184923.8.peg.1057	NODE_1_length_2846042_cov_1532.926957_753988-1038	CDS	GTP-binding protein Obg		207cbb0dd4a8cda27ad152f0b4e188c7
	fig|184923.8.peg.1058	NODE_1_length_2846042_cov_1532.926957_754812-675	CDS	50S ribosomal protein acetyltransferase		2fa2901324909b9e0a0dfc01e0bffd22
	fig|184923.8.peg.1059	NODE_1_length_2846042_cov_1532.926957_755236-276	CDS	LSU ribosomal protein L27p		7c6c96895df4b2e169cc3caa0ec19810
	fig|184923.8.peg.1060	NODE_1_length_2846042_cov_1532.926957_755724-336	CDS	LSU ribosomal protein L21p		6662de84ab5be005313cffc3182948c4
	fig|184923.8.peg.1061	NODE_1_length_2846042_cov_1532.926957_756334+2067	CDS	Peptidase M23B		ae1f5f05787810db97429d593f4fde74
	fig|184923.8.peg.1062	NODE_1_length_2846042_cov_1532.926957_758848-153	CDS	hypothetical protein		2b922d85a466569d1f7dfc11d33a551b
	fig|184923.8.peg.1063	NODE_1_length_2846042_cov_1532.926957_762018-3168	CDS	hypothetical protein		05227cfbe7c432b364400bbba7d8bb72
	fig|184923.8.peg.1064	NODE_1_length_2846042_cov_1532.926957_762215+501	CDS	hypothetical protein		aeadf58f3359ec17790e9ae23f6d3c51
	fig|184923.8.peg.1065	NODE_1_length_2846042_cov_1532.926957_762984-204	CDS	hypothetical protein		ddaa1a8d299302c9d5f81518c6f9dd56
	fig|184923.8.peg.1066	NODE_1_length_2846042_cov_1532.926957_763221-219	CDS	hypothetical protein		55edc194f1690c8adc2bb426695e871b
	fig|184923.8.peg.1067	NODE_1_length_2846042_cov_1532.926957_763224+888	CDS	CDP-diacylglycerol--serine O-phosphatidyltransferase (EC 2.7.8.8) @ Archaetidylserine synthase (EC 2.7.8.38)		2c4430e789037b688635d044537856a8
	fig|184923.8.peg.1068	NODE_1_length_2846042_cov_1532.926957_764267-114	CDS	hypothetical protein		d8119846727e0e51b0f4db1e16bc1201
	fig|184923.8.peg.1069	NODE_1_length_2846042_cov_1532.926957_764276+219	CDS	Translation initiation factor 1		6ced8830a2d92c1457ae6e9cd3101210
	fig|184923.8.peg.1070	NODE_1_length_2846042_cov_1532.926957_764555+606	CDS	Septum formation protein Maf		6c3b72b79b80395a234ad6a1319d37f1
	fig|184923.8.peg.1071	NODE_1_length_2846042_cov_1532.926957_765177+216	CDS	DNA gyrase inhibitor YacG		a8cd1984a6e63e0846685ad6f28e3360
	fig|184923.8.peg.1072	NODE_1_length_2846042_cov_1532.926957_765496+852	CDS	protein of unknown function DUF218		405325c1c0f1a2a1284e519840730d24
	fig|184923.8.peg.1073	NODE_1_length_2846042_cov_1532.926957_766344+660	CDS	Glutathione S-transferase (EC 2.5.1.18)		ba058ab2e9ab42296c4e0f7e70450feb
	fig|184923.8.peg.1074	NODE_1_length_2846042_cov_1532.926957_769374-2175	CDS	hypothetical protein		b49b3ff5637fcaa09046aa78b21837ec
	fig|184923.8.peg.1075	NODE_1_length_2846042_cov_1532.926957_769607+1095	CDS	SAM-dependent methyltransferase		5c7e4b4f4980784d1e21bd88394bc03f
	fig|184923.8.peg.1076	NODE_1_length_2846042_cov_1532.926957_770827+2253	CDS	Sensory box histidine kinase/response regulator		944da990c540e3507b9f3b95923b3156
	fig|184923.8.peg.1077	NODE_1_length_2846042_cov_1532.926957_773112+162	CDS	hypothetical protein		cd54efa88ec4b8aa21cc14685c3670c4
	fig|184923.8.peg.1078	NODE_1_length_2846042_cov_1532.926957_780875-7425	CDS	Capsular polysaccharide biosynthesis fatty acid synthase WcbR		70693ee7f0a2ec2cb98ff5e100c79dc4
	fig|184923.8.peg.1079	NODE_1_length_2846042_cov_1532.926957_782229-1140	CDS	hypothetical protein		fa08ea253d317343a5a17a285e8b056e
	fig|184923.8.peg.1080	NODE_1_length_2846042_cov_1532.926957_783600-1359	CDS	Palmitoyltransferase-like protein		4958f322dc5612f143c39ed99a4c03a9
	fig|184923.8.peg.1081	NODE_1_length_2846042_cov_1532.926957_783936+744	CDS	hypothetical protein		4887759eb152afe3fc20c5bb1ccd4158
	fig|184923.8.peg.1082	NODE_1_length_2846042_cov_1532.926957_785938-1299	CDS	hypothetical protein		507e426a1bb071a35915671aea85ad4e
	fig|184923.8.peg.1083	NODE_1_length_2846042_cov_1532.926957_786288-339	CDS	protein of unknown function DUF1491		f08b99b17a95342973fc97ef017bbf6a
	fig|184923.8.peg.1084	NODE_1_length_2846042_cov_1532.926957_786434-117	CDS	hypothetical protein		2fa9167a032154908b7001220db9afd5
	fig|184923.8.peg.1085	NODE_1_length_2846042_cov_1532.926957_786453+1383	CDS	Acetylornithine deacetylase/Succinyl-diaminopimelate desuccinylase and related deacylases		a0f104e6672ba2a7ab88cf01caf8d665
	fig|184923.8.peg.1086	NODE_1_length_2846042_cov_1532.926957_788636-735	CDS	Anaerobic nitric oxide reductase flavorubredoxin		899067f4e6c2ad4955078c4db4c8884e
	fig|184923.8.peg.1087	NODE_1_length_2846042_cov_1532.926957_789283-468	CDS	Mercuric resistance operon regulatory protein MerR		55b5b3f73c8fb8b055d1472a0c6b6431
	fig|184923.8.peg.1088	NODE_1_length_2846042_cov_1532.926957_789360+351	CDS	hypothetical protein		0f58cf031ca1ae56d924399094c65329
	fig|184923.8.peg.1089	NODE_1_length_2846042_cov_1532.926957_789724+276	CDS	Periplasmic mercury(+2) binding protein, MerP		d59cd4a1ac95d3744819e4587248b077
	fig|184923.8.peg.1090	NODE_1_length_2846042_cov_1532.926957_790009+375	CDS	4-carboxymuconolactone decarboxylase (EC 4.1.1.44)		a5400d669898ff1cf50a0dd92fb725ee
	fig|184923.8.peg.1091	NODE_1_length_2846042_cov_1532.926957_791944-1554	CDS	Peptidoglycan lipid II flippase MurJ		486336342de9147c81919be7eab9a959
	fig|184923.8.peg.1092	NODE_1_length_2846042_cov_1532.926957_792935-984	CDS	Glycosyl transferase, group 2 family		28b2f3bf4d7256e96163848ba13ee99e
	fig|184923.8.peg.1093	NODE_1_length_2846042_cov_1532.926957_793098+882	CDS	hypothetical protein		b3888adcabbacd7ea555e473d36d29c2
	fig|184923.8.peg.1094	NODE_1_length_2846042_cov_1532.926957_794003+774	CDS	Oxidoreductase, short-chain dehydrogenase/reductase family		e1e7c8446b229be0a3974ec004a4916f
	fig|184923.8.peg.1095	NODE_1_length_2846042_cov_1532.926957_795709-888	CDS	Foldase protein PrsA precursor (EC 5.2.1.8)		695f52d273cd81fbc48e9011e6c22cdd
	fig|184923.8.peg.1096	NODE_1_length_2846042_cov_1532.926957_796181-213	CDS	hypothetical protein		74fa37e202879a5e046bbe420d7d0aee
	fig|184923.8.peg.1097	NODE_1_length_2846042_cov_1532.926957_796248+2835	CDS	Protein translocase subunit SecA		a718b4b5db3f4d2431feb92371bfa56f
	fig|184923.8.peg.1098	NODE_1_length_2846042_cov_1532.926957_799182+1143	CDS	bll7993; hypothetical protein		4a866b0d2bc87388d683aceb944aeadd
	fig|184923.8.peg.1099	NODE_1_length_2846042_cov_1532.926957_800975+1200	CDS	hypothetical protein		5768ca0a193667cdf4dce65efa0caf58
	fig|184923.8.peg.1100	NODE_1_length_2846042_cov_1532.926957_803606-1296	CDS	hypothetical protein		ae1763709edd04794bea648359972d90
	fig|184923.8.peg.1101	NODE_1_length_2846042_cov_1532.926957_804028-426	CDS	hypothetical protein		9c023e70f206f2c155c662cf9ea0e884
	fig|184923.8.peg.1102	NODE_1_length_2846042_cov_1532.926957_804405+912	CDS	hypothetical protein		ade5f13cc9521ad92e378a70673ff467
	fig|184923.8.rna.14	NODE_1_length_2846042_cov_1532.926957_805410+76	rna	tRNA-Phe-GAA
	fig|184923.8.peg.1103	NODE_1_length_2846042_cov_1532.926957_805749+504	CDS	hypothetical protein		7cf9efbd35388f0379b4075923fe17a9
	fig|184923.8.peg.1104	NODE_1_length_2846042_cov_1532.926957_806614-303	CDS	Macrocin O-methyltransferase (EC 2.1.1.101)		cca7b19d0a9d18744ab80a78e36bf6c4
	fig|184923.8.peg.1105	NODE_1_length_2846042_cov_1532.926957_806918-258	CDS	hypothetical protein		ecbddec8af13d899364c07d580c835b1
	fig|184923.8.peg.1106	NODE_1_length_2846042_cov_1532.926957_807047-126	CDS	hypothetical protein		e69be2bea6a5ad7b37de7ee0773df8c8
	fig|184923.8.rna.15	NODE_1_length_2846042_cov_1532.926957_807201-78	rna	tRNA-Pro-GGG
	fig|184923.8.peg.1107	NODE_1_length_2846042_cov_1532.926957_807927-546	CDS	Transcriptional regulator PA2737, MerR family		b3438ba45228bb26ccb0b8fc91fc2dac
	fig|184923.8.peg.1108	NODE_1_length_2846042_cov_1532.926957_809437-1491	CDS	Glycerol kinase (EC 2.7.1.30)		5e68ebbfd54ec0e457faaff3d9a3fadc
	fig|184923.8.peg.1109	NODE_1_length_2846042_cov_1532.926957_810965-1536	CDS	Aerobic glycerol-3-phosphate dehydrogenase (EC 1.1.5.3)		43971841cf147a985238de50b87e9124
	fig|184923.8.peg.1110	NODE_1_length_2846042_cov_1532.926957_811225+804	CDS	O-antigen export system permease protein RfbD		3666abae052fdc5eafd5bc85cc0e9b55
	fig|184923.8.peg.1111	NODE_1_length_2846042_cov_1532.926957_812018+735	CDS	ABC transporter related		6fe0c7c9b5f79ca65d99c7e959d3b0c3
	fig|184923.8.peg.1112	NODE_1_length_2846042_cov_1532.926957_813571-768	CDS	hypothetical protein		9b4f1d6c997044c5bf1d14495954e84f
	fig|184923.8.repeat.23	NODE_1_length_2846042_cov_1532.926957_813642+133	repeat	repeat region
	fig|184923.8.peg.1113	NODE_1_length_2846042_cov_1532.926957_813849+1185	CDS	23S rRNA (adenine(2503)-C(2))-methyltransferase @ tRNA (adenine(37)-C(2))-methyltransferase (EC 2.1.1.192)		2384e40205a396d635854ce94fccdcdf
	fig|184923.8.peg.1114	NODE_1_length_2846042_cov_1532.926957_815538-498	CDS	Periplasmic thiol:disulfide oxidoreductase DsbB, required for DsbA reoxidation		db51d694f5ba5a69456b0bd2ce768701
	fig|184923.8.peg.1115	NODE_1_length_2846042_cov_1532.926957_816134-582	CDS	FIG139438: lipoprotein B		98ebc09e38aac0a33a4ade2caaca2ee4
	fig|184923.8.peg.1116	NODE_1_length_2846042_cov_1532.926957_816346+732	CDS	hypothetical protein		0c7b19a7015b25d074b8426e900dc66f
	fig|184923.8.peg.1117	NODE_1_length_2846042_cov_1532.926957_817263+1266	CDS	hypothetical protein		4f8c6973c106406f0ea041c640473952
	fig|184923.8.peg.1118	NODE_1_length_2846042_cov_1532.926957_820154-1455	CDS	Succinate-semialdehyde dehydrogenase [NAD(P)+] (EC 1.2.1.16)		17e1ca29cce17bc422ed722385f6d43b
	fig|184923.8.peg.1119	NODE_1_length_2846042_cov_1532.926957_821072-792	CDS	3-demethylubiquinol 3-O-methyltransferase (EC 2.1.1.64) @ 2-polyprenyl-6-hydroxyphenyl methylase (EC 2.1.1.222)		37e942ca1c7bf1902a78cf475c033ae9
	fig|184923.8.peg.1120	NODE_1_length_2846042_cov_1532.926957_821229+1239	CDS	Aspartokinase (EC 2.7.2.4)		c8198a9d659a2128937d66ff707044e6
	fig|184923.8.peg.1121	NODE_1_length_2846042_cov_1532.926957_822772+2265	CDS	Phosphocarrier protein kinase/phosphorylase, nitrogen regulation associated		28249bdcb95c82029870895b2a3e5d7d
	fig|184923.8.peg.1122	NODE_1_length_2846042_cov_1532.926957_825104+231	CDS	hypothetical protein		d8a85bee7f5ec6b8306773cbf05564b2
	fig|184923.8.peg.1123	NODE_1_length_2846042_cov_1532.926957_825393+1074	CDS	Peptide chain release factor 1		62e190399efad2ee9598a634c1d6c51b
	fig|184923.8.peg.1124	NODE_1_length_2846042_cov_1532.926957_826564+843	CDS	Transglutaminase domain protein		65786cb58600dc5900ab651514606a35
	fig|184923.8.peg.1125	NODE_1_length_2846042_cov_1532.926957_828975-1533	CDS	hypothetical protein		294f2ddbd1124d19bfbe8971d9dab92b
	fig|184923.8.peg.1126	NODE_1_length_2846042_cov_1532.926957_829132+864	CDS	hypothetical protein		c3eac1c115c28c3915377de2bf5e5ee0
	fig|184923.8.peg.1127	NODE_1_length_2846042_cov_1532.926957_831225-1230	CDS	Uncharacterized MFS-type transporter		72e96790ba43dd0e24967664c82bf750
	fig|184923.8.peg.1128	NODE_1_length_2846042_cov_1532.926957_831305+552	CDS	hypothetical protein		ae8b917096e6ecb0de66710d5a28455a
	fig|184923.8.peg.1129	NODE_1_length_2846042_cov_1532.926957_832748-864	CDS	Hydroxymethylpyrimidine phosphate kinase ThiD (EC 2.7.4.7)		696d0b19417ad9f6bea3583ff7b86e65
	fig|184923.8.peg.1130	NODE_1_length_2846042_cov_1532.926957_832860+144	CDS	hypothetical protein		5addf6f8688ba2ba261e48e227d8143a
	fig|184923.8.peg.1131	NODE_1_length_2846042_cov_1532.926957_833064+924	CDS	N-acetyl-gamma-glutamyl-phosphate reductase (EC 1.2.1.38)		f7aaa8c59f7d771e963f05fda9eacb8d
	fig|184923.8.peg.1132	NODE_1_length_2846042_cov_1532.926957_834249+255	CDS	hypothetical protein		d8a6ad15b8c9181b1d592949fdffaa52
	fig|184923.8.peg.1133	NODE_1_length_2846042_cov_1532.926957_836548-1944	CDS	Polyhydroxyalkanoic acid synthase		ff26fddce744b8f94b7c720d036b3cee
	fig|184923.8.peg.1134	NODE_1_length_2846042_cov_1532.926957_836753-225	CDS	hypothetical protein		da5af2725bee0b0c615049806f1f047d
	fig|184923.8.peg.1135	NODE_1_length_2846042_cov_1532.926957_836798+408	CDS	hypothetical protein		a8eb94d459ba9b98409f2b5151e3c984
	fig|184923.8.peg.1136	NODE_1_length_2846042_cov_1532.926957_837356+1176	CDS	Phosphoribosylamine--glycine ligase (EC 6.3.4.13)		459b3dac00095de7968130f8019c6d1e
	fig|184923.8.peg.1137	NODE_1_length_2846042_cov_1532.926957_838583+156	CDS	hypothetical protein		35a55ae232a2b5a70b717e66e3ec3700
	fig|184923.8.peg.1138	NODE_1_length_2846042_cov_1532.926957_838791+270	CDS	hypothetical protein		06ca91b48b883e31c5292ac62108ba3f
	fig|184923.8.peg.1139	NODE_1_length_2846042_cov_1532.926957_839636-468	CDS	hypothetical protein		55a2d6262e7523f7edcdb93bc981462a
	fig|184923.8.peg.1140	NODE_1_length_2846042_cov_1532.926957_839761-129	CDS	hypothetical protein		bb6648bb36fa28bf2447da854c4a41c2
	fig|184923.8.peg.1141	NODE_1_length_2846042_cov_1532.926957_839891+2340	CDS	hypothetical protein		170bcc7db4631feaa699fdddd6ddb13d
	fig|184923.8.peg.1142	NODE_1_length_2846042_cov_1532.926957_842227+366	CDS	Chemotaxis protein CheV (EC 2.7.3.-)		5b0a94cc7ff8c5f35586b446a2e059a3
	fig|184923.8.peg.1143	NODE_1_length_2846042_cov_1532.926957_842659+1116	CDS	Proteins incorrectly called adenylate cyclase		906d25bb6a50750e4455ab2cb9c86c2a
	fig|184923.8.peg.1144	NODE_1_length_2846042_cov_1532.926957_843825+120	CDS	hypothetical protein		d6b01e0b854ae2fedc6ba9fe4a79bbaa
	fig|184923.8.repeat.24	NODE_1_length_2846042_cov_1532.926957_844459+112	repeat	repeat region
	fig|184923.8.peg.1145	NODE_1_length_2846042_cov_1532.926957_844856+156	CDS	hypothetical protein		980064931f07dc95272545bc26b49968
	fig|184923.8.rna.16	NODE_1_length_2846042_cov_1532.926957_845259-75	rna	tRNA-Val-GAC
	fig|184923.8.peg.1146	NODE_1_length_2846042_cov_1532.926957_845592-261	CDS	NAD-dependent formate dehydrogenase delta subunit		2b0970d9d7f9f8410e65afa87e5b7cfe
	fig|184923.8.peg.1147	NODE_1_length_2846042_cov_1532.926957_846439-858	CDS	Sulfur carrier protein FdhD		fe48a4dc56e0e96523597bef320a16e4
	fig|184923.8.peg.1148	NODE_1_length_2846042_cov_1532.926957_849282-2847	CDS	NAD-dependent formate dehydrogenase alpha subunit		7610ec5cd7ca799248c71eabb81c4d6b
	fig|184923.8.peg.1149	NODE_1_length_2846042_cov_1532.926957_850839-1548	CDS	NAD-dependent formate dehydrogenase beta subunit		777b4ec6740ef088196471b5c365f069
	fig|184923.8.peg.1150	NODE_1_length_2846042_cov_1532.926957_851312-477	CDS	NAD-dependent formate dehydrogenase gamma subunit		2ba6acd59c395b0cb4fb679ad1b2a884
	fig|184923.8.peg.1151	NODE_1_length_2846042_cov_1532.926957_852577-882	CDS	Transcriptional regulator Atu4705, LysR family		0814552d7e751a6eaa313ec833a68c53
	fig|184923.8.peg.1152	NODE_1_length_2846042_cov_1532.926957_852728-117	CDS	hypothetical protein		56d1b3ad710e6c9fa821500d4d89eeaf
	fig|184923.8.peg.1153	NODE_1_length_2846042_cov_1532.926957_852816+1173	CDS	Phosphoserine aminotransferase (EC 2.6.1.52)		2ba13205462f19cb7eae73e9d6a9be88
	fig|184923.8.peg.1154	NODE_1_length_2846042_cov_1532.926957_854018+222	CDS	hypothetical protein		e8ea20bb05b5dd78001154fb28c1580c
	fig|184923.8.peg.1155	NODE_1_length_2846042_cov_1532.926957_854221+1587	CDS	D-3-phosphoglycerate dehydrogenase (EC 1.1.1.95)		5648a5d8968d250026ea3a6bc5f1af37
	fig|184923.8.peg.1156	NODE_1_length_2846042_cov_1532.926957_856093-183	CDS	hypothetical protein		f68afe870200305d21f113f6cd72ac7c
	fig|184923.8.peg.1157	NODE_1_length_2846042_cov_1532.926957_856191+1296	CDS	hypothetical protein		2db125c4a78c7e4c95370f29780c6151
	fig|184923.8.peg.1158	NODE_1_length_2846042_cov_1532.926957_859257-1605	CDS	Phosphoenolpyruvate carboxykinase [ATP] (EC 4.1.1.49)		dadaaed8f7b08f745d068c0e87ea340f
	fig|184923.8.peg.1159	NODE_1_length_2846042_cov_1532.926957_860253-780	CDS	Putative heme iron utilization protein		f0d6b7508e404985c2f1ec2d586cee9e
	fig|184923.8.peg.1160	NODE_1_length_2846042_cov_1532.926957_861468-984	CDS	Threonylcarbamoyl-AMP synthase (EC 2.7.7.87) / SUA5 domain with internal deletion		2f3b243665328c47cd6df5a47b294e57
	fig|184923.8.peg.1161	NODE_1_length_2846042_cov_1532.926957_861644-180	CDS	hypothetical protein		32b6de1c208b925a45f0d543c2a221f0
	fig|184923.8.peg.1162	NODE_1_length_2846042_cov_1532.926957_861692+1797	CDS	3-methylmercaptopropionyl-CoA dehydrogenase (DmdC)		5b771d0530b4662c8d28220a2ad33304
	fig|184923.8.peg.1163	NODE_1_length_2846042_cov_1532.926957_863504+756	CDS	Enoyl-CoA hydratase (EC 4.2.1.17)		58d126c6a9613056d1fc7da81de9889b
	fig|184923.8.peg.1164	NODE_1_length_2846042_cov_1532.926957_864593-324	CDS	Ferredoxin, 2Fe-2S		bc92ff768d8e550dd263c03843bcac5a
	fig|184923.8.peg.1165	NODE_1_length_2846042_cov_1532.926957_866328-1632	CDS	hypothetical protein		1d70b1d82e20fd0fcbae45317ba24f5a
	fig|184923.8.peg.1166	NODE_1_length_2846042_cov_1532.926957_866824-495	CDS	hypothetical protein		56a2a75db1eb2bd76590d3f3265b1d22
	fig|184923.8.peg.1167	NODE_1_length_2846042_cov_1532.926957_868896-2049	CDS	hypothetical protein		278c0f2eab4694e7832c833c21e833f3
	fig|184923.8.peg.1168	NODE_1_length_2846042_cov_1532.926957_869308-426	CDS	hypothetical protein		d9c2236cdb46c26d658efc49a9087f57
	fig|184923.8.peg.1169	NODE_1_length_2846042_cov_1532.926957_869440-114	CDS	hypothetical protein		8aa2db2a0c8366beae57ce51b732127d
	fig|184923.8.peg.1170	NODE_1_length_2846042_cov_1532.926957_869445+120	CDS	hypothetical protein		8e42123e175a1d15e8e9e0c2a238fe4c
	fig|184923.8.peg.1171	NODE_1_length_2846042_cov_1532.926957_870690-261	CDS	hypothetical protein		30ec3926e7b1cf79d54da41790558004
	fig|184923.8.peg.1172	NODE_1_length_2846042_cov_1532.926957_871431-618	CDS	Holliday junction ATP-dependent DNA helicase RuvA (EC 3.6.4.12)		cd3f3e4a680909345bff48e65a81cd46
	fig|184923.8.peg.1173	NODE_1_length_2846042_cov_1532.926957_871985-558	CDS	Crossover junction endodeoxyribonuclease RuvC (EC 3.1.22.4)		21e3797d2015b722266ff6ca15bb7b2f
	fig|184923.8.peg.1174	NODE_1_length_2846042_cov_1532.926957_872172+681	CDS	LSU ribosomal protein L25p		08143059e9957c312d8902963d6b4203
	fig|184923.8.peg.1175	NODE_1_length_2846042_cov_1532.926957_873045+597	CDS	Peptidyl-tRNA hydrolase (EC 3.1.1.29)		6e53c22c1f5266550c7e66bf02c6a42d
	fig|184923.8.peg.1176	NODE_1_length_2846042_cov_1532.926957_874363-699	CDS	Monofunctional biosynthetic peptidoglycan transglycosylase		b9085c0d3811559d81e9ff06fb271044
	fig|184923.8.peg.1177	NODE_1_length_2846042_cov_1532.926957_874540+918	CDS	(2E,6E)-farnesyl diphosphate synthase (EC 2.5.1.10)		d442772eee43859e3aca152b68551e26
	fig|184923.8.peg.1178	NODE_1_length_2846042_cov_1532.926957_875495+2406	CDS	3'-to-5' exoribonuclease RNase R		bba939f663cab84568e35c503529677d
	fig|184923.8.peg.1179	NODE_1_length_2846042_cov_1532.926957_877945+207	CDS	hypothetical protein		b7a5daedb3bb409954001c2a41fbfbe6
	fig|184923.8.peg.1180	NODE_1_length_2846042_cov_1532.926957_881646-3444	CDS	Lysophospholipid transporter LplT / 2-acylglycerophosphoethanolamine acyltransferase (EC 2.3.1.40) / Acyl-[acyl-carrier-protein] synthetase (EC 6.2.1.20)		3a7b647bbbfe62375ac5c71fd34094b7
	fig|184923.8.peg.1181	NODE_1_length_2846042_cov_1532.926957_881781-120	CDS	hypothetical protein		b1f5468d4250c7b59d50d90c7bd52642
	fig|184923.8.peg.1182	NODE_1_length_2846042_cov_1532.926957_883008-1209	CDS	hypothetical protein		7751880f319a9850f9deeaecc375ab10
	fig|184923.8.peg.1183	NODE_1_length_2846042_cov_1532.926957_883403-279	CDS	hypothetical protein		40aa946708ab7c4952f330c5d886a568
	fig|184923.8.peg.1184	NODE_1_length_2846042_cov_1532.926957_884154-708	CDS	hypothetical protein		6fdf15afcbc9ac4ca3559d6746863df6
	fig|184923.8.peg.1185	NODE_1_length_2846042_cov_1532.926957_884259+648	CDS	Transcriptional regulator, AcrR family		19e207d3d54bbe87c31a6b36ea9483ce
	fig|184923.8.peg.1186	NODE_1_length_2846042_cov_1532.926957_884927+141	CDS	hypothetical protein		06a9dd4b8d0708884919278d372eab9a
	fig|184923.8.peg.1187	NODE_1_length_2846042_cov_1532.926957_885067+1257	CDS	Glutamate N-acetyltransferase (EC 2.3.1.35) @ N-acetylglutamate synthase (EC 2.3.1.1)		d379461a7e86ab809b5a584211e0b67b
	fig|184923.8.peg.1188	NODE_1_length_2846042_cov_1532.926957_886337+402	CDS	5-methyl-dCTP pyrophosphohydrolase (EC 3.6.1.-)		579340a5fdaa6363afcba99b0d3579ed
	fig|184923.8.peg.1189	NODE_1_length_2846042_cov_1532.926957_887206-453	CDS	3-demethylubiquinone-9 3-methyltransferase		82c4664a543d3709735780f218a6c0bd
	fig|184923.8.peg.1190	NODE_1_length_2846042_cov_1532.926957_887712-483	CDS	Ligand-binding SRPBCC domain protein family		68ad66275fa4c0e74f8a97730e7bb791
	fig|184923.8.peg.1191	NODE_1_length_2846042_cov_1532.926957_887925+489	CDS	Tol-Pal system-associated acyl-CoA thioesterase		dd40c74a90bfe83c7a8ca96df2e3fb5d
	fig|184923.8.peg.1192	NODE_1_length_2846042_cov_1532.926957_888486+129	CDS	hypothetical protein		508d23205d166c734d01ca837e2836cc
	fig|184923.8.peg.1193	NODE_1_length_2846042_cov_1532.926957_888611+738	CDS	Tol-Pal system protein TolQ		36e4c1b0057b38298de1f4ec967155a3
	fig|184923.8.peg.1194	NODE_1_length_2846042_cov_1532.926957_889452+453	CDS	Tol biopolymer transport system, TolR protein		3b577fdc7263c440f1c70fa3b744be26
	fig|184923.8.peg.1195	NODE_1_length_2846042_cov_1532.926957_889911+1155	CDS	hypothetical protein		2a0c91ed7665b1fc9cc42bbb2dba75f7
	fig|184923.8.peg.1196	NODE_1_length_2846042_cov_1532.926957_891062+1377	CDS	Tol-Pal system beta propeller repeat protein TolB		48e4f61e813f8de07d96ecd06c3c3b0d
	fig|184923.8.repeat.25	NODE_1_length_2846042_cov_1532.926957_892546+115	repeat	repeat region
	fig|184923.8.peg.1197	NODE_1_length_2846042_cov_1532.926957_892710+621	CDS	Cob(I)alamin adenosyltransferase (EC 2.5.1.17) @ Cob(I)alamin adenosyltransferase (EC 2.5.1.17), clustered with cobalamin synthesis		b9d114fa2bdc919ca88966a4d01df015
	fig|184923.8.peg.1198	NODE_1_length_2846042_cov_1532.926957_893333+1464	CDS	Cobyric acid synthase (EC 6.3.5.10)		e9248c700e35bff3da57cf5bf39f7c7d
	fig|184923.8.peg.1199	NODE_1_length_2846042_cov_1532.926957_895763-984	CDS	Adenosylcobinamide-phosphate synthase (EC 6.3.1.10)		0c00bac32f2c46cada42a470dce2e1fd
	fig|184923.8.peg.1200	NODE_1_length_2846042_cov_1532.926957_895785+1086	CDS	L-threonine 3-O-phosphate decarboxylase (EC 4.1.1.81)		bafc6521ff1c9fae07aee074aadb9672
	fig|184923.8.peg.1201	NODE_1_length_2846042_cov_1532.926957_897040+537	CDS	Periplasmic protein p19 involved in high-affinity Fe2+ transport		3714e7e554e894481b00b89a81b5df5b
	fig|184923.8.peg.1202	NODE_1_length_2846042_cov_1532.926957_897598+339	CDS	putative exported protein		89a6dea08346be150348e1afa1bfd3b8
	fig|184923.8.peg.1203	NODE_1_length_2846042_cov_1532.926957_897983+1458	CDS	Polyferredoxin		639153dfa909fba5da6aa6002bff4bc1
	fig|184923.8.peg.1204	NODE_1_length_2846042_cov_1532.926957_899864+1734	CDS	Nitrogenase (molybdenum-iron)-specific transcriptional regulator NifA		ae6916052cdcb4b487119f30446cf72f
	fig|184923.8.peg.1205	NODE_1_length_2846042_cov_1532.926957_901627+387	CDS	4Fe-4S ferredoxin, nitrogenase-associated		61a3ca1f27831fe3c009ff34c130eb38
	fig|184923.8.peg.1206	NODE_1_length_2846042_cov_1532.926957_902192+816	CDS	LRV (FeS)4 cluster domain protein clustered with nitrogenase cofactor synthesis		fa86bb3329ab5376ec4f7a9453056c39
	fig|184923.8.peg.1207	NODE_1_length_2846042_cov_1532.926957_903206+120	CDS	hypothetical protein		b65aee6b3687b74aa5339ec743329797
	fig|184923.8.peg.1208	NODE_1_length_2846042_cov_1532.926957_903488+1608	CDS	Nitrogenase FeMo-cofactor synthesis FeS core scaffold and assembly protein NifB		e2b5120f7644dda82e22da160bff02c0
	fig|184923.8.peg.1209	NODE_1_length_2846042_cov_1532.926957_905172+222	CDS	2(4Fe-4S) ferredoxin in Nif regulon, iron-sulfur compound bisynthesis		6e1d0da45d238ec241a11573043b6e15
	fig|184923.8.peg.1210	NODE_1_length_2846042_cov_1532.926957_905397+354	CDS	probable iron binding protein from the HesB_IscA_SufA family in Nif operon		4bde8b3eef3fa21b15a39f2f7032fb66
	fig|184923.8.peg.1211	NODE_1_length_2846042_cov_1532.926957_905762+528	CDS	hypothetical protein		71682e70aad9c22aa9fd77c1d0fc8061
	fig|184923.8.peg.1212	NODE_1_length_2846042_cov_1532.926957_906279+798	CDS	LRV (FeS)4 cluster domain protein clustered with nitrogenase cofactor synthesis		5f788c7238ba9891c19e04ee53d5c42e
	fig|184923.8.peg.1213	NODE_1_length_2846042_cov_1532.926957_907449+357	CDS	NifZ protein		65ce94e81838389239c70d0518b88975
	fig|184923.8.peg.1214	NODE_1_length_2846042_cov_1532.926957_907802+258	CDS	NifZ protein		eca0307dd937ea1f6537b475f704a7e2
	fig|184923.8.peg.1215	NODE_1_length_2846042_cov_1532.926957_908360+1137	CDS	Cysteine desulfurase (EC 2.8.1.7)		18449511ffe8c019fe94f797ed6c092f
	fig|184923.8.peg.1216	NODE_1_length_2846042_cov_1532.926957_909549+213	CDS	NifT protein		5023b6878252647e0b6eae36550875ea
	fig|184923.8.peg.1217	NODE_1_length_2846042_cov_1532.926957_909772+276	CDS	hypothetical protein		358d22eea3a9b3d0fc719ae33a436655
	fig|184923.8.peg.1218	NODE_1_length_2846042_cov_1532.926957_910044+1149	CDS	Aminotransferase, DegT/DnrJ/EryC1/StrS family		db3054ce57269589a74746576dc53235
	fig|184923.8.peg.1219	NODE_1_length_2846042_cov_1532.926957_911252+306	CDS	Ferredoxin, 2Fe-2S		424e0c8df8f20f6136ef24fdf0996e52
	fig|184923.8.peg.1220	NODE_1_length_2846042_cov_1532.926957_911604+222	CDS	hypothetical protein		ceece7c5562b78edfb750b5435526bd3
	fig|184923.8.peg.1221	NODE_1_length_2846042_cov_1532.926957_911825+852	CDS	hypothetical protein		b5a6ca34200f152e5a48e45ade5ea77e
	fig|184923.8.peg.1222	NODE_1_length_2846042_cov_1532.926957_912764+474	CDS	Hemoglobin-like protein HbO		c7d7328610cc41d134ec9f89d708eac9
	fig|184923.8.peg.1223	NODE_1_length_2846042_cov_1532.926957_913272+543	CDS	hypothetical protein		7393ec2710188191ef83ea6270776ba9
	fig|184923.8.peg.1224	NODE_1_length_2846042_cov_1532.926957_914692-612	CDS	Nicotinate-nucleotide adenylyltransferase (EC 2.7.7.18)		0e67f4b85fc2253498110fb94d16d7cb
	fig|184923.8.peg.1225	NODE_1_length_2846042_cov_1532.926957_915990-1302	CDS	Gamma-glutamyl phosphate reductase (EC 1.2.1.41)		84a29eafa1a23f8f36ea1ac79ee3c39a
	fig|184923.8.peg.1226	NODE_1_length_2846042_cov_1532.926957_916564-228	CDS	hypothetical protein		e7aa842c8e14505357a2cc78eeabf374
	fig|184923.8.peg.1227	NODE_1_length_2846042_cov_1532.926957_916617+372	CDS	Iron-sulfur cluster assembly iron binding protein SufA		e7369d2324f6efaba22310e095c922f7
	fig|184923.8.peg.1228	NODE_1_length_2846042_cov_1532.926957_918673-1491	CDS	ATP-dependent RNA helicase Atu1833		57efe8b04c2b0f34c91b56f107a9f82e
	fig|184923.8.peg.1229	NODE_1_length_2846042_cov_1532.926957_918743+117	CDS	hypothetical protein		3f798d1e987ef2656efa56933c820b0c
	fig|184923.8.peg.1230	NODE_1_length_2846042_cov_1532.926957_919152-138	CDS	hypothetical protein		c71829b1bb651465483420f8fe9f1a5f
	fig|184923.8.peg.1231	NODE_1_length_2846042_cov_1532.926957_919982-834	CDS	hypothetical protein		650095876a468740d6802f16c504f9ea
	fig|184923.8.peg.1232	NODE_1_length_2846042_cov_1532.926957_920530+420	CDS	hypothetical protein		9e4e49ebe70a88458ad55f355bc8d67b
	fig|184923.8.peg.1233	NODE_1_length_2846042_cov_1532.926957_921023+420	CDS	hypothetical protein		54e313512311b867cb318b5075f52722
	fig|184923.8.peg.1234	NODE_1_length_2846042_cov_1532.926957_921439+186	CDS	hypothetical protein		3782dcdf2c184600e71509f9a72c4af6
	fig|184923.8.peg.1235	NODE_1_length_2846042_cov_1532.926957_921844-135	CDS	hypothetical protein		aff91492329ae459aee28acb3094faf0
	fig|184923.8.peg.1236	NODE_1_length_2846042_cov_1532.926957_923946-2106	CDS	ATP-dependent DNA helicase RecG (EC 3.6.4.12)		1fef51b3fd80ab3dc845b1aa35140e78
	fig|184923.8.peg.1237	NODE_1_length_2846042_cov_1532.926957_923995+351	CDS	Succinate dehydrogenase flavin-adding protein, antitoxin of CptAB toxin-antitoxin		299c42c7bac0d3a92eebdb99050150a5
	fig|184923.8.peg.1238	NODE_1_length_2846042_cov_1532.926957_924375+399	CDS	hypothetical protein		06692b1f35a00ca4600e967bbb4f4a50
	fig|184923.8.peg.1239	NODE_1_length_2846042_cov_1532.926957_925053-183	CDS	hypothetical protein		442bee4be6b0a3019359b81c79ead38e
	fig|184923.8.peg.1240	NODE_1_length_2846042_cov_1532.926957_925306+600	CDS	dTDP-4-dehydrorhamnose 3,5-epimerase (EC 5.1.3.13)		14af8b32ba754f1bbd8c5dd99263d16d
	fig|184923.8.peg.1241	NODE_1_length_2846042_cov_1532.926957_925916+1062	CDS	dTDP-glucose 4,6-dehydratase (EC 4.2.1.46)		e1b83a96c037032dac0fab57ce3aa8b2
	fig|184923.8.peg.1242	NODE_1_length_2846042_cov_1532.926957_926974+897	CDS	dTDP-4-dehydrorhamnose reductase (EC 1.1.1.133)		d36a863905718aad072e1d231874da23
	fig|184923.8.peg.1243	NODE_1_length_2846042_cov_1532.926957_927867+876	CDS	Glucose-1-phosphate thymidylyltransferase (EC 2.7.7.24)		0160cf0be1fa9253184c16402a67d723
	fig|184923.8.peg.1244	NODE_1_length_2846042_cov_1532.926957_929961-1131	CDS	Putative permease often clustered with de novo purine synthesis		1e99811755486b888883a922e188d25a
	fig|184923.8.peg.1245	NODE_1_length_2846042_cov_1532.926957_930293+501	CDS	hypothetical protein		fc957e2cace69f7649ba7817267e3fda
	fig|184923.8.peg.1246	NODE_1_length_2846042_cov_1532.926957_930786+834	CDS	Pyrroline-5-carboxylate reductase (EC 1.5.1.2)		76d78ff582e13ea127ac09c39796c804
	fig|184923.8.peg.1247	NODE_1_length_2846042_cov_1532.926957_931825+759	CDS	Transcriptional regulator, AcrR family		d86f45ab2b6b783654912133071d4052
	fig|184923.8.peg.1248	NODE_1_length_2846042_cov_1532.926957_933233-483	CDS	hypothetical protein		c8b701e979015b83c50f48180dca233d
	fig|184923.8.peg.1249	NODE_1_length_2846042_cov_1532.926957_933374+711	CDS	Tim44-like domain protein		0bb0f1ada6935a5679a6b2be4e8bd404
	fig|184923.8.peg.1250	NODE_1_length_2846042_cov_1532.926957_934131+1254	CDS	Membrane-bound lytic murein transglycosylase A		460295668eb5ab8701d7b893b65346e1
	fig|184923.8.peg.1251	NODE_1_length_2846042_cov_1532.926957_935381+591	CDS	hypothetical protein		92b4245e1c3bd59f047fd2b75ee743b9
	fig|184923.8.peg.1252	NODE_1_length_2846042_cov_1532.926957_936009+660	CDS	N-acetylglutamate kinase (EC 2.7.2.8)		7fa35472c4cd01dfe62c11490b1e9943
	fig|184923.8.peg.1253	NODE_1_length_2846042_cov_1532.926957_938621-1707	CDS	hypothetical protein		be95a22494815fdc73c65db000d87652
	fig|184923.8.peg.1254	NODE_1_length_2846042_cov_1532.926957_939569-930	CDS	Acetylspermidine deacetylase (EC 3.5.1.48); Deacetylases, including yeast histone deacetylase and acetoin utilization protein		b14de1d89c9b923de540fd5492c8423f
	fig|184923.8.peg.1255	NODE_1_length_2846042_cov_1532.926957_940015-306	CDS	hypothetical protein		5af5f7804e6f717534da7b87aef50c1a
	fig|184923.8.peg.1256	NODE_1_length_2846042_cov_1532.926957_940744-636	CDS	putative phage repressor		7291d3ac8a19594f37697a38ce845dae
	fig|184923.8.peg.1257	NODE_1_length_2846042_cov_1532.926957_940909+357	CDS	hypothetical protein		45a2fa6702bf8ece82faa2f0ccc678b8
	fig|184923.8.peg.1258	NODE_1_length_2846042_cov_1532.926957_941268+516	CDS	hypothetical protein		aed6e5a6a8bfe8e66150375eb8ec9156
	fig|184923.8.peg.1259	NODE_1_length_2846042_cov_1532.926957_942089-174	CDS	hypothetical protein		d484e424eca46e7dd65c2b9fa978d296
	fig|184923.8.peg.1260	NODE_1_length_2846042_cov_1532.926957_942166+993	CDS	hypothetical protein		0f71f7e9bccaed74f029b2c55526f3dd
	fig|184923.8.peg.1261	NODE_1_length_2846042_cov_1532.926957_943190+378	CDS	hypothetical protein		c045f99320d1a74e766759a6d0ab9919
	fig|184923.8.peg.1262	NODE_1_length_2846042_cov_1532.926957_944807-1125	CDS	hypothetical protein		65ea14caf369ee39f0ed85ce8d898f36
	fig|184923.8.peg.1263	NODE_1_length_2846042_cov_1532.926957_945700-771	CDS	Hydroxyacylglutathione hydrolase (EC 3.1.2.6)		7b1a3c4d239c545884157033923ba027
	fig|184923.8.peg.1264	NODE_1_length_2846042_cov_1532.926957_945890+825	CDS	SAM-dependent methyltransferase 2, in cluster with Hydroxyacylglutathione hydrolase		3a11e64dae3f270fa9cbfe5e42f5039d
	fig|184923.8.peg.1265	NODE_1_length_2846042_cov_1532.926957_946839+558	CDS	hypothetical protein		3232fb77ab2e58fd88edcf4a242d7070
	fig|184923.8.peg.1266	NODE_1_length_2846042_cov_1532.926957_947529+1029	CDS	Oxidoreductase, Gfo/Idh/MocA family		bc1c011434a5409bce3cd46d2c6ed75a
	fig|184923.8.peg.1267	NODE_1_length_2846042_cov_1532.926957_948554+1119	CDS	Aminotransferase, DegT/DnrJ/EryC1/StrS family		e13c15ac08894660fe79977ab179f25c
	fig|184923.8.peg.1268	NODE_1_length_2846042_cov_1532.926957_949656+1101	CDS	UDP-glucose 4-epimerase (EC 5.1.3.2)		ab349b8a67aa769fd93572df9552d1ac
	fig|184923.8.peg.1269	NODE_1_length_2846042_cov_1532.926957_950753+1152	CDS	DegT/DnrJ/EryC1/StrS aminotransferase		2ea2d7320ab25dca77ff3c0244b55870
	fig|184923.8.peg.1270	NODE_1_length_2846042_cov_1532.926957_952702-765	CDS	Glycerophosphoryl diester phosphodiesterase (EC 3.1.4.46)		2383447f5db6ca9de3de3a5af3317f30
	fig|184923.8.peg.1271	NODE_1_length_2846042_cov_1532.926957_953172-474	CDS	RidA/YER057c/UK114 superfamily, group 1		2b05708d268a3fddcf74ac1e48d0467a
	fig|184923.8.peg.1272	NODE_1_length_2846042_cov_1532.926957_953350+906	CDS	ATP/GTP-binding site motif A		c0af623d1106d70f5426fa59f7ab26ba
	fig|184923.8.peg.1273	NODE_1_length_2846042_cov_1532.926957_954493+822	CDS	Particulate methane monooxygenase C-subunit (EC 1.14.13.25)		a165b767cad64ad26f8460b5f9d242cb
	fig|184923.8.repeat.26	NODE_1_length_2846042_cov_1532.926957_954593+685	repeat	repeat region
	fig|184923.8.peg.1274	NODE_1_length_2846042_cov_1532.926957_956321-921	CDS	hypothetical protein		ad0fafec43f141eaa63f18214be18aad
	fig|184923.8.peg.1275	NODE_1_length_2846042_cov_1532.926957_956497+156	CDS	hypothetical protein		8d6f76edb031053c60b5dd499f792183
	fig|184923.8.peg.1276	NODE_1_length_2846042_cov_1532.926957_956685+645	CDS	hypothetical protein		9a6100fd71bc59ce6a6c14807e02216f
	fig|184923.8.peg.1277	NODE_1_length_2846042_cov_1532.926957_958319-945	CDS	LysR-family transcriptional regulator		5a78396d83361e5c96a33e3d694c20e9
	fig|184923.8.peg.1278	NODE_1_length_2846042_cov_1532.926957_958671+138	CDS	hypothetical protein		173fafb9368c5958ea0d32cb6a4b799f
	fig|184923.8.peg.1279	NODE_1_length_2846042_cov_1532.926957_959036+513	CDS	Transcriptional regulator, MarR family		c61138ce3a9be89bcf1dde697464843c
	fig|184923.8.peg.1280	NODE_1_length_2846042_cov_1532.926957_960118+1380	CDS	Peptidoglycan-binding domain 1 protein		0089fa65cd28b58f082fcd6b7ab1abea
	fig|184923.8.peg.1281	NODE_1_length_2846042_cov_1532.926957_961557+180	CDS	hypothetical protein		74e22ba16d75e376e56f1c3f51b241a3
	fig|184923.8.peg.1282	NODE_1_length_2846042_cov_1532.926957_962420-396	CDS	hypothetical protein		8a7af769077a048a7da9e8b15ef2a1a6
	fig|184923.8.peg.1283	NODE_1_length_2846042_cov_1532.926957_962419+426	CDS	hypothetical protein		30a87190fd01ada228bc233759981eef
	fig|184923.8.peg.1284	NODE_1_length_2846042_cov_1532.926957_962844+4404	CDS	Uncharacterized ATP-dependent DNA helicase PA3272		1c2f01cd55e32bd8dc2f9ccccdd5bdd2
	fig|184923.8.peg.1285	NODE_1_length_2846042_cov_1532.926957_967791-153	CDS	hypothetical protein		d473e80ad5eed7b0029449ca216458e4
	fig|184923.8.peg.1286	NODE_1_length_2846042_cov_1532.926957_968073+198	CDS	hypothetical protein		8afa95c9524325087efd4eb4e9591327
	fig|184923.8.peg.1287	NODE_1_length_2846042_cov_1532.926957_968603-318	CDS	Periplasmic divalent cation tolerance protein CutA		c3733dbc439becc3996cdfc403bc5ec4
	fig|184923.8.peg.1288	NODE_1_length_2846042_cov_1532.926957_970489-1815	CDS	Xaa-Pro aminopeptidase (EC 3.4.11.9)		a1cad13db4d1040988bbc2f3e0d93e38
	fig|184923.8.peg.1289	NODE_1_length_2846042_cov_1532.926957_970786-288	CDS	hypothetical protein		24a243b2c79b0c9c738a371b363d830f
	fig|184923.8.peg.1290	NODE_1_length_2846042_cov_1532.926957_972176-1242	CDS	Carbamoyl-phosphate synthase small chain (EC 6.3.5.5)		49f1fea71cd34c04f6961f32592ec22c
	fig|184923.8.peg.1291	NODE_1_length_2846042_cov_1532.926957_972259+450	CDS	Transamidase GatB domain protein		be17f3c40dbacf4221cfcd78f460c0d6
	fig|184923.8.peg.1292	NODE_1_length_2846042_cov_1532.926957_972879+297	CDS	hypothetical protein		0626c92a2d242d440035aa093cfc1415
	fig|184923.8.peg.1293	NODE_1_length_2846042_cov_1532.926957_973555+696	CDS	hypothetical protein		d6198bcf726f2901c6737b00c1fa20ab
	fig|184923.8.peg.1294	NODE_1_length_2846042_cov_1532.926957_974472+765	CDS	hypothetical protein		486d91c25adf2baa656e4d8f0c7e5d67
	fig|184923.8.peg.1295	NODE_1_length_2846042_cov_1532.926957_977175-1806	CDS	Translation elongation factor LepA		48873bb38cebe7673cea4571c5e70520
	fig|184923.8.peg.1296	NODE_1_length_2846042_cov_1532.926957_980224-2688	CDS	hypothetical protein		86c567238a00a3eae348187a04ba254a
	fig|184923.8.peg.1297	NODE_1_length_2846042_cov_1532.926957_981803-1368	CDS	Nitrogen regulation protein NtrX		aed95a9b4e2f44681a1fc9ccf3697af8
	fig|184923.8.peg.1298	NODE_1_length_2846042_cov_1532.926957_984068-2262	CDS	Nitrogen regulation protein NtrY (EC 2.7.3.-)		aa89390fe767a91e7ed7efcf01eb9381
	fig|184923.8.peg.1299	NODE_1_length_2846042_cov_1532.926957_984102+126	CDS	hypothetical protein		3c7bc53f59f9cd5380262512375ab73f
	fig|184923.8.peg.1300	NODE_1_length_2846042_cov_1532.926957_984279+2361	CDS	hypothetical protein		8e0941e34e517cc0c34e12f5384cd37e
	fig|184923.8.peg.1301	NODE_1_length_2846042_cov_1532.926957_986767+360	CDS	hypothetical protein		865106c46865e93b912475d69bde1be8
	fig|184923.8.peg.1302	NODE_1_length_2846042_cov_1532.926957_988736-1482	CDS	Nitrogen regulation protein NR(I), GlnG (=NtrC)		76ed96a787f66d0907968c61c27edb2d
	fig|184923.8.peg.1303	NODE_1_length_2846042_cov_1532.926957_990010-1173	CDS	Nitrogen regulation protein NtrB (EC 2.7.13.3)		bc47e90f33a3b09d7419f584569578da
	fig|184923.8.peg.1304	NODE_1_length_2846042_cov_1532.926957_991050-1038	CDS	tRNA-dihydrouridine synthase DusB		e59a9e127b4686f49649a03e9c404280
	fig|184923.8.peg.1305	NODE_1_length_2846042_cov_1532.926957_991189+1194	CDS	2-C-methyl-D-erythritol 4-phosphate cytidylyltransferase (EC 2.7.7.60) / 2-C-methyl-D-erythritol 2,4-cyclodiphosphate synthase (EC 4.6.1.12)		75614fd62e0a6c9377c9aa1c68c9a242
	fig|184923.8.peg.1306	NODE_1_length_2846042_cov_1532.926957_993373-516	CDS	Ribosome association toxin RatA		07679ffa6bda47d0e24c78f8f247d249
	fig|184923.8.peg.1307	NODE_1_length_2846042_cov_1532.926957_994411-969	CDS	Lipoyl synthase (EC 2.8.1.8)		bef0699844b16aed504663bcfafd2202
	fig|184923.8.peg.1308	NODE_1_length_2846042_cov_1532.926957_995307-858	CDS	3-methyl-2-oxobutanoate hydroxymethyltransferase (EC 2.1.2.11)		41dbcae9bb5db30476a7fae40a56e45e
	fig|184923.8.peg.1309	NODE_1_length_2846042_cov_1532.926957_995636+522	CDS	hypothetical protein		799c966cfe2c74ff6a7d9eba999bb14c
	fig|184923.8.peg.1310	NODE_1_length_2846042_cov_1532.926957_996285+444	CDS	LSU ribosomal protein L19p		ff62048f2532db75cccaabaa0596217f
	fig|184923.8.peg.1311	NODE_1_length_2846042_cov_1532.926957_996768+351	CDS	hypothetical protein		cf56383450aae8f135c1b384cfd641c0
	fig|184923.8.peg.1312	NODE_1_length_2846042_cov_1532.926957_997150+222	CDS	hypothetical protein		831c049a7c3ff7017df96aa78abd250a
	fig|184923.8.peg.1313	NODE_1_length_2846042_cov_1532.926957_998392-888	CDS	Branched-chain amino acid aminotransferase (EC 2.6.1.42)		5e4be86eaba37770e3fdf74778258c84
	fig|184923.8.peg.1314	NODE_1_length_2846042_cov_1532.926957_998903+555	CDS	HTH-type transcriptional regulator PetP		a16d6af8c30323dc959b06a8ada30745
	fig|184923.8.peg.1315	NODE_1_length_2846042_cov_1532.926957_999454+741	CDS	Two-component transcriptional response regulator, OmpR family		645e4916a521d2dd5a707cd3052a442b
	fig|184923.8.peg.1316	NODE_1_length_2846042_cov_1532.926957_1000210+1362	CDS	integral membrane sensor signal transduction histidine kinase		c5d3c13ad40877c0cbcd8adc80f02bc0
	fig|184923.8.peg.1317	NODE_1_length_2846042_cov_1532.926957_1002120-522	CDS	hypothetical protein		75551555501aece85ca16919e5540e30
	fig|184923.8.peg.1318	NODE_1_length_2846042_cov_1532.926957_1002219+1119	CDS	Alanine dehydrogenase (EC 1.4.1.1)		58902f46afe22eba6c7218417053d18c
	fig|184923.8.peg.1319	NODE_1_length_2846042_cov_1532.926957_1003541+312	CDS	hypothetical protein		f3fa122904463e139f00e80ff52b3307
	fig|184923.8.peg.1320	NODE_1_length_2846042_cov_1532.926957_1004093+279	CDS	hypothetical protein		6a33d15bf6b7a0154e8305a1b92e6289
	fig|184923.8.peg.1321	NODE_1_length_2846042_cov_1532.926957_1004617+312	CDS	hypothetical protein		dd7226e84da5ceeec824177ff2cc1a13
	fig|184923.8.peg.1322	NODE_1_length_2846042_cov_1532.926957_1005798-852	CDS	Dihydropteroate synthase (EC 2.5.1.15)		10787e8a72e7761573a2f35faf7315cb
	fig|184923.8.peg.1323	NODE_1_length_2846042_cov_1532.926957_1006604-810	CDS	Formylmethanofuran dehydrogenase subunit C (EC 1.2.99.5)		21b09457f2090eb6bb3c232f372046ca
	fig|184923.8.peg.1324	NODE_1_length_2846042_cov_1532.926957_1007500-900	CDS	Formylmethanofuran--tetrahydromethanopterin N-formyltransferase (EC 2.3.1.101)		38291560ea383c61006a30df045c1841
	fig|184923.8.peg.1325	NODE_1_length_2846042_cov_1532.926957_1009131-1635	CDS	Formylmethanofuran dehydrogenase subunit A (EC 1.2.99.5)		9c24561e2b974151f28a199174d7da30
	fig|184923.8.peg.1326	NODE_1_length_2846042_cov_1532.926957_1010224-1092	CDS	Formylmethanofuran dehydrogenase subunit B (EC 1.2.99.5)		2852c13013cf116106cd5630ddadb0a3
	fig|184923.8.peg.1327	NODE_1_length_2846042_cov_1532.926957_1010376-153	CDS	hypothetical protein		f5e91f72271f1f9e3ab99fb31c7213be
	fig|184923.8.peg.1328	NODE_1_length_2846042_cov_1532.926957_1010488+270	CDS	hypothetical protein		b87b4dd2b9cf52db05237503d74b348a
	fig|184923.8.peg.1329	NODE_1_length_2846042_cov_1532.926957_1011010+1365	CDS	Para-aminobenzoate synthase, aminase component (EC 2.6.1.85)		656b717ca5cde8107bd3fce3531cc5bb
	fig|184923.8.peg.1330	NODE_1_length_2846042_cov_1532.926957_1012371+564	CDS	Anthranilate synthase, amidotransferase component # TrpAb		810603142f80ed65134d399c007c2026
	fig|184923.8.peg.1331	NODE_1_length_2846042_cov_1532.926957_1013025+1176	CDS	4-(hydroxymethyl)-2-furancarboxaldehyde-phosphate synthase / Dihydroneopterin aldolase (EC 4.1.2.25)		904c86be14f065a083793eba84c06c86
	fig|184923.8.peg.1332	NODE_1_length_2846042_cov_1532.926957_1014197+621	CDS	5-(aminomethyl)-3-furanmethanol phosphate kinase		41cfb2a7c9cb81038863b792f8b52c3f
	fig|184923.8.peg.1333	NODE_1_length_2846042_cov_1532.926957_1014951+642	CDS	hypothetical protein		bfa86a4ae7bb2b7f213e561b3d866eac
	fig|184923.8.peg.1334	NODE_1_length_2846042_cov_1532.926957_1016952-1116	CDS	Putrescine ABC transporter putrescine-binding protein PotF (TC 3.A.1.11.2)		65c42ad954977e7443aea5fa79fcd61c
	fig|184923.8.peg.1335	NODE_1_length_2846042_cov_1532.926957_1017078+258	CDS	hypothetical protein		bd60a0bffa9cf1be9c4339794e96af53
	fig|184923.8.peg.1336	NODE_1_length_2846042_cov_1532.926957_1017399+435	CDS	FIG00803801: hypothetical protein		9727a22626a2a7ecc5215c9d14d1ae21
	fig|184923.8.peg.1337	NODE_1_length_2846042_cov_1532.926957_1017856+540	CDS	Adenosylcobinamide kinase (EC 2.7.1.156) / Adenosylcobinamide-phosphate guanylyltransferase (EC 2.7.7.62)		737852aa9c7dbba0c09d0c101573584f
	fig|184923.8.peg.1338	NODE_1_length_2846042_cov_1532.926957_1018718+1761	CDS	hypothetical protein		f06da5e3b9961c98218c3ba0dd01c78b
	fig|184923.8.peg.1339	NODE_1_length_2846042_cov_1532.926957_1020791+792	CDS	Porin		200223de6fb47580047e9cd0fd7836be
	fig|184923.8.peg.1340	NODE_1_length_2846042_cov_1532.926957_1021934+1254	CDS	hypothetical protein		e3ee17e41c345f2df3c6170f9384e6f4
	fig|184923.8.peg.1341	NODE_1_length_2846042_cov_1532.926957_1023184+147	CDS	hypothetical protein		0d226fb22c4153587ab331c7f6165b93
	fig|184923.8.peg.1342	NODE_1_length_2846042_cov_1532.926957_1023653+909	CDS	Sulfate adenylyltransferase subunit 2 (EC 2.7.7.4)		55c9d5d9352bfe804fcf1975c0b6c345
	fig|184923.8.peg.1343	NODE_1_length_2846042_cov_1532.926957_1024561+1932	CDS	Sulfate adenylyltransferase subunit 1 (EC 2.7.7.4) / Adenylylsulfate kinase (EC 2.7.1.25)		c2c31b8924e2e5fe19c843c6026f7d8b
	fig|184923.8.peg.1344	NODE_1_length_2846042_cov_1532.926957_1027556-1032	CDS	hypothetical protein		041297d2d72b007be2c1d0bd2602be4a
	fig|184923.8.peg.1345	NODE_1_length_2846042_cov_1532.926957_1028761-1098	CDS	Molybdenum ABC transporter ATP-binding protein ModC		e302a4dcb97bc755bdf3533d8d59e8d7
	fig|184923.8.peg.1346	NODE_1_length_2846042_cov_1532.926957_1029453-696	CDS	Molybdenum ABC transporter permease protein ModB		e189ad2a1766439c5fbb7906391bb91e
	fig|184923.8.peg.1347	NODE_1_length_2846042_cov_1532.926957_1030342-816	CDS	Molybdenum ABC transporter, substrate-binding protein ModA		b10f5752bc3c226973e808105c4594e3
	fig|184923.8.peg.1348	NODE_1_length_2846042_cov_1532.926957_1030989-300	CDS	hypothetical protein		86d5c10df6c1b4c21d27d014a9a4acaf
	fig|184923.8.peg.1349	NODE_1_length_2846042_cov_1532.926957_1031435-186	CDS	hypothetical protein		5c32d55d32753019a72acfa5d286338c
	fig|184923.8.peg.1350	NODE_1_length_2846042_cov_1532.926957_1032291-663	CDS	Succinyl-CoA:3-ketoacid-coenzyme A transferase subunit B (EC 2.8.3.5)		0f6f07b3cd45ef150b9304173ef98669
	fig|184923.8.peg.1351	NODE_1_length_2846042_cov_1532.926957_1033012-708	CDS	Succinyl-CoA:3-ketoacid-coenzyme A transferase subunit A (EC 2.8.3.5)		958b950cbb3d05d8869bc2d412233394
	fig|184923.8.peg.1352	NODE_1_length_2846042_cov_1532.926957_1033949-750	CDS	hypothetical protein		c7da13e6d47890b0e286c3be34da7631
	fig|184923.8.peg.1353	NODE_1_length_2846042_cov_1532.926957_1034508-471	CDS	hypothetical protein		aed249cf8e94f086252ca5846eb5d062
	fig|184923.8.peg.1354	NODE_1_length_2846042_cov_1532.926957_1035031-492	CDS	Copper metallochaperone, bacterial analog of Cox17 protein		88ec537aef8c6e9c69facbc5dfc3322a
	fig|184923.8.peg.1355	NODE_1_length_2846042_cov_1532.926957_1035590-399	CDS	hypothetical protein		ab50e9e97a790672fa49d942fca5884e
	fig|184923.8.peg.1356	NODE_1_length_2846042_cov_1532.926957_1035769+1140	CDS	hypothetical protein		0cd82d3b049ce1b9cc971e27240d4e01
	fig|184923.8.peg.1357	NODE_1_length_2846042_cov_1532.926957_1037646-720	CDS	Invasion associated locus B family protein		c1dd11a701885adef8b077e6e650d1e3
	fig|184923.8.peg.1358	NODE_1_length_2846042_cov_1532.926957_1037694+174	CDS	hypothetical protein		e6bc49f75ef16679939eebe2c1a198b8
	fig|184923.8.peg.1359	NODE_1_length_2846042_cov_1532.926957_1037913+408	CDS	hypothetical protein		a8cab9d031cef509d5f68d6b4b63e5fe
	fig|184923.8.peg.1360	NODE_1_length_2846042_cov_1532.926957_1038317+1836	CDS	ABC transporter, substrate-binding protein (cluster 5, nickel/peptides/opines)		a45b52c6245063a83c69b53944adf3c4
	fig|184923.8.peg.1361	NODE_1_length_2846042_cov_1532.926957_1040677-417	CDS	Transcriptional regulator, MucR family		fde2382eb4030b81409bd439f8403291
	fig|184923.8.peg.1362	NODE_1_length_2846042_cov_1532.926957_1041061-147	CDS	hypothetical protein		b63c8d346f6254459e2dc1b911df5f0b
	fig|184923.8.peg.1363	NODE_1_length_2846042_cov_1532.926957_1041773-690	CDS	hypothetical protein		bc81c93e2d870ff2fbfd5e75fd032cb2
	fig|184923.8.peg.1364	NODE_1_length_2846042_cov_1532.926957_1041874+1014	CDS	ABC-type efflux pump membrane fusion component YbhG		b32e8fa9c9c819469bef4fadf48a8bea
	fig|184923.8.peg.1365	NODE_1_length_2846042_cov_1532.926957_1042884+1788	CDS	ABC-type efflux pump, duplicated ATPase component YbhF		3e394ac1f134accf1d2edccecdfa5db5
	fig|184923.8.peg.1366	NODE_1_length_2846042_cov_1532.926957_1044668+1155	CDS	ABC-type efflux pump permease component YbhS		321cbeea8d2dee14fc19322c0615f414
	fig|184923.8.peg.1367	NODE_1_length_2846042_cov_1532.926957_1045832+1119	CDS	ABC-type efflux pump permease component YbhR		9c78bd22c90a5ccd1ea90c5d6ff6741f
	fig|184923.8.peg.1368	NODE_1_length_2846042_cov_1532.926957_1047021+429	CDS	hypothetical protein		4e5be23704af3b3bd843519309c7adeb
	fig|184923.8.peg.1369	NODE_1_length_2846042_cov_1532.926957_1047503+1086	CDS	hypothetical protein		3f3e637aea0eff96953ae12b0d56e619
	fig|184923.8.peg.1370	NODE_1_length_2846042_cov_1532.926957_1048729+2418	CDS	Phosphoenolpyruvate synthase (EC 2.7.9.2)		770d2e48cc1043ecae89192012d221d5
	fig|184923.8.peg.1371	NODE_1_length_2846042_cov_1532.926957_1053290-2136	CDS	Protease II (EC 3.4.21.83)		e36c2fa008c2cadc3ab6b2e1d5e5f2cc
	fig|184923.8.peg.1372	NODE_1_length_2846042_cov_1532.926957_1053703-417	CDS	Peptide-methionine (R)-S-oxide reductase MsrB (EC 1.8.4.12)		525dcd6ca8a327f95c9d7ef9b1e5c5bb
	fig|184923.8.peg.1373	NODE_1_length_2846042_cov_1532.926957_1053854+942	CDS	Phosphate acetyltransferase (EC 2.3.1.8)		b4577477e49ef298ec6db2938ac5b07f
	fig|184923.8.peg.1374	NODE_1_length_2846042_cov_1532.926957_1056560-1719	CDS	hypothetical protein		dc4b89fbcf7461ac8e7929926e42b419
	fig|184923.8.peg.1375	NODE_1_length_2846042_cov_1532.926957_1057618-1062	CDS	hypothetical protein		05fb5cf227532fe3189237f2fd043942
	fig|184923.8.peg.1376	NODE_1_length_2846042_cov_1532.926957_1057882+123	CDS	hypothetical protein		2486e4438e1f3fd0d49fef48ceb8ba65
	fig|184923.8.peg.1377	NODE_1_length_2846042_cov_1532.926957_1057988+384	CDS	hypothetical protein		eee70d9a1152de606d03e5750a751fba
	fig|184923.8.peg.1378	NODE_1_length_2846042_cov_1532.926957_1059918-1488	CDS	Efflux transport system, outer membrane factor (OMF) lipoprotein		8de85fb1e428a32f25231937a6a5849e
	fig|184923.8.peg.1379	NODE_1_length_2846042_cov_1532.926957_1063281-3168	CDS	CzcABC family efflux RND transporter, transmembrane protein		c384bee40228281532ee7659cb0b8bd0
	fig|184923.8.peg.1380	NODE_1_length_2846042_cov_1532.926957_1064694-1257	CDS	CzcABC family efflux RND transporter, membrane fusion protein		3af99dd5c643ff4fc46edc81cd076452
	fig|184923.8.peg.1381	NODE_1_length_2846042_cov_1532.926957_1064698+210	CDS	hypothetical protein		0ab5d2e3324252340cfac49955dba47d
	fig|184923.8.peg.1382	NODE_1_length_2846042_cov_1532.926957_1065168+678	CDS	Two-component transcriptional response regulator, OmpR family		7bebe5373a1802230e0d41ec838970f6
	fig|184923.8.peg.1383	NODE_1_length_2846042_cov_1532.926957_1065847+1476	CDS	hypothetical protein		a9aaa656eb858ae27a5bc12e4bc7828f
	fig|184923.8.peg.1384	NODE_1_length_2846042_cov_1532.926957_1068342-990	CDS	Magnesium and cobalt transport protein CorA		6fce3c7ee9bc9179988b18663c40907d
	fig|184923.8.peg.1385	NODE_1_length_2846042_cov_1532.926957_1069089-705	CDS	hypothetical protein		d4c3bb6bd7c887249ea23f258d6e7d08
	fig|184923.8.peg.1386	NODE_1_length_2846042_cov_1532.926957_1069173+1407	CDS	Adenosylhomocysteinase (EC 3.3.1.1)		a362b8b55303744c655823a9cf62a7fe
	fig|184923.8.peg.1387	NODE_1_length_2846042_cov_1532.926957_1073448-2529	CDS	Cation transport ATPase		088a52312950ea7d0bbcefcb12aa397e
	fig|184923.8.peg.1388	NODE_1_length_2846042_cov_1532.926957_1073734-276	CDS	hypothetical protein		f53631d30ebfe73bcf1e56970745bb49
	fig|184923.8.peg.1389	NODE_1_length_2846042_cov_1532.926957_1073767+345	CDS	hypothetical protein		9e59271230c5642544252619f6552fbf
	fig|184923.8.peg.1390	NODE_1_length_2846042_cov_1532.926957_1074104+453	CDS	hypothetical protein		82d4a4d5a4021062376871c3d44a3aba
	fig|184923.8.peg.1391	NODE_1_length_2846042_cov_1532.926957_1075825-1179	CDS	S-adenosylmethionine synthetase (EC 2.5.1.6)		9ea368c4a3727c73f483b1720241895c
	fig|184923.8.peg.1392	NODE_1_length_2846042_cov_1532.926957_1078842-3018	CDS	hypothetical protein		8e364a6a6b7f7e9eeba5ee14c2495559
	fig|184923.8.peg.1393	NODE_1_length_2846042_cov_1532.926957_1078957+966	CDS	Mg/Co/Ni transporter MgtE, CBS domain-containing		1a50c099123b36bf3274483bc6f9ad31
	fig|184923.8.peg.1394	NODE_1_length_2846042_cov_1532.926957_1082870-2634	CDS	Lead, cadmium, zinc and mercury transporting ATPase (EC 3.6.3.3) (EC 3.6.3.5); Copper-translocating P-type ATPase (EC 3.6.3.4)		d62d94538ce5d70db05c964176ce2bd4
	fig|184923.8.peg.1395	NODE_1_length_2846042_cov_1532.926957_1083586-609	CDS	hypothetical protein		3e7376404963801a50b3d40f3af9a756
	fig|184923.8.peg.1396	NODE_1_length_2846042_cov_1532.926957_1084129-483	CDS	tRNA (cytidine(34)-2'-O)-methyltransferase (EC 2.1.1.207)		0018883d947d2be57b85ebf2ce1b98e6
	fig|184923.8.peg.1397	NODE_1_length_2846042_cov_1532.926957_1084168+144	CDS	hypothetical protein		ccd7e9c26f388c215f6fb6d5612d16fa
	fig|184923.8.peg.1398	NODE_1_length_2846042_cov_1532.926957_1084386+558	CDS	Ubiquinol-cytochrome C reductase iron-sulfur subunit (EC 1.10.2.2)		9dc4e3b4f385be95bdd166835a14ea20
	fig|184923.8.peg.1399	NODE_1_length_2846042_cov_1532.926957_1085007+1254	CDS	Ubiquinol-cytochrome C reductase, cytochrome B subunit (EC 1.10.2.2)		d9cd74b22e644b2e8c11bde2fee38d7a
	fig|184923.8.peg.1400	NODE_1_length_2846042_cov_1532.926957_1086310+858	CDS	Ubiquinol-cytochrome C reductase, cytochrome C1 subunit		d90a4ac9bd1f9bc6b8f75ae9ef5def83
	fig|184923.8.peg.1401	NODE_1_length_2846042_cov_1532.926957_1087626+1851	CDS	Dihydroxy-acid dehydratase (EC 4.2.1.9)		10de5089c2c7dee4d222ba522159864a
	fig|184923.8.peg.1402	NODE_1_length_2846042_cov_1532.926957_1089606+1143	CDS	hypothetical protein		ad0ece8742dca759d7f1ef53eaebc086
	fig|184923.8.peg.1403	NODE_1_length_2846042_cov_1532.926957_1090824+1236	CDS	hypothetical protein		025347a47d2f9d3e9daba692c9b76185
	fig|184923.8.peg.1404	NODE_1_length_2846042_cov_1532.926957_1092119+1065	CDS	Phosphoribosylformylglycinamidine cyclo-ligase (EC 6.3.3.1)		49b6d5a81e373c40f9053b022994facd
	fig|184923.8.peg.1405	NODE_1_length_2846042_cov_1532.926957_1093180+660	CDS	Phosphoribosylglycinamide formyltransferase (EC 2.1.2.2)		5e6f9bd84418106f0daacda05e5f152b
	fig|184923.8.peg.1406	NODE_1_length_2846042_cov_1532.926957_1095372-1521	CDS	Aldehyde dehydrogenase (EC 1.2.1.3)		9e99685c009bf05f2f927effcccf5529
	fig|184923.8.peg.1407	NODE_1_length_2846042_cov_1532.926957_1095796-156	CDS	Transmembrane protein Msl3831		7a43d1eb20d9e625573945a046459028
	fig|184923.8.peg.1408	NODE_1_length_2846042_cov_1532.926957_1096072+705	CDS	Mg(2+)-transport-ATPase-associated protein MgtC		835d1fc1934999478838ce27c49ae541
	fig|184923.8.peg.1409	NODE_1_length_2846042_cov_1532.926957_1097137-141	CDS	hypothetical protein		c9600f4197524a2ce5a3af9c362acdb3
	fig|184923.8.peg.1410	NODE_1_length_2846042_cov_1532.926957_1097254+162	CDS	hypothetical protein		e997f310f305cbd3d5b6d23f66ccfd0f
	fig|184923.8.peg.1411	NODE_1_length_2846042_cov_1532.926957_1097500+789	CDS	Inositol-1-monophosphatase (EC 3.1.3.25)		810bb3c70db4c142a518ec37f573edc7
	fig|184923.8.peg.1412	NODE_1_length_2846042_cov_1532.926957_1099378-753	CDS	Acetoacetate decarboxylase (EC 4.1.1.4)		b125ced23783988a19eaa6788cd46342
	fig|184923.8.peg.1413	NODE_1_length_2846042_cov_1532.926957_1100629-1173	CDS	Ferredoxin reductase		e9c9953d807fac55ff699bd359f42592
	fig|184923.8.peg.1414	NODE_1_length_2846042_cov_1532.926957_1100924+1620	CDS	Efflux transport system, outer membrane factor (OMF) lipoprotein		03087530212c97fbfc2a905247588877
	fig|184923.8.peg.1415	NODE_1_length_2846042_cov_1532.926957_1102537+1314	CDS	RND efflux system, membrane fusion protein		169714acf2885b69a6013a56b51e1ea7
	fig|184923.8.peg.1416	NODE_1_length_2846042_cov_1532.926957_1103850+3150	CDS	RND efflux system, inner membrane transporter		bc6d4d77c2f09cfea82424ccdd2dc7c3
	fig|184923.8.peg.1417	NODE_1_length_2846042_cov_1532.926957_1107319-327	CDS	hypothetical protein		ed8872c6ddb2ec00efa57132f092fab0
	fig|184923.8.peg.1418	NODE_1_length_2846042_cov_1532.926957_1107356+285	CDS	hypothetical protein		a53f6c7a092bd81010176cc33934d492
	fig|184923.8.peg.1419	NODE_1_length_2846042_cov_1532.926957_1107653+147	CDS	hypothetical protein		743875a1e65cac9d616cf38653ed1857
	fig|184923.8.peg.1420	NODE_1_length_2846042_cov_1532.926957_1107955-135	CDS	hypothetical protein		ec570721086429016237a979359cc462
	fig|184923.8.peg.1421	NODE_1_length_2846042_cov_1532.926957_1108079+2511	CDS	hypothetical protein		add364225c605619d89b7f3bbc88ea84
	fig|184923.8.peg.1422	NODE_1_length_2846042_cov_1532.926957_1110603+1866	CDS	Oxidoreductase, GMC family		a252720bfa8972894ac9c9e8bb5657e7
	fig|184923.8.peg.1423	NODE_1_length_2846042_cov_1532.926957_1112824+1332	CDS	hypothetical protein		b7476cb96a69453d4fa0074a09915cd6
	fig|184923.8.peg.1424	NODE_1_length_2846042_cov_1532.926957_1114210+1533	CDS	hypothetical protein		7d76ad2aed01b031a2ca6c06b6749be7
	fig|184923.8.peg.1425	NODE_1_length_2846042_cov_1532.926957_1115860+387	CDS	hypothetical protein		f2cb9ef6b15cf8dfed75e230e5b3cec3
	fig|184923.8.peg.1426	NODE_1_length_2846042_cov_1532.926957_1116266+1443	CDS	hypothetical protein		57e0b649d0886b6f571c501ac7b1e98a
	fig|184923.8.peg.1427	NODE_1_length_2846042_cov_1532.926957_1118855-1113	CDS	3-isopropylmalate dehydrogenase (EC 1.1.1.85)		6be33a2c7357f95227ed26aa9e7834d5
	fig|184923.8.peg.1428	NODE_1_length_2846042_cov_1532.926957_1121795-2727	CDS	Aconitate hydratase (EC 4.2.1.3)		eedaab178f604b496b4b1d5559de7d71
	fig|184923.8.peg.1429	NODE_1_length_2846042_cov_1532.926957_1121913+609	CDS	ABC transporter involved in cytochrome c biogenesis, ATPase component CcmA		40029cf7876bf63406a6057d6df61673
	fig|184923.8.peg.1430	NODE_1_length_2846042_cov_1532.926957_1122518+690	CDS	ABC transporter involved in cytochrome c biogenesis, CcmB subunit		42f1ed7a3a0209261b7b41947206ac29
	fig|184923.8.peg.1431	NODE_1_length_2846042_cov_1532.926957_1123306+810	CDS	hypothetical protein		a101974ac543d64bf47377e9e65b7b36
	fig|184923.8.peg.1432	NODE_1_length_2846042_cov_1532.926957_1124144+453	CDS	hypothetical protein		37232bc1040190abd666aa9b81704079
	fig|184923.8.peg.1433	NODE_1_length_2846042_cov_1532.926957_1124647+774	CDS	Cytochrome c-type biogenesis protein CcmC, putative heme lyase for CcmE		56b5761a11fd3b03a2722da32b909493
	fig|184923.8.peg.1434	NODE_1_length_2846042_cov_1532.926957_1125410+159	CDS	hypothetical protein		daeac65ae07b12a21cc2ca73add0666c
	fig|184923.8.peg.1435	NODE_1_length_2846042_cov_1532.926957_1125582+321	CDS	hypothetical protein		82a37a4529c964c9e631d4f50fda45c5
	fig|184923.8.peg.1436	NODE_1_length_2846042_cov_1532.926957_1125911+579	CDS	Cytochrome c-type biogenesis protein CcmG/DsbE, thiol:disulfide oxidoreductase		614ec3dc2da2d4c41ad71bd244e0d4bb
	fig|184923.8.peg.1437	NODE_1_length_2846042_cov_1532.926957_1127002-453	CDS	hypothetical protein		d3c78c83b85a750c03f74b7f0372dff9
	fig|184923.8.peg.1438	NODE_1_length_2846042_cov_1532.926957_1129208-2103	CDS	DNA ligase (NAD(+)) (EC 6.5.1.2)		8dc7849c19407a833f1cde8ee95fbdd5
	fig|184923.8.peg.1439	NODE_1_length_2846042_cov_1532.926957_1129307+120	CDS	hypothetical protein		5b35da3a853c639411635bd3314ac8c2
	fig|184923.8.peg.1440	NODE_1_length_2846042_cov_1532.926957_1129907-393	CDS	4-carboxymuconolactone decarboxylase domain/alkylhydroperoxidase AhpD family core domain protein		6606c6330e7867db49be4c087af4c72f
	fig|184923.8.peg.1441	NODE_1_length_2846042_cov_1532.926957_1130317-423	CDS	hypothetical protein		332b5cbc9e78e8dac524e23cd7d5ded8
	fig|184923.8.peg.1442	NODE_1_length_2846042_cov_1532.926957_1130779-402	CDS	hypothetical protein		1fe976ef6199a9dccf6cfe9424f7f4bf
	fig|184923.8.peg.1443	NODE_1_length_2846042_cov_1532.926957_1132467-1665	CDS	DNA repair protein RecN		4e7d9248986ed071223afcfc2ef754c9
	fig|184923.8.peg.1444	NODE_1_length_2846042_cov_1532.926957_1132476+114	CDS	hypothetical protein		4ba6f8cf9e94d067361fe214bc755634
	fig|184923.8.peg.1445	NODE_1_length_2846042_cov_1532.926957_1133480-885	CDS	DNA uptake lipoprotein ComL		425f54d7acfee808ae18ce227dd86457
	fig|184923.8.peg.1446	NODE_1_length_2846042_cov_1532.926957_1133876+513	CDS	hypothetical protein		0065c9b5fc68624b59acda27fabd2923
	fig|184923.8.peg.1447	NODE_1_length_2846042_cov_1532.926957_1134563-162	CDS	hypothetical protein		a93afbee07b3d55e78d7c3053cce1ea7
	fig|184923.8.peg.1448	NODE_1_length_2846042_cov_1532.926957_1134654+249	CDS	Exodeoxyribonuclease VII small subunit (EC 3.1.11.6)		ba43888180311b2db705d3d5cc9b280e
	fig|184923.8.peg.1449	NODE_1_length_2846042_cov_1532.926957_1135063+237	CDS	hypothetical protein		67e59ae30b2c984e2e2dd1b7b471e5e7
	fig|184923.8.peg.1450	NODE_1_length_2846042_cov_1532.926957_1135299+687	CDS	Fumarylacetoacetate hydrolase family protein		38e0330786a79479a1906d03c9367dfb
	fig|184923.8.peg.1451	NODE_1_length_2846042_cov_1532.926957_1136074+378	CDS	hypothetical protein		9cc316ab78dd8e3b7ce3f085d49861ca
	fig|184923.8.peg.1452	NODE_1_length_2846042_cov_1532.926957_1136916-456	CDS	low molecular weight phosphatase supefamily protein in cluster with UPF0262		0f382ff2ae6c633d0e1f70bfe2c36f44
	fig|184923.8.peg.1453	NODE_1_length_2846042_cov_1532.926957_1137170-243	CDS	hypothetical protein		f21bb58a06cf0c488380d347209cb45f
	fig|184923.8.peg.1454	NODE_1_length_2846042_cov_1532.926957_1139473-2226	CDS	Ferrichrome-iron receptor		00d2056dcbdf0cda1483e1207bdc8e11
	fig|184923.8.peg.1455	NODE_1_length_2846042_cov_1532.926957_1142066-2367	CDS	Ferrichrome-iron receptor		d8795c6d053b954a157811e9f5e6de03
	fig|184923.8.peg.1456	NODE_1_length_2846042_cov_1532.926957_1142368-144	CDS	hypothetical protein		00227d614fa706119c97a46c7e210a22
	fig|184923.8.peg.1457	NODE_1_length_2846042_cov_1532.926957_1142640+1146	CDS	hypothetical protein		df2b6826cd25c95c17f6b78086595c40
	fig|184923.8.peg.1458	NODE_1_length_2846042_cov_1532.926957_1143848+681	CDS	PKHD-type hydroxylase YbiX		55a721b861ca34b18c6d28aa80de437a
	fig|184923.8.peg.1459	NODE_1_length_2846042_cov_1532.926957_1144621+1011	CDS	TonB-ExbBD energy transducing system, ExbB subunit		6a342806bc4937ec0af54d567583f0cf
	fig|184923.8.peg.1460	NODE_1_length_2846042_cov_1532.926957_1145637+471	CDS	TonB-ExbBD energy transducing system, ExbD subunit		8d0d80768d32ffcec7e5a20061d29673
	fig|184923.8.peg.1461	NODE_1_length_2846042_cov_1532.926957_1146104+717	CDS	hypothetical protein		c90a4afef14600270c15aa8905a03e4e
	fig|184923.8.peg.1462	NODE_1_length_2846042_cov_1532.926957_1147082+993	CDS	Transaldolase (EC 2.2.1.2)		59ac9517dde08a73c353f20b54d9349f
	fig|184923.8.peg.1463	NODE_1_length_2846042_cov_1532.926957_1148179+387	CDS	Inner membrane protein		0e467d4364cf70a49463b1959ba35539
	fig|184923.8.peg.1464	NODE_1_length_2846042_cov_1532.926957_1150570-1860	CDS	Polyhydroxyalkanoic acid synthase		822d2cfd79c161e72fa082a115a86633
	fig|184923.8.peg.1465	NODE_1_length_2846042_cov_1532.926957_1150791+129	CDS	hypothetical protein		7bf5512c9354d15c0346a2b4d4d5fb45
	fig|184923.8.peg.1466	NODE_1_length_2846042_cov_1532.926957_1151400-414	CDS	hypothetical protein		70e99648f384e7876067e64c0f3093a9
	fig|184923.8.peg.1467	NODE_1_length_2846042_cov_1532.926957_1152030-180	CDS	UPF0391 membrane protein YtjA		d11d730916bd22dcb4ceab79aab4a33a
	fig|184923.8.peg.1468	NODE_1_length_2846042_cov_1532.926957_1152042+330	CDS	hypothetical protein		cfd4c867117295173a81bb09923d1367
	fig|184923.8.peg.1469	NODE_1_length_2846042_cov_1532.926957_1154292-1938	CDS	Threonyl-tRNA synthetase (EC 6.1.1.3)		6faee1c7627e4dbb0f677f49c33f3c0c
	fig|184923.8.peg.1470	NODE_1_length_2846042_cov_1532.926957_1155674-1185	CDS	Beta-lactamase class C-like and penicillin binding proteins (PBPs) superfamily		58b2ce2953eadbacca8d4d867d14e21d
	fig|184923.8.peg.1471	NODE_1_length_2846042_cov_1532.926957_1155681+228	CDS	hypothetical protein		09292d3553134d1a1560ffc63f2055ee
	fig|184923.8.peg.1472	NODE_1_length_2846042_cov_1532.926957_1155927+534	CDS	Peptide-methionine (R)-S-oxide reductase MsrB (EC 1.8.4.12)		c067cf8ee1025bc8f7a2bca0659764f5
	fig|184923.8.peg.1473	NODE_1_length_2846042_cov_1532.926957_1156659+582	CDS	hypothetical protein		dc0b9d97f87d2de688056be7d80f3dd3
	fig|184923.8.peg.1474	NODE_1_length_2846042_cov_1532.926957_1157317+918	CDS	hypothetical protein		638cb4f2c56510a2c6f90a35ea5be4cd
	fig|184923.8.peg.1475	NODE_1_length_2846042_cov_1532.926957_1158483+3561	CDS	Transcription-repair coupling factor		7f09921d3b6bfc01521813f3f4a22159
	fig|184923.8.peg.1476	NODE_1_length_2846042_cov_1532.926957_1162155+1716	CDS	Lysyl-tRNA synthetase (class I) (EC 6.1.1.6)		cd50e54629fb60cd4f246799f217923f
	fig|184923.8.peg.1477	NODE_1_length_2846042_cov_1532.926957_1163870+642	CDS	hypothetical protein		610d6a9aa97bc7d75ed866c442cf392e
	fig|184923.8.peg.1478	NODE_1_length_2846042_cov_1532.926957_1164668+345	CDS	FIG005495: hypothetical protein		d4c13930202fd50124624726cdd304c8
	fig|184923.8.peg.1479	NODE_1_length_2846042_cov_1532.926957_1165009+1074	CDS	Dihydroorotate dehydrogenase (quinone) (EC 1.3.5.2)		98d9fee97899c2c478c0e32b2418a56f
	fig|184923.8.peg.1480	NODE_1_length_2846042_cov_1532.926957_1167582-1344	CDS	DNA-damage-inducible protein F		0ff06e7d76c908236f6c2201773201c5
	fig|184923.8.peg.1481	NODE_1_length_2846042_cov_1532.926957_1167997-354	CDS	hypothetical protein		f496d0fbed66a125af3b24e3936d3af3
	fig|184923.8.peg.1482	NODE_1_length_2846042_cov_1532.926957_1169464-1188	CDS	3-ketoacyl-CoA thiolase (EC 2.3.1.16) @ Acetyl-CoA acetyltransferase (EC 2.3.1.9)		e2a3f9c3a0d7a79659c2e85ec4440b3a
	fig|184923.8.peg.1483	NODE_1_length_2846042_cov_1532.926957_1169667+132	CDS	hypothetical protein		7e605d7bff18a7bac6777df8163263de
	fig|184923.8.peg.1484	NODE_1_length_2846042_cov_1532.926957_1169853+120	CDS	hypothetical protein		ef966c852e006296ac77e9d28a1d6e42
	fig|184923.8.peg.1485	NODE_1_length_2846042_cov_1532.926957_1169969+621	CDS	Phosphoglycerate mutase (EC 5.4.2.11)		9f802b9cbb28569064069a75b75a42dc
	fig|184923.8.peg.1486	NODE_1_length_2846042_cov_1532.926957_1170618+672	CDS	Alpha-ketoglutarate-dependent dioxygenase AlkB (EC 1.14.11.33)		eb87e593bd4c4d93a9c3f4cd822e20f8
	fig|184923.8.peg.1487	NODE_1_length_2846042_cov_1532.926957_1172440-1098	CDS	protein of unknown function DUF900 hydrolase family protein		68498772dbd8f75a205ef2c8933d4be6
	fig|184923.8.peg.1488	NODE_1_length_2846042_cov_1532.926957_1172860-135	CDS	hypothetical protein		131c20ae72dd003e0156cd8473514018
	fig|184923.8.peg.1489	NODE_1_length_2846042_cov_1532.926957_1175253-2352	CDS	Two-component sensor histidine kinase PleC		be4e5ff88b45cf8893e546d9260f260b
	fig|184923.8.peg.1490	NODE_1_length_2846042_cov_1532.926957_1176086-669	CDS	O-methyltransferase		2dc4209805f52ea5ffb4c5633a2dea1c
	fig|184923.8.peg.1491	NODE_1_length_2846042_cov_1532.926957_1178765-2658	CDS	Membrane alanine aminopeptidase N (EC 3.4.11.2)		a20db7cda08cb89670863370e1f6e029
	fig|184923.8.peg.1492	NODE_1_length_2846042_cov_1532.926957_1179016+549	CDS	hypothetical protein		c4b4abcd96dfcc1a2456b92a7cb854d6
	fig|184923.8.peg.1493	NODE_1_length_2846042_cov_1532.926957_1179561+972	CDS	hypothetical protein		a3de8250414a43cd4a25eb43c66e059e
	fig|184923.8.repeat.27	NODE_1_length_2846042_cov_1532.926957_1180767+1138	repeat	repeat region
	fig|184923.8.peg.1494	NODE_1_length_2846042_cov_1532.926957_1181985-1218	CDS	hypothetical protein		046ed1b0860b3cb062385b3f2ca7d46b
	fig|184923.8.peg.1495	NODE_1_length_2846042_cov_1532.926957_1182529-309	CDS	hypothetical protein		436ed644ab21806f7e2f0060cd1fdd53
	fig|184923.8.peg.1496	NODE_1_length_2846042_cov_1532.926957_1182651+1329	CDS	Murein hydrolase activator EnvC		2e77862d7278f871a966d10127963613
	fig|184923.8.peg.1497	NODE_1_length_2846042_cov_1532.926957_1183976+1341	CDS	Carboxyl-terminal protease (EC 3.4.21.102)		7823ad5cf46307ad58db2f43fdc3a382
	fig|184923.8.peg.1498	NODE_1_length_2846042_cov_1532.926957_1185458+396	CDS	hypothetical protein		46086fe95385f0912bb46b265ecdfc62
	fig|184923.8.peg.1499	NODE_1_length_2846042_cov_1532.926957_1186167-312	CDS	hypothetical protein		5ac85a865cbab9ad3993c1c5805fa778
	fig|184923.8.peg.1500	NODE_1_length_2846042_cov_1532.926957_1186646-483	CDS	hypothetical protein		1385be6ff077c33583eadadf90bc3370
	fig|184923.8.peg.1501	NODE_1_length_2846042_cov_1532.926957_1187125-345	CDS	hypothetical protein		d709b0872f5ec90037f9811637311d59
	fig|184923.8.peg.1502	NODE_1_length_2846042_cov_1532.926957_1187685-564	CDS	hypothetical protein		885227d9e0a00a5affe98ee93b8d7792
	fig|184923.8.peg.1503	NODE_1_length_2846042_cov_1532.926957_1187806+747	CDS	ADP-ribose pyrophosphatase of COG1058 family (EC 3.6.1.13)		9ec4349facd9e38da13cafc5ec5cafc6
	fig|184923.8.peg.1504	NODE_1_length_2846042_cov_1532.926957_1188577+486	CDS	Xanthine-guanine phosphoribosyltransferase (EC 2.4.2.22)		91fb9f5d9b472b59ee8248b42125265b
	fig|184923.8.peg.1505	NODE_1_length_2846042_cov_1532.926957_1189158+1236	CDS	DNA polymerase III beta subunit (EC 2.7.7.7)		c728a29f60c6d89f6548f5e10c518737
	fig|184923.8.peg.1506	NODE_1_length_2846042_cov_1532.926957_1190651+708	CDS	hypothetical protein		2be461f52d3fce0263dbca44bb15ce33
	fig|184923.8.peg.1507	NODE_1_length_2846042_cov_1532.926957_1191853-456	CDS	hypothetical protein		d340efc12c95f9e69d533920f466e2da
	fig|184923.8.peg.1508	NODE_1_length_2846042_cov_1532.926957_1192378+342	CDS	hypothetical protein		c2a2dca302c3f4d3c6cf31efa4f89954
	fig|184923.8.peg.1509	NODE_1_length_2846042_cov_1532.926957_1192751+117	CDS	hypothetical protein		9bbd8ef4da969d565b583146f90e68f8
	fig|184923.8.peg.1510	NODE_1_length_2846042_cov_1532.926957_1193007+537	CDS	Protein translocase membrane subunit SecG		ad660fdab9e03a45df2a5eada9485251
	fig|184923.8.peg.1511	NODE_1_length_2846042_cov_1532.926957_1193752-162	CDS	hypothetical protein		5854f761216011d52a3f4b8c1a5cc94c
	fig|184923.8.peg.1512	NODE_1_length_2846042_cov_1532.926957_1193879+1629	CDS	CTP synthase (EC 6.3.4.2)		2579187eb8bbe44fbde0a858b60528d1
	fig|184923.8.peg.1513	NODE_1_length_2846042_cov_1532.926957_1195709-198	CDS	hypothetical protein		c02df6e7da28311d3201fbb09e295050
	fig|184923.8.peg.1514	NODE_1_length_2846042_cov_1532.926957_1195845+1044	CDS	Tas protein, an NADP(H)-dependent aldo-keto reductase		60ccefc632b33b1817b1d994a69cd4c2
	fig|184923.8.peg.1515	NODE_1_length_2846042_cov_1532.926957_1197216-126	CDS	hypothetical protein		9cd5f8ddb512fb61093e30c0979085cd
	fig|184923.8.peg.1516	NODE_1_length_2846042_cov_1532.926957_1197323+399	CDS	DNA-binding protein, CopG family		b6ad7fdad7be8f8c2897057ddbc4da72
	fig|184923.8.peg.1517	NODE_1_length_2846042_cov_1532.926957_1198035+1779	CDS	Propionyl-CoA carboxylase carboxyl transferase subunit (EC 6.4.1.3)		eed8812d800acfb5c7d2514f9b907221
	fig|184923.8.peg.1518	NODE_1_length_2846042_cov_1532.926957_1199862+819	CDS	hypothetical protein		9d94b38b0f478024a403811129ca7076
	fig|184923.8.peg.1519	NODE_1_length_2846042_cov_1532.926957_1200765+96	CDS	hypothetical protein		840a85a1409069312ce6c521dd928ff1
	fig|184923.8.peg.1520	NODE_1_length_2846042_cov_1532.926957_1200891+2007	CDS	Methylcrotonyl-CoA carboxylase biotin-containing subunit (EC 6.4.1.4)		75702be75cd6e0f8d558c6e466d9cac1
	fig|184923.8.peg.1521	NODE_1_length_2846042_cov_1532.926957_1203490-564	CDS	hypothetical protein		d0f30fc44a111c7b967e505c0ea6f47e
	fig|184923.8.peg.1522	NODE_1_length_2846042_cov_1532.926957_1204573-960	CDS	Cobalt/zinc/cadmium resistance protein CzcD		1f45927d5bbfced03eaf2b6cf28a7f6f
	fig|184923.8.peg.1523	NODE_1_length_2846042_cov_1532.926957_1205448-831	CDS	hypothetical protein		4556f474866cfc2d398c62f02e2f5c2a
	fig|184923.8.peg.1524	NODE_1_length_2846042_cov_1532.926957_1205725-285	CDS	Protein of unknown function UPF0150		2c2aa14dad30d62c502f54874a193afb
	fig|184923.8.peg.1525	NODE_1_length_2846042_cov_1532.926957_1205822+945	CDS	Ribosomal protein L11 methyltransferase		d01808ee1619c41896008561de43aa27
	fig|184923.8.peg.1526	NODE_1_length_2846042_cov_1532.926957_1208199-1437	CDS	hypothetical protein		5891160fe242c0ee34119807a896a9c7
	fig|184923.8.peg.1527	NODE_1_length_2846042_cov_1532.926957_1208513+732	CDS	Cytochrome c-type biogenesis protein CcdA (DsbD analog)		55ef9a0c8ef13f4b33e7783bd184716e
	fig|184923.8.peg.1528	NODE_1_length_2846042_cov_1532.926957_1209455+882	CDS	Putative transcriptional regulator STM3175		09cb9467d66739eb02ad0c9425329580
	fig|184923.8.peg.1529	NODE_1_length_2846042_cov_1532.926957_1212119-1743	CDS	L-sorbosone dehydrogenase		442e47c12baca772750dbb04b6bfa2b0
	fig|184923.8.peg.1530	NODE_1_length_2846042_cov_1532.926957_1213166-972	CDS	hypothetical protein		06df56b1583eff0f542721796b863798
	fig|184923.8.peg.1531	NODE_1_length_2846042_cov_1532.926957_1213695+450	CDS	flavin reductase domain protein FMN-binding		ef86ef655148ae387702cb5cb2644cb2
	fig|184923.8.repeat.28	NODE_1_length_2846042_cov_1532.926957_1214140+109	repeat	repeat region
	fig|184923.8.peg.1532	NODE_1_length_2846042_cov_1532.926957_1215042-789	CDS	Beta-ketoadipate enol-lactone hydrolase (EC 3.1.1.24)		727a6592d453a09d562467c72492421d
	fig|184923.8.peg.1533	NODE_1_length_2846042_cov_1532.926957_1215225-129	CDS	hypothetical protein		76b97b55db885402851d5f01b27ea685
	fig|184923.8.peg.1534	NODE_1_length_2846042_cov_1532.926957_1215367+300	CDS	hypothetical protein		fd3e308c3f615ee2155659789595220b
	fig|184923.8.peg.1535	NODE_1_length_2846042_cov_1532.926957_1216159-408	CDS	Uncharacterized cysteine-rich DUF326 protein bsYhjQ/STM1261		490e60f068c90b325c29141ab9482fe5
	fig|184923.8.peg.1536	NODE_1_length_2846042_cov_1532.926957_1216500-180	CDS	Msr0042 protein		2913d6a3a102fd470ae1413be8959e8b
	fig|184923.8.peg.1537	NODE_1_length_2846042_cov_1532.926957_1216917-234	CDS	hypothetical protein		b77b36dfd037a6719048bd2383c13b0a
	fig|184923.8.peg.1538	NODE_1_length_2846042_cov_1532.926957_1216950+267	CDS	hypothetical protein		6fc64fa355a61661ec6badde2f7e6c7d
	fig|184923.8.peg.1539	NODE_1_length_2846042_cov_1532.926957_1219084-1596	CDS	Oligopeptide ABC transporter, ATP-binding protein OppD (TC 3.A.1.5.1) / Oligopeptide ABC transporter, ATP-binding protein OppF (TC 3.A.1.5.1)		5686b5d88ad044a500a0c1090d8c4767
	fig|184923.8.peg.1540	NODE_1_length_2846042_cov_1532.926957_1220162-1077	CDS	Oligopeptide ABC transporter, permease protein OppC (TC 3.A.1.5.1)		dad60cf5615379015e186357f1747ac7
	fig|184923.8.peg.1541	NODE_1_length_2846042_cov_1532.926957_1220290+672	CDS	hypothetical protein		030cb2dc5e7f99950d808b966b39da48
	fig|184923.8.peg.1542	NODE_1_length_2846042_cov_1532.926957_1221062+330	CDS	hypothetical protein		3ce7fa53366c6adb6a71b26ffcbce85e
	fig|184923.8.peg.1543	NODE_1_length_2846042_cov_1532.926957_1222285-882	CDS	Hydroxymethylglutaryl-CoA lyase (EC 4.1.3.4)		c4a95e768c7f15579157721f668a41a8
	fig|184923.8.peg.1544	NODE_1_length_2846042_cov_1532.926957_1224000-1575	CDS	Arylsulfatase (EC 3.1.6.1)		438152e0c3efaf4a7afc7dc59220dff8
	fig|184923.8.peg.1545	NODE_1_length_2846042_cov_1532.926957_1224810-507	CDS	Acyl dehydratase		f5b32167197da95e9c61cc0f8cff28db
	fig|184923.8.peg.1546	NODE_1_length_2846042_cov_1532.926957_1225396-594	CDS	ADP-ribose pyrophosphatase (EC 3.6.1.13)		7c38897acbc0221fea148c5240e26949
	fig|184923.8.peg.1547	NODE_1_length_2846042_cov_1532.926957_1226821-1272	CDS	hypothetical protein		41ef56b66c570a87b23899ade66ce51f
	fig|184923.8.peg.1548	NODE_1_length_2846042_cov_1532.926957_1227802-789	CDS	NAD kinase (EC 2.7.1.23)		9f23201bb98c7ea2ffca33fbdba552cd
	fig|184923.8.peg.1549	NODE_1_length_2846042_cov_1532.926957_1228448-558	CDS	hypothetical protein		69505fb972b1b897008df8773019a6f2
	fig|184923.8.peg.1550	NODE_1_length_2846042_cov_1532.926957_1228786-342	CDS	hypothetical protein		496e786e5c8341009e78d4510b85f32b
	fig|184923.8.peg.1551	NODE_1_length_2846042_cov_1532.926957_1230108-1266	CDS	Ferredoxin reductase		bad156cee5df93b33aad33991bd2f86e
	fig|184923.8.peg.1552	NODE_1_length_2846042_cov_1532.926957_1231138-993	CDS	Alcohol dehydrogenase (EC 1.1.1.1)		3998f17412d93dafe7e78585ca4441f3
	fig|184923.8.peg.1553	NODE_1_length_2846042_cov_1532.926957_1232288-975	CDS	hypothetical protein		f8c570ec4a5165954c02ab59639c5f60
	fig|184923.8.peg.1554	NODE_1_length_2846042_cov_1532.926957_1232636-165	CDS	hypothetical protein		b298397cbd777ea085d36570bb8927e1
	fig|184923.8.peg.1555	NODE_1_length_2846042_cov_1532.926957_1232970-327	CDS	Kazal-type serine protease inhibitor domain		eee265ea0159a4c7c8c5ba7dc1761826
	fig|184923.8.peg.1556	NODE_1_length_2846042_cov_1532.926957_1233161+708	CDS	hypothetical protein		a8ec1155dab89b61479230e8b887ff64
	fig|184923.8.peg.1557	NODE_1_length_2846042_cov_1532.926957_1233925+885	CDS	Transcriptional regulator, LysR family		b074d3d20a5837a510bcd72096f16c6c
	fig|184923.8.peg.1558	NODE_1_length_2846042_cov_1532.926957_1234847+570	CDS	Putative reductase		8aefcd116eafc6128dd2489db82a33ca
	fig|184923.8.peg.1559	NODE_1_length_2846042_cov_1532.926957_1236161-732	CDS	hypothetical protein		655b92f465fdb413a0bf16cf86f256c5
	fig|184923.8.peg.1560	NODE_1_length_2846042_cov_1532.926957_1236289+1200	CDS	putative patatin-like phospholipase		abcba972a5855ccfe5475f1e18b09d57
	fig|184923.8.peg.1561	NODE_1_length_2846042_cov_1532.926957_1237910+120	CDS	hypothetical protein		6397911a6905abf937fe190078783a3f
	fig|184923.8.peg.1562	NODE_1_length_2846042_cov_1532.926957_1239178-1011	CDS	O-methyltransferase, family 2		d761734fbc9e910b350b3e97583a5059
	fig|184923.8.peg.1563	NODE_1_length_2846042_cov_1532.926957_1239193+141	CDS	hypothetical protein		36ec5f148251404f8a653a7e5c1ceb8b
	fig|184923.8.peg.1564	NODE_1_length_2846042_cov_1532.926957_1240618-1203	CDS	L-2-hydroxyglutarate oxidase (EC 1.1.3.15)		30641bd9c3f8d0425fb2fea581c5ce8b
	fig|184923.8.peg.1565	NODE_1_length_2846042_cov_1532.926957_1242336-1635	CDS	Heat shock protein 60 kDa family chaperone GroEL		69140b0b3b8e893ff1b7c24baa4ce893
	fig|184923.8.peg.1566	NODE_1_length_2846042_cov_1532.926957_1242430+213	CDS	hypothetical protein		33ac7d10f72f7648a30abf60b1f2901b
	fig|184923.8.peg.1567	NODE_1_length_2846042_cov_1532.926957_1242662+432	CDS	CBS domain protein		28f480ca54f09e185a467fa0afc9e4e3
	fig|184923.8.peg.1568	NODE_1_length_2846042_cov_1532.926957_1243131+132	CDS	hypothetical protein		8e5845fce4317d78e6f97f42bbc74d2d
	fig|184923.8.peg.1569	NODE_1_length_2846042_cov_1532.926957_1243319+273	CDS	hypothetical protein		2f9cee3bc3b6a67bb82b2e9fcf150ea5
	fig|184923.8.peg.1570	NODE_1_length_2846042_cov_1532.926957_1243744+1302	CDS	Serine hydroxymethyltransferase (EC 2.1.2.1)		ccf91b1a0547676c2a0a9a1adbf240e0
	fig|184923.8.peg.1571	NODE_1_length_2846042_cov_1532.926957_1245097+333	CDS	hypothetical protein		ac4b5806cc0d21b060ccf4e28ee5e86c
	fig|184923.8.peg.1572	NODE_1_length_2846042_cov_1532.926957_1245628+516	CDS	Ribonucleotide reductase transcriptional regulator NrdR		6e8ce5ac85cdf0492a9593a11a33aa1e
	fig|184923.8.peg.1573	NODE_1_length_2846042_cov_1532.926957_1246140+1116	CDS	Diaminohydroxyphosphoribosylaminopyrimidine deaminase (EC 3.5.4.26) / 5-amino-6-(5-phosphoribosylamino)uracil reductase (EC 1.1.1.193)		608d21b814ee74a233878ad4a5d941d6
	fig|184923.8.peg.1574	NODE_1_length_2846042_cov_1532.926957_1247255+603	CDS	Riboflavin synthase eubacterial/eukaryotic (EC 2.5.1.9)		70552dff505490527a8825100f0406a6
	fig|184923.8.peg.1575	NODE_1_length_2846042_cov_1532.926957_1248109+714	CDS	SOS-response repressor and protease LexA (EC 3.4.21.88)		c4996f43d260f29489c4408c07db6ebf
	fig|184923.8.peg.1576	NODE_1_length_2846042_cov_1532.926957_1251216-2265	CDS	DNA internalization-related competence protein ComEC/Rec2		409a1409930b5f933cfb132d3394a6a8
	fig|184923.8.peg.1577	NODE_1_length_2846042_cov_1532.926957_1251900-480	CDS	hypothetical protein		120cf2aac7d671664c5c4bc46ab97b57
	fig|184923.8.peg.1578	NODE_1_length_2846042_cov_1532.926957_1252045+363	CDS	hypothetical protein		aa7603e8b1e67916a2947fac61c69c42
	fig|184923.8.peg.1579	NODE_1_length_2846042_cov_1532.926957_1252404+1275	CDS	RNA polymerase ECF-type sigma factor		e6a6f861b8bc6afe018f4b80751091ad
	fig|184923.8.peg.1580	NODE_1_length_2846042_cov_1532.926957_1253768+498	CDS	UPF0114 protein YqhA		a6d231824d6d6244e23e4183a26b79c0
	fig|184923.8.peg.1581	NODE_1_length_2846042_cov_1532.926957_1255104-714	CDS	hypothetical protein		8154e6f3ad7e27db6a6f821ae7fa0649
	fig|184923.8.peg.1582	NODE_1_length_2846042_cov_1532.926957_1255394-258	CDS	hypothetical protein		a397dee9666ae230949a399b295593f2
	fig|184923.8.peg.1583	NODE_1_length_2846042_cov_1532.926957_1255422+819	CDS	Membrane-bound lytic murein transglycosylase B		696c8dab5ce1f019eeea535809c4b481
	fig|184923.8.peg.1584	NODE_1_length_2846042_cov_1532.926957_1257570-1281	CDS	Glycosyl transferase, group 1 family protein		dd3062e6e4d84ba92c589c8453ae0686
	fig|184923.8.peg.1585	NODE_1_length_2846042_cov_1532.926957_1257681+1359	CDS	hypothetical protein		7118e2d461ec817f7d5fea14aef70fb3
	fig|184923.8.peg.1586	NODE_1_length_2846042_cov_1532.926957_1259121+903	CDS	hypothetical protein		563fb2c223b7b52938a4645a4b860df2
	fig|184923.8.peg.1587	NODE_1_length_2846042_cov_1532.926957_1260181+1152	CDS	Lipopolysaccharide export system permease protein LptF		d83ad7f5a358c6862ab1e63d13de8bff
	fig|184923.8.peg.1588	NODE_1_length_2846042_cov_1532.926957_1262382-1002	CDS	Fructokinase (EC 2.7.1.4)		700923871da19ada61b0552a96b4dd72
	fig|184923.8.peg.1589	NODE_1_length_2846042_cov_1532.926957_1262530+1593	CDS	IMP cyclohydrolase (EC 3.5.4.10) / Phosphoribosylaminoimidazolecarboxamide formyltransferase (EC 2.1.2.3)		03017bb9794d64928e5e0150206e898c
	fig|184923.8.peg.1590	NODE_1_length_2846042_cov_1532.926957_1264288+723	CDS	hypothetical protein		cd12839d83c8385593df04e6b252b1e9
	fig|184923.8.peg.1591	NODE_1_length_2846042_cov_1532.926957_1267161-2019	CDS	Glycosyl transferase, group 2 family		e058bdf60f4c8400b19724a4558e1547
	fig|184923.8.peg.1592	NODE_1_length_2846042_cov_1532.926957_1267332+498	CDS	hypothetical protein		558eb29affb994eac216a6cf0183ea53
	fig|184923.8.peg.1593	NODE_1_length_2846042_cov_1532.926957_1267826+135	CDS	hypothetical protein		b749bee479b5411c66182148f841fe51
	fig|184923.8.rna.17	NODE_1_length_2846042_cov_1532.926957_1268239+75	rna	tRNA-Gln-TTG
	fig|184923.8.peg.1594	NODE_1_length_2846042_cov_1532.926957_1269109-702	CDS	Cell cycle transcriptional regulator CtrA		f50a7ef0a4e08c6631319fdd4726b2bd
	fig|184923.8.peg.1595	NODE_1_length_2846042_cov_1532.926957_1269780+405	CDS	Flagellar protein FliJ		d4fec53c884b57acf184bb5d6b287d19
	fig|184923.8.peg.1596	NODE_1_length_2846042_cov_1532.926957_1270357+1029	CDS	putative membrane protein		2d99a9e215c7461526d709dde38f5819
	fig|184923.8.peg.1597	NODE_1_length_2846042_cov_1532.926957_1271552+1581	CDS	hypothetical protein		ba843d8dfa16fce7733b3a014ac3e030
	fig|184923.8.peg.1598	NODE_1_length_2846042_cov_1532.926957_1273922-828	CDS	hypothetical protein		cfa978875d4fe43d8eea6da6a6ba6fbd
	fig|184923.8.peg.1599	NODE_1_length_2846042_cov_1532.926957_1274605-558	CDS	hypothetical protein		4f14d2f035dd6a8a51d77c4e4ca924c2
	fig|184923.8.peg.1600	NODE_1_length_2846042_cov_1532.926957_1274858-240	CDS	hypothetical protein		81c232bfd29192456f5cb58df970f580
	fig|184923.8.peg.1601	NODE_1_length_2846042_cov_1532.926957_1274949+1509	CDS	Two-component oxygen-sensor histidine kinase FixL		321bad4eeaa292201a3751888331bb07
	fig|184923.8.peg.1602	NODE_1_length_2846042_cov_1532.926957_1276471+594	CDS	Two-component nitrogen fixation transcriptional regulator FixJ		75a3a7cbf2582bd6d87ddc9e048b0978
	fig|184923.8.peg.1603	NODE_1_length_2846042_cov_1532.926957_1277562-489	CDS	Bll7960 protein		9815f26f592c9efd138a9129ce3fbb9a
	fig|184923.8.peg.1604	NODE_1_length_2846042_cov_1532.926957_1278192-459	CDS	small heat shock protein		c033e79cd02cf3eada2b0c3091438fa0
	fig|184923.8.peg.1605	NODE_1_length_2846042_cov_1532.926957_1278368+339	CDS	hypothetical protein		26ee91facb90afb888c81056df4c8edc
	fig|184923.8.peg.1606	NODE_1_length_2846042_cov_1532.926957_1279363-648	CDS	hypothetical protein		30fca089256d776a667af3fa201c7b70
	fig|184923.8.peg.1607	NODE_1_length_2846042_cov_1532.926957_1280174-687	CDS	Transcriptional regulator, Crp/Fnr family		891a4e8640d94976e188228a9c86aa33
	fig|184923.8.peg.1608	NODE_1_length_2846042_cov_1532.926957_1280375+2610	CDS	Mg(2+) transport ATPase, P-type (EC 3.6.3.2)		29cd44934514c30b3e53392fdac1985a
	fig|184923.8.peg.1609	NODE_1_length_2846042_cov_1532.926957_1283360-297	CDS	hypothetical protein		7361d08a33f3d55c2322ab0636a01fc0
	fig|184923.8.peg.1610	NODE_1_length_2846042_cov_1532.926957_1284172-816	CDS	hypothetical protein		bf171be0b43ad627c7a0822caed048f9
	fig|184923.8.peg.1611	NODE_1_length_2846042_cov_1532.926957_1284202+201	CDS	hypothetical protein		543a12df9e67bc916cfe35dcd6a3f6b5
	fig|184923.8.peg.1612	NODE_1_length_2846042_cov_1532.926957_1285429-957	CDS	Serine acetyltransferase (EC 2.3.1.30)		99e7181eef72e6236f769c515691fa67
	fig|184923.8.peg.1613	NODE_1_length_2846042_cov_1532.926957_1285460+117	CDS	hypothetical protein		b0af4b3a7180a959a4c1c1a19ba4e2d0
	fig|184923.8.peg.1614	NODE_1_length_2846042_cov_1532.926957_1286000-345	CDS	hypothetical protein		4d727aae74dddcf43f984ca275330d18
	fig|184923.8.repeat.29	NODE_1_length_2846042_cov_1532.926957_1285822+150	repeat	repeat region
	fig|184923.8.peg.1615	NODE_1_length_2846042_cov_1532.926957_1288309-2280	CDS	Cysteine desulfurase (EC 2.8.1.7)		a1ce3d99e4a9469a9334d11a3a90b32c
	fig|184923.8.peg.1616	NODE_1_length_2846042_cov_1532.926957_1289222-927	CDS	cAMP-binding protein		c38ea1a00be84063fcf039a490c2b0c1
	fig|184923.8.peg.1617	NODE_1_length_2846042_cov_1532.926957_1289551-177	CDS	hypothetical protein		4f5de8af04e14d96a3fc5bb682e92d27
	fig|184923.8.peg.1618	NODE_1_length_2846042_cov_1532.926957_1289639+1482	CDS	Aspartyl-tRNA(Asn) amidotransferase subunit A (EC 6.3.5.6) @ Glutamyl-tRNA(Gln) amidotransferase subunit A (EC 6.3.5.7)		ac5e02cdba66eacc97706b8cead0293a
	fig|184923.8.peg.1619	NODE_1_length_2846042_cov_1532.926957_1291339+1488	CDS	Aspartyl-tRNA(Asn) amidotransferase subunit B (EC 6.3.5.6) @ Glutamyl-tRNA(Gln) amidotransferase subunit B (EC 6.3.5.7)		eac07b610619a4ebaeb39f56f407b0a4
	fig|184923.8.peg.1620	NODE_1_length_2846042_cov_1532.926957_1293862-525	CDS	hypothetical protein		3354020d4efd8c2e831d7d6a850ae5b2
	fig|184923.8.peg.1621	NODE_1_length_2846042_cov_1532.926957_1293960+276	CDS	hypothetical protein		ebdb21d872a7a1fb38c8120bb0b559e3
	fig|184923.8.peg.1622	NODE_1_length_2846042_cov_1532.926957_1294629-270	CDS	hypothetical protein		a9cb8d81d13424f6ea3557d4a86e28d9
	fig|184923.8.peg.1623	NODE_1_length_2846042_cov_1532.926957_1295363-726	CDS	General secretion pathway protein N		09956c86a8e3c52ff442fd4d3320ba0a
	fig|184923.8.peg.1624	NODE_1_length_2846042_cov_1532.926957_1295929-570	CDS	General secretion pathway protein M		64933fd6cc6844bbfb1a4544290c131f
	fig|184923.8.peg.1625	NODE_1_length_2846042_cov_1532.926957_1296996-1071	CDS	hypothetical protein		3f736cc011ce422fc771285491120758
	fig|184923.8.peg.1626	NODE_1_length_2846042_cov_1532.926957_1297989-915	CDS	hypothetical protein		eb5b51ac8dc4b5a2bd32b6e91ae25be9
	fig|184923.8.peg.1627	NODE_1_length_2846042_cov_1532.926957_1298897-912	CDS	hypothetical protein		fbb6119b7dacf4947a4db7b51dbe0c72
	fig|184923.8.peg.1628	NODE_1_length_2846042_cov_1532.926957_1299310-387	CDS	hypothetical protein		98455a43a74248bb931f4299437aef8d
	fig|184923.8.peg.1629	NODE_1_length_2846042_cov_1532.926957_1299840-534	CDS	General secretion pathway protein H		39cb3b0dd9eb829bb793e7b8ee765de7
	fig|184923.8.peg.1630	NODE_1_length_2846042_cov_1532.926957_1300328-492	CDS	General secretion pathway protein G		98c650be5812d41a850b04761a855733
	fig|184923.8.peg.1631	NODE_1_length_2846042_cov_1532.926957_1301586-1215	CDS	General secretion pathway protein F		ad9b01e4633e986c95d4ca4bfd1e7919
	fig|184923.8.peg.1632	NODE_1_length_2846042_cov_1532.926957_1303273-1683	CDS	General secretion pathway protein E		3e43ec7f625124088f8af5a47aac4302
	fig|184923.8.peg.1633	NODE_1_length_2846042_cov_1532.926957_1303318+126	CDS	hypothetical protein		a1bd1ef5a37fa9eff16a7ef28e5f62bc
	fig|184923.8.peg.1634	NODE_1_length_2846042_cov_1532.926957_1303615+183	CDS	hypothetical protein		540f976ba97a9edebcf5ed94f48a9f60
	fig|184923.8.peg.1635	NODE_1_length_2846042_cov_1532.926957_1303807+2532	CDS	General secretion pathway protein D		d98e739c12d79d46c1ab88e48485f6b9
	fig|184923.8.peg.1636	NODE_1_length_2846042_cov_1532.926957_1307024-564	CDS	Nitroreductase family protein		4511d1e5b4f9fd5279734033903c6853
	fig|184923.8.peg.1637	NODE_1_length_2846042_cov_1532.926957_1307220+2448	CDS	hypothetical protein		85083591a92cedaf55041964621cd7a0
	fig|184923.8.peg.1638	NODE_1_length_2846042_cov_1532.926957_1309715+951	CDS	hypothetical protein		03b8dd62e38078da580898a3b77f7fb6
	fig|184923.8.peg.1639	NODE_1_length_2846042_cov_1532.926957_1311325-291	CDS	LSU ribosomal protein L28p @ LSU ribosomal protein L28p, zinc-independent		62471e689fd7abc5a054922579e54d52
	fig|184923.8.peg.1640	NODE_1_length_2846042_cov_1532.926957_1311595+2616	CDS	DNA translocase FtsK		73924ea20fb01cb992bc5cc17d7363c9
	fig|184923.8.peg.1641	NODE_1_length_2846042_cov_1532.926957_1315351-717	CDS	hypothetical protein		bf32cdc0af37df627fbea9939bb1f123
	fig|184923.8.peg.1642	NODE_1_length_2846042_cov_1532.926957_1315945+675	CDS	Outer membrane lipoprotein carrier protein LolA		523e42cb152a8f15129769261e08c1d0
	fig|184923.8.peg.1643	NODE_1_length_2846042_cov_1532.926957_1317036+816	CDS	Exodeoxyribonuclease III (EC 3.1.11.2)		fdc4383e5ad6208fa60504b89780328e
	fig|184923.8.peg.1644	NODE_1_length_2846042_cov_1532.926957_1318315-498	CDS	cAMP-binding proteins - catabolite gene activator and regulatory subunit of cAMP-dependent protein kinases		563d831849605a54c90e5957186c3948
	fig|184923.8.peg.1645	NODE_1_length_2846042_cov_1532.926957_1319043-687	CDS	Two-component transcriptional response regulator, LuxR family		57b50d8cc7469ba2d950abf2a3abbd06
	fig|184923.8.peg.1646	NODE_1_length_2846042_cov_1532.926957_1319405-366	CDS	hypothetical protein		10276c1d0e24c24c63f0c3371226c4ed
	fig|184923.8.peg.1647	NODE_1_length_2846042_cov_1532.926957_1319442+567	CDS	hypothetical protein		99879d3da343fe118c31edbb37ee0ed6
	fig|184923.8.peg.1648	NODE_1_length_2846042_cov_1532.926957_1320088+1578	CDS	hypothetical protein		2cffd9ca3ce3ab4af5a0239a2bee5988
	fig|184923.8.peg.1649	NODE_1_length_2846042_cov_1532.926957_1321993-168	CDS	hypothetical protein		2dc9b9962a824e620ce4333409a326c2
	fig|184923.8.peg.1650	NODE_1_length_2846042_cov_1532.926957_1321992+1659	CDS	hypothetical protein		38c7d45126444f57a4ca5d7771a9a364
	fig|184923.8.peg.1651	NODE_1_length_2846042_cov_1532.926957_1324490-828	CDS	Selenium-dependent molybdenum hydroxylase system protein YqeB		211492fe819909e0c1932c8b5d4c62b6
	fig|184923.8.peg.1652	NODE_1_length_2846042_cov_1532.926957_1326001-1422	CDS	Methylenetetrahydrofolate--tRNA-(uracil-5-)-methyltransferase TrmFO (EC 2.1.1.74)		f3c6e2509e6c4c70dfce4cb6dd71dadc
	fig|184923.8.peg.1653	NODE_1_length_2846042_cov_1532.926957_1326712-702	CDS	Dethiobiotin synthase BioD (EC 6.3.3.3)		79043f1be837e1976e489fd88ea9334a
	fig|184923.8.peg.1654	NODE_1_length_2846042_cov_1532.926957_1327884-1191	CDS	8-amino-7-oxononanoate synthase (EC 2.3.1.47)		3e997c49746a4806d34f554777b4527d
	fig|184923.8.peg.1655	NODE_1_length_2846042_cov_1532.926957_1327948+144	CDS	hypothetical protein		d283c18f0d39d04f5544651eb99ea34c
	fig|184923.8.peg.1656	NODE_1_length_2846042_cov_1532.926957_1328399+1287	CDS	Adenosylmethionine-8-amino-7-oxononanoate aminotransferase (EC 2.6.1.62)		130c45506452a5d8635e7cb81418c5c5
	fig|184923.8.peg.1657	NODE_1_length_2846042_cov_1532.926957_1330717-1026	CDS	Glucokinase (EC 2.7.1.2)		45e536b84f1020c4263e7a727a76ba18
	fig|184923.8.peg.1658	NODE_1_length_2846042_cov_1532.926957_1330775+1617	CDS	Fumarate hydratase class I (EC 4.2.1.2)		d5c67fc3026053a47fb1eb646fd503b6
	fig|184923.8.peg.1659	NODE_1_length_2846042_cov_1532.926957_1333010-366	CDS	hypothetical protein		62b5ed54184946072890031ab5cdef2b
	fig|184923.8.peg.1660	NODE_1_length_2846042_cov_1532.926957_1333104+1401	CDS	hypothetical protein		201b82c5086aaba692f2c6cd94bd7544
	fig|184923.8.peg.1661	NODE_1_length_2846042_cov_1532.926957_1334501+864	CDS	hypothetical protein		0a897434944425671b1aaf89ebc9d0e2
	fig|184923.8.peg.1662	NODE_1_length_2846042_cov_1532.926957_1335556-117	CDS	hypothetical protein		0e769becd9802e76a64b920737bfd678
	fig|184923.8.peg.1663	NODE_1_length_2846042_cov_1532.926957_1336048-474	CDS	PhnB protein; putative DNA binding 3-demethylubiquinone-9 3-methyltransferase domain protein		cd055255bfe18f079d896bf8e5ab3dfd
	fig|184923.8.peg.1664	NODE_1_length_2846042_cov_1532.926957_1336890-552	CDS	hypothetical protein		b3112f719ab833d8c62f6584df1d97e8
	fig|184923.8.peg.1665	NODE_1_length_2846042_cov_1532.926957_1337189+1011	CDS	Transcriptional regulator, ArsR family / Methyltransferase fusion		9aa04049d876a869ee4b2c00fe89b554
	fig|184923.8.peg.1666	NODE_1_length_2846042_cov_1532.926957_1338196+918	CDS	5,10-methylenetetrahydrofolate reductase (EC 1.5.1.20)		f0d94058a487eeb1f54316d1b9ee8290
	fig|184923.8.peg.1667	NODE_1_length_2846042_cov_1532.926957_1339114+3741	CDS	5-methyltetrahydrofolate--homocysteine methyltransferase (EC 2.1.1.13)		881d45ae3cebb2ba8a556d84116ece17
	fig|184923.8.peg.1668	NODE_1_length_2846042_cov_1532.926957_1342861+126	CDS	hypothetical protein		a503cce71b5635d2476529c63f3047ed
	fig|184923.8.peg.1669	NODE_1_length_2846042_cov_1532.926957_1343210-201	CDS	UPF0337 protein YjbJ		0b9b53d642d647e1ab286a2cb1ddbaac
	fig|184923.8.peg.1670	NODE_1_length_2846042_cov_1532.926957_1343259+123	CDS	hypothetical protein		1e976388098f3a4f12138fe77a0bc8cc
	fig|184923.8.peg.1671	NODE_1_length_2846042_cov_1532.926957_1343382+132	CDS	hypothetical protein		622d4d94aa900f052e6b1e974b3ea8ca
	fig|184923.8.peg.1672	NODE_1_length_2846042_cov_1532.926957_1343524+1539	CDS	AAA+ ATPase superfamily protein YifB/ComM, associated with DNA recombination		17c87d414e6d3927a00a0bd5ced639f2
	fig|184923.8.peg.1673	NODE_1_length_2846042_cov_1532.926957_1345851-774	CDS	hypothetical protein		88f1017d04415bc3e0c12af9830dfbeb
	fig|184923.8.peg.1674	NODE_1_length_2846042_cov_1532.926957_1346318+549	CDS	ClpXP protease specificity-enhancing factor SspBalpha		f7a775cb188e13807d23995dd1a923b7
	fig|184923.8.peg.1675	NODE_1_length_2846042_cov_1532.926957_1346901+219	CDS	Uncharacterized coiled-coil protein CC_1530		a7b37a6e45f5e9949266b2854479561b
	fig|184923.8.peg.1676	NODE_1_length_2846042_cov_1532.926957_1347580-450	CDS	hypothetical protein		9b8e91c27ff167a6d9253d47f2d8f504
	fig|184923.8.peg.1677	NODE_1_length_2846042_cov_1532.926957_1347809-141	CDS	hypothetical protein		024a5fe2f7457af5a9ed7cd15708724f
	fig|184923.8.peg.1678	NODE_1_length_2846042_cov_1532.926957_1347991+3324	CDS	Carbamoyl-phosphate synthase large chain (EC 6.3.5.5)		52e0abdfdb2c452e7dd1c6fbaa15441f
	fig|184923.8.peg.1679	NODE_1_length_2846042_cov_1532.926957_1351371+168	CDS	Transposase		e9896b196365c37572476affff138297
	fig|184923.8.peg.1680	NODE_1_length_2846042_cov_1532.926957_1351803+822	CDS	hypothetical protein		fda87909e254a465eecacc8527d09974
	fig|184923.8.peg.1681	NODE_1_length_2846042_cov_1532.926957_1352919-219	CDS	Mobile element protein		9247c5c4a70e7f6a668f8b70caa0f321
	fig|184923.8.peg.1682	NODE_1_length_2846042_cov_1532.926957_1353065-150	CDS	Mobile element protein		159b653b29faf2a334c5a8c34244ada2
	fig|184923.8.peg.1683	NODE_1_length_2846042_cov_1532.926957_1353658-597	CDS	hypothetical protein		07b1597635063b359dcc6e70195892a8
	fig|184923.8.peg.1684	NODE_1_length_2846042_cov_1532.926957_1354177-450	CDS	hypothetical protein		7f756a566f78cb3b918045bca8be41f9
	fig|184923.8.peg.1685	NODE_1_length_2846042_cov_1532.926957_1354544-384	CDS	Transcriptional regulator, ArsR family		5b71059056ead4d76a47be89f0f90941
	fig|184923.8.peg.1686	NODE_1_length_2846042_cov_1532.926957_1354943-243	CDS	Type IV secretory pathway, VirD2 components (relaxase)		001b08d6243b0c1283c0f4d37144aae0
	fig|184923.8.peg.1687	NODE_1_length_2846042_cov_1532.926957_1355290+282	CDS	Carbamoyl-phosphate synthase large chain (EC 6.3.5.5)		4fd62b4a9df50f1ddf656fce21dfdc3e
	fig|184923.8.peg.1688	NODE_1_length_2846042_cov_1532.926957_1355711+2019	CDS	hypothetical protein		41637b152e4a4964d5a64f04c0989378
	fig|184923.8.peg.1689	NODE_1_length_2846042_cov_1532.926957_1357827+432	CDS	hypothetical protein		8027a03621cb68bcfac450a49ecd385d
	fig|184923.8.repeat.30	NODE_1_length_2846042_cov_1532.926957_1358273+109	repeat	repeat region
	fig|184923.8.peg.1690	NODE_1_length_2846042_cov_1532.926957_1359184-720	CDS	UPF0758 family protein		713dd90efa3c8c6aefa9d35a8ea21f47
	fig|184923.8.peg.1691	NODE_1_length_2846042_cov_1532.926957_1360020-840	CDS	Methionine aminopeptidase (EC 3.4.11.18)		6d772adfd61a3b6754cc6e9dd5e0045a
	fig|184923.8.peg.1692	NODE_1_length_2846042_cov_1532.926957_1360251+714	CDS	hypothetical protein		3b0dc5d91ef155ed4477a1b590105aa0
	fig|184923.8.repeat.31	NODE_1_length_2846042_cov_1532.926957_1361034+159	repeat	repeat region
	fig|184923.8.peg.1693	NODE_1_length_2846042_cov_1532.926957_1362196-1008	CDS	NAD-dependent epimerase/dehydratase		7e526934a9d59c847759ece1fb3f9343
	fig|184923.8.rna.18	NODE_1_length_2846042_cov_1532.926957_1362417+85	rna	tRNA-Leu-CAG
	fig|184923.8.peg.1694	NODE_1_length_2846042_cov_1532.926957_1362592+189	CDS	hypothetical protein		f22ddb09267a0efd9bfc8d8910f9a86f
	fig|184923.8.peg.1695	NODE_1_length_2846042_cov_1532.926957_1362777+1350	CDS	UDP-N-acetyl-D-glucosamine 6-dehydrogenase (EC 1.1.1.136)		50e9b3a15a5c5dd4cd9c353541fbc694
	fig|184923.8.peg.1696	NODE_1_length_2846042_cov_1532.926957_1364280+1239	CDS	Capsular polysaccharide biosynthesis/export periplasmic protein WcbC		71cbb9980bc3c9cbadd2d8146bc22bc8
	fig|184923.8.peg.1697	NODE_1_length_2846042_cov_1532.926957_1365829-144	CDS	hypothetical protein		71c797487419fa858cd9c08d95ee48f5
	fig|184923.8.peg.1698	NODE_1_length_2846042_cov_1532.926957_1365852+510	CDS	hypothetical protein		0e7ec01da8c20179f2cfe8ef105b36e2
	fig|184923.8.peg.1699	NODE_1_length_2846042_cov_1532.926957_1369541-3039	CDS	DNA polymerase I (EC 2.7.7.7)		7cc1d521d809fdb5550f0a488e9e16aa
	fig|184923.8.peg.1700	NODE_1_length_2846042_cov_1532.926957_1369675-138	CDS	hypothetical protein		8014c122c93a3c0aab1ed414a26c3da6
	fig|184923.8.peg.1701	NODE_1_length_2846042_cov_1532.926957_1370097+1467	CDS	Two-component system sensor histidine kinase		8da5ffb9eda25f340d6b4cb6f2cd97b7
	fig|184923.8.peg.1702	NODE_1_length_2846042_cov_1532.926957_1372707-921	CDS	Glycosyl transferase, family 2		64652fd7656e3e1f1a206faf27ece49e
	fig|184923.8.peg.1703	NODE_1_length_2846042_cov_1532.926957_1373909-969	CDS	hypothetical protein		63c0b781159b81c287988ea54124665c
	fig|184923.8.peg.1704	NODE_1_length_2846042_cov_1532.926957_1374263+387	CDS	hypothetical protein		ac0b198e65bcb21a35ca45e913585842
	fig|184923.8.peg.1705	NODE_1_length_2846042_cov_1532.926957_1374702+525	CDS	hypothetical protein		864c8aabe33723c4fe68df958080b264
	fig|184923.8.peg.1706	NODE_1_length_2846042_cov_1532.926957_1375322+1545	CDS	Serine protease precursor MucD/AlgY associated with sigma factor RpoE		eaa7a6d012cb546d8c5eb229c92844fb
	fig|184923.8.peg.1707	NODE_1_length_2846042_cov_1532.926957_1377100+684	CDS	Two-component transcriptional response regulator SMc02366, LuxR family		324648c1d83341f7f81d2bc686cf7426
	fig|184923.8.peg.1708	NODE_1_length_2846042_cov_1532.926957_1377767+1491	CDS	Two-component system sensor histidine kinase SMc02367		3aa09e5a96562de8d8f108e28aad4347
	fig|184923.8.peg.1709	NODE_1_length_2846042_cov_1532.926957_1379254+2970	CDS	Glutamine synthetase adenylyl-L-tyrosine phosphorylase (EC 2.7.7.89) / Glutamate-ammonia-ligase adenylyltransferase (EC 2.7.7.42)		a750487459af155fa06c0226ce6bd261
	fig|184923.8.peg.1710	NODE_1_length_2846042_cov_1532.926957_1382239+867	CDS	Aminodeoxychorismate lyase (EC 4.1.3.38)		04beae8c827a33f5087ab4d0285e0d53
	fig|184923.8.peg.1711	NODE_1_length_2846042_cov_1532.926957_1383656+399	CDS	Competence protein F homolog, phosphoribosyltransferase domain; protein YhgH required for utilization of DNA as sole source of carbon and energy		1a57f78084ec316d4bd86f14a5b9596c
	fig|184923.8.peg.1712	NODE_1_length_2846042_cov_1532.926957_1385806-1728	CDS	Uncharacterized MFS-type transporter		8e97b517ab59692cf66faf57b6fa58ff
	fig|184923.8.peg.1713	NODE_1_length_2846042_cov_1532.926957_1386029+981	CDS	L-alanine-DL-glutamate epimerase (EC 5.1.1.n1)		b4fe5fc042648c74f9600129571d3db0
	fig|184923.8.peg.1714	NODE_1_length_2846042_cov_1532.926957_1391737-4689	CDS	DNA helicase related protein		e7991d95179d4ccfc0266b4d8e916770
	fig|184923.8.peg.1715	NODE_1_length_2846042_cov_1532.926957_1392005-135	CDS	hypothetical protein		e149447722da0b2856dde8e99580126c
	fig|184923.8.peg.1716	NODE_1_length_2846042_cov_1532.926957_1394035-1971	CDS	Elongation factor G-like protein RSP_2247		8d401c835ab7e8a745688f3ecb75b207
	fig|184923.8.peg.1717	NODE_1_length_2846042_cov_1532.926957_1394172+753	CDS	hypothetical protein		6e6ddea51042b78f6fb88566def81fcf
	fig|184923.8.repeat.32	NODE_1_length_2846042_cov_1532.926957_1395010+126	repeat	repeat region
	fig|184923.8.peg.1718	NODE_1_length_2846042_cov_1532.926957_1395363-237	CDS	hypothetical protein		ea3bc4e4c1cdde0964d532bb19b130fd
	fig|184923.8.repeat.33	NODE_1_length_2846042_cov_1532.926957_1395190+146	repeat	repeat region
	fig|184923.8.peg.1719	NODE_1_length_2846042_cov_1532.926957_1396048-642	CDS	Maleylacetoacetate isomerase (EC 5.2.1.2) @ Glutathione S-transferase, zeta (EC 2.5.1.18)		ca8d6d7886dad2f60824846965420770
	fig|184923.8.peg.1720	NODE_1_length_2846042_cov_1532.926957_1397066-1026	CDS	Fumarylacetoacetase (EC 3.7.1.2)		b175c0a662764be4cd8c0690c59e8898
	fig|184923.8.peg.1721	NODE_1_length_2846042_cov_1532.926957_1398379-1317	CDS	Homogentisate 1,2-dioxygenase (EC 1.13.11.5)		baa123833d58a07f0f806e27935ab4fa
	fig|184923.8.peg.1722	NODE_1_length_2846042_cov_1532.926957_1398414+135	CDS	hypothetical protein		0775f57cf450ee3962996f238e6995e1
	fig|184923.8.peg.1723	NODE_1_length_2846042_cov_1532.926957_1398839+411	CDS	hypothetical protein		74672f1f8a35d72b7dd4686016cfa3da
	fig|184923.8.peg.1724	NODE_1_length_2846042_cov_1532.926957_1400405-1104	CDS	4-hydroxyphenylpyruvate dioxygenase (EC 1.13.11.27)		600c5ef3120d452454281ee3f28969a4
	fig|184923.8.peg.1725	NODE_1_length_2846042_cov_1532.926957_1400512+498	CDS	Transcriptional regulator, AsnC family		84340bb571272fbf8e660cdb7f4b146e
	fig|184923.8.peg.1726	NODE_1_length_2846042_cov_1532.926957_1401707-684	CDS	Short-chain dehydrogenase/reductase SDR?		d39677a656beddd3fce5c23aaee6e277
	fig|184923.8.peg.1727	NODE_1_length_2846042_cov_1532.926957_1402613-882	CDS	Phenylalanine-4-hydroxylase (EC 1.14.16.1)		2a90dda4af971136532a6a9cdae2d153
	fig|184923.8.peg.1728	NODE_1_length_2846042_cov_1532.926957_1403126+702	CDS	Superoxide dismutase [Mn] (EC 1.15.1.1); Superoxide dismutase [Fe] (EC 1.15.1.1); Superoxide dismutase ChrC		a873e58e83dd119a6253240741a5a592
	fig|184923.8.peg.1729	NODE_1_length_2846042_cov_1532.926957_1405008-1020	CDS	Ketol-acid reductoisomerase (NADP(+)) (EC 1.1.1.86)		d394821a5530db65d1cd5f0c8f4b2f7a
	fig|184923.8.peg.1730	NODE_1_length_2846042_cov_1532.926957_1405607-552	CDS	Acetolactate synthase small subunit (EC 2.2.1.6)		8bc335f5f1a8dfd2d4137083c7fee925
	fig|184923.8.peg.1731	NODE_1_length_2846042_cov_1532.926957_1407372-1761	CDS	Acetolactate synthase large subunit (EC 2.2.1.6)		d8ce29bebe7099000246c3b29d205c87
	fig|184923.8.peg.1732	NODE_1_length_2846042_cov_1532.926957_1407400+156	CDS	hypothetical protein		781ca14132f2b37790f254066cbffba1
	fig|184923.8.peg.1733	NODE_1_length_2846042_cov_1532.926957_1408006-405	CDS	INTEGRAL MEMBRANE PROTEIN (Rhomboid family)		3c802eea49e387a9333a69d9139df56b
	fig|184923.8.peg.1734	NODE_1_length_2846042_cov_1532.926957_1408118+822	CDS	hypothetical protein		22d5dec84e891b51c3d49fe9643bee8a
	fig|184923.8.peg.1735	NODE_1_length_2846042_cov_1532.926957_1409843-924	CDS	tRNA dimethylallyltransferase (EC 2.5.1.75)		7f068294165e27dc043b718efafae007
	fig|184923.8.peg.1736	NODE_1_length_2846042_cov_1532.926957_1410826-957	CDS	4-hydroxy-3-methylbut-2-enyl diphosphate reductase (EC 1.17.7.4)		41f83910b2b3fd9c995ec06d2c1a2a48
	fig|184923.8.peg.1737	NODE_1_length_2846042_cov_1532.926957_1411024+192	CDS	hypothetical protein		5b2e3621d0369beb2422707a0ad2439b
	fig|184923.8.peg.1738	NODE_1_length_2846042_cov_1532.926957_1411732-465	CDS	hypothetical protein		3d8b8881c231a7e30f0abcb70d7ab1e3
	fig|184923.8.peg.1739	NODE_1_length_2846042_cov_1532.926957_1412067-339	CDS	UPF0145 protein Bcep18194_B0595		3d993472a27103b9c1d1eb146770c893
	fig|184923.8.repeat.34	NODE_1_length_2846042_cov_1532.926957_1412145+134	repeat	repeat region
	fig|184923.8.peg.1740	NODE_1_length_2846042_cov_1532.926957_1412574-303	CDS	hypothetical protein		adf11cddef22b8dffa7bbbbe4c024fa9
	fig|184923.8.peg.1741	NODE_1_length_2846042_cov_1532.926957_1412700+723	CDS	Leucyl/phenylalanyl-tRNA--protein transferase (EC 2.3.2.6)		703407e45b22760cab3ea960e7b90ffc
	fig|184923.8.peg.1742	NODE_1_length_2846042_cov_1532.926957_1413681-102	CDS	hypothetical protein		50c0019bb4f2b254799fbbcb3bf3b54f
	fig|184923.8.peg.1743	NODE_1_length_2846042_cov_1532.926957_1414290-474	CDS	heat shock protein DnaJ domain protein		5fbc1c65a33ef8ae59ca53ed0b1357b8
	fig|184923.8.peg.1744	NODE_1_length_2846042_cov_1532.926957_1416436-1857	CDS	Cell division-associated, ATP-dependent zinc metalloprotease FtsH		6ccc44376a37531fd05d0f078d39994f
	fig|184923.8.peg.1745	NODE_1_length_2846042_cov_1532.926957_1417055-507	CDS	hypothetical protein		3b2e3dce237b3b812b629c1b32aa436e
	fig|184923.8.peg.1746	NODE_1_length_2846042_cov_1532.926957_1418185-1116	CDS	Phenylalanyl-tRNA synthetase alpha chain (EC 6.1.1.20)		9b63d04839bf744cde170923e5786954
	fig|184923.8.peg.1747	NODE_1_length_2846042_cov_1532.926957_1418307-126	CDS	hypothetical protein		94be657b3a570077589e599aadb8d757
	fig|184923.8.peg.1748	NODE_1_length_2846042_cov_1532.926957_1418306+1041	CDS	Cytochrome c551 peroxidase (EC 1.11.1.5)		a0a0bea49e455657ba00ef3bdb704a8d
	fig|184923.8.peg.1749	NODE_1_length_2846042_cov_1532.926957_1419467+690	CDS	cyclic nucleotide-binding protein		02c113a654f7499d33898bffebcbb925
	fig|184923.8.peg.1750	NODE_1_length_2846042_cov_1532.926957_1420183+1080	CDS	Putrescine transport ATP-binding protein PotG (TC 3.A.1.11.2)		db7757d42d7875c3ecd5d04a8c52710e
	fig|184923.8.peg.1751	NODE_1_length_2846042_cov_1532.926957_1421259+930	CDS	Putrescine transport system permease protein PotH (TC 3.A.1.11.2)		93500930e891ee378e0a5881c47651ba
	fig|184923.8.peg.1752	NODE_1_length_2846042_cov_1532.926957_1422185+795	CDS	Putrescine transport system permease protein PotI (TC 3.A.1.11.2)		0ebc2d4cea221936544542590a2d31df
	fig|184923.8.peg.1753	NODE_1_length_2846042_cov_1532.926957_1423509-471	CDS	hypothetical protein		35f7b4bb04f0417a92d62486489db546
	fig|184923.8.peg.1754	NODE_1_length_2846042_cov_1532.926957_1423821-156	CDS	hypothetical protein		eebb8b1efeac78266b044b1a9bcc5394
	fig|184923.8.peg.1755	NODE_1_length_2846042_cov_1532.926957_1423825+1428	CDS	Glutamine synthetase type I (EC 6.3.1.2)		3ccda7ade97b09788cb4781fc07f4afc
	fig|184923.8.peg.1756	NODE_1_length_2846042_cov_1532.926957_1426850-1563	CDS	Uncharacterized protein YjgR		a169bd75b524585ec492d7c40377f8cc
	fig|184923.8.peg.1757	NODE_1_length_2846042_cov_1532.926957_1427080-156	CDS	hypothetical protein		6b69a2ccc15c0b155928364136ee6667
	fig|184923.8.peg.1758	NODE_1_length_2846042_cov_1532.926957_1427382+360	CDS	Mlr6145 protein		e2f3c18aea689d7f2680490579493e12
	fig|184923.8.peg.1759	NODE_1_length_2846042_cov_1532.926957_1427744+183	CDS	hypothetical protein		027b32ecb92dfe20cba32420faceda5b
	fig|184923.8.peg.1760	NODE_1_length_2846042_cov_1532.926957_1428011+279	CDS	hypothetical protein		b6743e5d609cdf3abe76922ebf2abbe4
	fig|184923.8.peg.1761	NODE_1_length_2846042_cov_1532.926957_1428686-255	CDS	hypothetical protein		20e48d2af26e8a496ccc117eef1dd4ef
	fig|184923.8.peg.1762	NODE_1_length_2846042_cov_1532.926957_1429337-585	CDS	Mll7655 protein		2cc42e6ed4095b0e2e6278b0f44b7d30
	fig|184923.8.peg.1763	NODE_1_length_2846042_cov_1532.926957_1429990-657	CDS	FIG00793849: hypothetical protein		8693ddacac301cb9891116c4ca30a77d
	fig|184923.8.peg.1764	NODE_1_length_2846042_cov_1532.926957_1432328-2268	CDS	Multimodular transpeptidase-transglycosylase (EC 2.4.1.129) (EC 3.4.-.-)		9768794f1494551cdaea5ed87e01b426
	fig|184923.8.peg.1765	NODE_1_length_2846042_cov_1532.926957_1432471+558	CDS	UPF0260 protein YcgN		1543f3d6a6fae459d8db967632b4f85d
	fig|184923.8.peg.1766	NODE_1_length_2846042_cov_1532.926957_1433380+477	CDS	Transcriptional regulator, AsnC family		dfe6b9b82b50868068f312f961c491e7
	fig|184923.8.peg.1767	NODE_1_length_2846042_cov_1532.926957_1435068-1122	CDS	hypothetical protein		b551ec75827538484af73f23f227d059
	fig|184923.8.peg.1768	NODE_1_length_2846042_cov_1532.926957_1436098-816	CDS	hypothetical protein		4882e22e29a9de8d1c134ec46c1f5aca
	fig|184923.8.peg.1769	NODE_1_length_2846042_cov_1532.926957_1437783-1404	CDS	Fumarate hydratase class II (EC 4.2.1.2)		f9039358139259b5f5de87b4ddaf5d63
	fig|184923.8.peg.1770	NODE_1_length_2846042_cov_1532.926957_1437896+1101	CDS	2-Oxobutyrate oxidase, putative		61eac7b6c447d54845159754d8cb14aa
	fig|184923.8.peg.1771	NODE_1_length_2846042_cov_1532.926957_1439157+327	CDS	hypothetical protein		cb6fb406cdbed16b64a3ad748626e52d
	fig|184923.8.peg.1772	NODE_1_length_2846042_cov_1532.926957_1439480+993	CDS	D-3-phosphoglycerate dehydrogenase (EC 1.1.1.95)		71d381de4747ce61873c0a76d71fb4e3
	fig|184923.8.peg.1773	NODE_1_length_2846042_cov_1532.926957_1440591+144	CDS	hypothetical protein		a27922a857f259022b563d7ed9fb5e0d
	fig|184923.8.peg.1774	NODE_1_length_2846042_cov_1532.926957_1440761+1164	CDS	Glycosyl transferase, family 2?		b9359f3e99285113dded905bf2372de9
	fig|184923.8.peg.1775	NODE_1_length_2846042_cov_1532.926957_1442626-699	CDS	Orotate phosphoribosyltransferase (EC 2.4.2.10)		d64948400589f03bb794603b0db0fa67
	fig|184923.8.peg.1776	NODE_1_length_2846042_cov_1532.926957_1442703+126	CDS	hypothetical protein		97069681b83eb4deb0e8e269c33a3d5d
	fig|184923.8.peg.1777	NODE_1_length_2846042_cov_1532.926957_1443418-507	CDS	Peptide deformylase (EC 3.5.1.88)		f51f3ea6b2b89a34e75a570232450f9a
	fig|184923.8.peg.1778	NODE_1_length_2846042_cov_1532.926957_1444170-714	CDS	Nucleotidyl transferase possibly involved in threonylcarbamoyladenosine formation		3870ea7d35bd06893c4a6382c7e6147b
	fig|184923.8.peg.1779	NODE_1_length_2846042_cov_1532.926957_1445934-1572	CDS	tRNA threonylcarbamoyladenosine biosynthesis protein TsaE / Phosphotransferase involved in threonylcarbamoyladenosine t(6)A37 formation in tRNA		fe79592f62bbe7546f93bcb48a1be96a
	fig|184923.8.peg.1780	NODE_1_length_2846042_cov_1532.926957_1448554-2607	CDS	FIG056333: sensor		21ef8733fbb8fdcff098720ddcac9608
	fig|184923.8.peg.1781	NODE_1_length_2846042_cov_1532.926957_1449298+1980	CDS	hypothetical protein		3c98a8488db92b39e736ae0b8563ada3
	fig|184923.8.peg.1782	NODE_1_length_2846042_cov_1532.926957_1451277+312	CDS	Chemotaxis protein CheX		9779c7b7a3983d6979851ed05027fc85
	fig|184923.8.peg.1783	NODE_1_length_2846042_cov_1532.926957_1451585+366	CDS	Chemotaxis regulator - transmits chemoreceptor signals to flagellar motor components CheY		5fe3818e270716abd903cd5f56002b40
	fig|184923.8.peg.1784	NODE_1_length_2846042_cov_1532.926957_1451986+2190	CDS	Signal transduction histidine kinase CheA		e058fdb7f5e830638cdbd314d796d6e9
	fig|184923.8.peg.1785	NODE_1_length_2846042_cov_1532.926957_1454179+486	CDS	Positive regulator of CheA protein activity (CheW)		beb344053426ae877de4167df0723720
	fig|184923.8.peg.1786	NODE_1_length_2846042_cov_1532.926957_1454661+927	CDS	Chemotaxis protein methyltransferase CheR (EC 2.1.1.80)		854933ef612ee17bc1f3117211d126b3
	fig|184923.8.peg.1787	NODE_1_length_2846042_cov_1532.926957_1455584+1065	CDS	Chemotaxis response regulator protein-glutamate methylesterase CheB (EC 3.1.1.61)		43fe07aa3a04a8af033aaddf9cd70f4d
	fig|184923.8.peg.1788	NODE_1_length_2846042_cov_1532.926957_1456627+390	CDS	Chemotaxis regulator - transmits chemoreceptor signals to flagellar motor components CheY		6d0a6d65e3a17f6f7ac8f6ade05a738c
	fig|184923.8.peg.1789	NODE_1_length_2846042_cov_1532.926957_1457013+567	CDS	Chemotaxis protein CheD		559dbf0e24edd5b1efb155fc405d7166
	fig|184923.8.peg.1790	NODE_1_length_2846042_cov_1532.926957_1457851+252	CDS	hypothetical protein		78f858be6656463de89b29fc17a67d50
	fig|184923.8.peg.1791	NODE_1_length_2846042_cov_1532.926957_1458903-786	CDS	hypothetical protein		bc58090d4f1cb0a1d922acd92d55266c
	fig|184923.8.peg.1792	NODE_1_length_2846042_cov_1532.926957_1459310-162	CDS	hypothetical protein		3647c48019562d61e2f5af7710de49c2
	fig|184923.8.peg.1793	NODE_1_length_2846042_cov_1532.926957_1460653-1254	CDS	tRNA t(6)A37-methylthiotransferase (EC 2.8.4.5)		dbfefdbb1dc84a6580844426adb55f2c
	fig|184923.8.peg.1794	NODE_1_length_2846042_cov_1532.926957_1461522-873	CDS	Diaminopimelate epimerase (EC 5.1.1.7)		af10597adbbcb2dd1d18c9f33a45bedf
	fig|184923.8.peg.1795	NODE_1_length_2846042_cov_1532.926957_1461629+132	CDS	hypothetical protein		b417b1a014126aaa362231c1dac036ef
	fig|184923.8.peg.1796	NODE_1_length_2846042_cov_1532.926957_1461879+147	CDS	hypothetical protein		84de6ecb9f8b918eaa181784159a2887
	fig|184923.8.peg.1797	NODE_1_length_2846042_cov_1532.926957_1462022+660	CDS	hypothetical protein		33016585d73b431c90ff31c8565db484
	fig|184923.8.peg.1798	NODE_1_length_2846042_cov_1532.926957_1462790+1530	CDS	Methyltransferase type 12		72877fa47b5280021f885690f2c49ac9
	fig|184923.8.peg.1799	NODE_1_length_2846042_cov_1532.926957_1465842-1503	CDS	hypothetical protein		e7955485583c246beaf0e0512e865092
	fig|184923.8.peg.1800	NODE_1_length_2846042_cov_1532.926957_1466588-642	CDS	Methionine biosynthesis protein MetW		d23a5007d7968dcc6488086e79cc8218
	fig|184923.8.peg.1801	NODE_1_length_2846042_cov_1532.926957_1467781-1191	CDS	Homoserine O-acetyltransferase (EC 2.3.1.31)		e10091488eadf1b4ca45f62724fc6a45
	fig|184923.8.peg.1802	NODE_1_length_2846042_cov_1532.926957_1468467-645	CDS	hypothetical protein		ab244e4d36117f5cd9b90b7992f307ea
	fig|184923.8.peg.1803	NODE_1_length_2846042_cov_1532.926957_1469427-903	CDS	tRNA pseudouridine(55) synthase (EC 5.4.99.25)		993e2b2663e532b5b0877125e80ca3bc
	fig|184923.8.peg.1804	NODE_1_length_2846042_cov_1532.926957_1469834-411	CDS	Ribosome-binding factor A		509e3ebb67ab20839326a0a9d925b8ab
	fig|184923.8.peg.1805	NODE_1_length_2846042_cov_1532.926957_1470001-150	CDS	hypothetical protein		84c9e5d652dc206efe8db24ce89e5f90
	fig|184923.8.peg.1806	NODE_1_length_2846042_cov_1532.926957_1472624-2616	CDS	Translation initiation factor 2		cf4d9cf71ab4c829d8e2dcc5357aabad
	fig|184923.8.peg.1807	NODE_1_length_2846042_cov_1532.926957_1473366-666	CDS	COG2740: Predicted nucleic-acid-binding protein implicated in transcription termination / Ribosomal protein L7Ae family protein YlxQ		eed0046ced7c1677e87da22003a38453
	fig|184923.8.peg.1808	NODE_1_length_2846042_cov_1532.926957_1474970-1608	CDS	Transcription termination protein NusA		f3f5f20d37eb59ab639e779abd8c34ec
	fig|184923.8.peg.1809	NODE_1_length_2846042_cov_1532.926957_1475831-852	CDS	Bacterial ribosome SSU maturation protein RimP		3dba47ffbadfbeb8a7342b1d4a95e41e
	fig|184923.8.peg.1810	NODE_1_length_2846042_cov_1532.926957_1476351+1764	CDS	Heavy-metal-associated domain (N-terminus) and membrane-bounded cytochrome biogenesis cycZ-like domain, possible membrane copper tolerance protein		cd576c4fc7ff1663ede4bb7a4f649097
	fig|184923.8.peg.1811	NODE_1_length_2846042_cov_1532.926957_1478134+219	CDS	Lead, cadmium, zinc and mercury transporting ATPase; Copper-translocating P-type ATPase		fa3296f0c4857b585fbe012dde111c2a
	fig|184923.8.peg.1812	NODE_1_length_2846042_cov_1532.926957_1479315-960	CDS	Protein containing domains DUF403		e28b7fe97b9642138568d94be46ae70b
	fig|184923.8.peg.1813	NODE_1_length_2846042_cov_1532.926957_1480917-1533	CDS	Protein containing domains DUF404, DUF407		781e2dfb6a3db6201923213ae84b44b9
	fig|184923.8.peg.1814	NODE_1_length_2846042_cov_1532.926957_1481060+573	CDS	hypothetical protein		82962b0151a0c920509694fa2fadc609
	fig|184923.8.peg.1815	NODE_1_length_2846042_cov_1532.926957_1481680+639	CDS	Thiosulfate reductase cytochrome B subunit (membrane anchoring protein)		4cfa01f31614d02eaab5f283c39412b0
	fig|184923.8.peg.1816	NODE_1_length_2846042_cov_1532.926957_1482336+774	CDS	probable sufite oxidase (EC 1.8.3.1)		0cac6bda667efe1eefe45bc3c26c2a50
	fig|184923.8.peg.1817	NODE_1_length_2846042_cov_1532.926957_1483198+114	CDS	hypothetical protein		e4e5e80c5f521e25bf4be45518268ea5
	fig|184923.8.peg.1818	NODE_1_length_2846042_cov_1532.926957_1483359+984	CDS	hypothetical protein		adb782eaf92400efebc81c5089fa8e69
	fig|184923.8.peg.1819	NODE_1_length_2846042_cov_1532.926957_1484428+321	CDS	hypothetical protein		c08224b6ea1ca32ebb9f339f4f2aab53
	fig|184923.8.peg.1820	NODE_1_length_2846042_cov_1532.926957_1484773+693	CDS	Two-component transcriptional response regulator, OmpR family		7ea30ee24b4c6e4c7e98bf7f0ab14e65
	fig|184923.8.peg.1821	NODE_1_length_2846042_cov_1532.926957_1485443+1458	CDS	Two-component system sensor histidine kinase		35f442eff75eaa293f750b567e6b1085
	fig|184923.8.peg.1822	NODE_1_length_2846042_cov_1532.926957_1487559-645	CDS	hypothetical protein		e2eeead3696dd5a957ff1cafd270f491
	fig|184923.8.peg.1823	NODE_1_length_2846042_cov_1532.926957_1489351-1605	CDS	hypothetical protein		1f1ca51cac0be5749f9fb719c02198fe
	fig|184923.8.peg.1824	NODE_1_length_2846042_cov_1532.926957_1489538+1122	CDS	Cytochrome c heme lyase subunit CcmH		ce06d9953a093f3d51f585b79266756b
	fig|184923.8.peg.1825	NODE_1_length_2846042_cov_1532.926957_1490656+459	CDS	Cytochrome c-type biogenesis protein CcmE, heme chaperone		5ba3c365b2b77b33c8fbe1e1b34e443e
	fig|184923.8.peg.1826	NODE_1_length_2846042_cov_1532.926957_1491135+1983	CDS	Cytochrome c heme lyase subunit CcmF		2005accc061531f3e2a751712a47ac46
	fig|184923.8.peg.1827	NODE_1_length_2846042_cov_1532.926957_1493122+465	CDS	Cytochrome c heme lyase subunit CcmL		f3c0c5a82e43d402ebb77939b470b4d8
	fig|184923.8.peg.1828	NODE_1_length_2846042_cov_1532.926957_1493721+453	CDS	hypothetical protein		015b31450b78330881bfbc9ba4e1be20
	fig|184923.8.peg.1829	NODE_1_length_2846042_cov_1532.926957_1494472+765	CDS	Enoyl-[acyl-carrier-protein] reductase [NADH] (EC 1.3.1.9)		9054109632ed97250f5db5ddac8e19b8
	fig|184923.8.peg.1830	NODE_1_length_2846042_cov_1532.926957_1495306+1206	CDS	Acetate kinase (EC 2.7.2.1)		3958b0f45d434374619d0625ca904cbf
	fig|184923.8.peg.1831	NODE_1_length_2846042_cov_1532.926957_1496528+2367	CDS	hypothetical protein		3472ca8664713fa0721842136739fed2
	fig|184923.8.peg.1832	NODE_1_length_2846042_cov_1532.926957_1499707-807	CDS	Creatinine amidohydrolase (EC 3.5.2.10)		fe5677e11abf8c4ca50cf06f72341c06
	fig|184923.8.peg.1833	NODE_1_length_2846042_cov_1532.926957_1499996+780	CDS	hypothetical protein		fbeae93a7408471732e6d3c800c14678
	fig|184923.8.peg.1834	NODE_1_length_2846042_cov_1532.926957_1502429-1620	CDS	hypothetical protein		f57303663c7b3a2c79bf6244ad7c95dc
	fig|184923.8.peg.1835	NODE_1_length_2846042_cov_1532.926957_1502621+996	CDS	Hydroxymethylpyrimidine ABC transporter, substrate-binding component		a58a583237a22aac3bb983ef18dfa24c
	fig|184923.8.peg.1836	NODE_1_length_2846042_cov_1532.926957_1503629+792	CDS	ABC transporter, ATP-binding protein (cluster 1, maltose/g3p/polyamine/iron); ABC transporter, ATP-binding protein (cluster 10, nitrate/sulfonate/bicarbonate)		20832dba2503f5744580988fc49d2a1c
	fig|184923.8.peg.1837	NODE_1_length_2846042_cov_1532.926957_1504420+789	CDS	Hydroxymethylpyrimidine ABC transporter, transmembrane component		ef2b347e4546c5f6d1b036c765d1c3e0
	fig|184923.8.peg.1838	NODE_1_length_2846042_cov_1532.926957_1505366+339	CDS	hypothetical protein		126d627e192e20bfd129e1db45322c3b
	fig|184923.8.peg.1839	NODE_1_length_2846042_cov_1532.926957_1505715+462	CDS	hypothetical protein		960c0ef1c3adfbfbc1f0b328e6d4c28c
	fig|184923.8.peg.1840	NODE_1_length_2846042_cov_1532.926957_1506220+1326	CDS	Serine phosphatase RsbU, regulator of sigma subunit		27d07e04dbc5111d052beaf690c4e2db
	fig|184923.8.peg.1841	NODE_1_length_2846042_cov_1532.926957_1507878+507	CDS	hypothetical protein		dc0261bb1d04bd47cd27109a4a0a0b32
	fig|184923.8.peg.1842	NODE_1_length_2846042_cov_1532.926957_1508768-222	CDS	hypothetical protein		400b736037d619212479810cf9314dd5
	fig|184923.8.peg.1843	NODE_1_length_2846042_cov_1532.926957_1508767+1485	CDS	Carboxypeptidase-related protein		b7a2bd24cd28c2b05f7f91bd66ddd45f
	fig|184923.8.peg.1844	NODE_1_length_2846042_cov_1532.926957_1510280+1257	CDS	Phosphopantothenoylcysteine decarboxylase (EC 4.1.1.36) / Phosphopantothenoylcysteine synthetase (EC 6.3.2.5)		67e995ed9ba80f2bb9244ea68653ba14
	fig|184923.8.peg.1845	NODE_1_length_2846042_cov_1532.926957_1511526+486	CDS	Deoxyuridine 5'-triphosphate nucleotidohydrolase (EC 3.6.1.23)		00ca259055165bc953a91af08ad96884
	fig|184923.8.peg.1846	NODE_1_length_2846042_cov_1532.926957_1512008+450	CDS	Predicted transcriptional regulator of cysteine synthase, Rrf2 family		653fa33d04cf5780b7479724ef696e98
	fig|184923.8.peg.1847	NODE_1_length_2846042_cov_1532.926957_1512898-414	CDS	hypothetical protein		7df9320d7bc73a9947aca4e3e35da7e4
	fig|184923.8.peg.1848	NODE_1_length_2846042_cov_1532.926957_1513088+528	CDS	hypothetical protein		9b8c6734a69d2b8bbb4f24bc41f4aad2
	fig|184923.8.peg.1849	NODE_1_length_2846042_cov_1532.926957_1513736+492	CDS	Succinate dehydrogenase cytochrome b-556 subunit		87c900592140f07c778e98d212a269b8
	fig|184923.8.peg.1850	NODE_1_length_2846042_cov_1532.926957_1514407+303	CDS	Succinate dehydrogenase hydrophobic membrane anchor protein		01d91f436b0af3e990127211e01a23ad
	fig|184923.8.peg.1851	NODE_1_length_2846042_cov_1532.926957_1514765+1836	CDS	Succinate dehydrogenase flavoprotein subunit (EC 1.3.5.1)		06ba07cd5814ad2d667f3133d8885fd2
	fig|184923.8.peg.1852	NODE_1_length_2846042_cov_1532.926957_1516683+780	CDS	Succinate dehydrogenase iron-sulfur protein (EC 1.3.5.1)		6fd4c641bea9ed9491cbe3c968776333
	fig|184923.8.peg.1853	NODE_1_length_2846042_cov_1532.926957_1517476+489	CDS	hypothetical protein		40b4ca35992456c60a84bd7a23a85b40
	fig|184923.8.repeat.35	NODE_1_length_2846042_cov_1532.926957_1518226+523	repeat	repeat region
	fig|184923.8.peg.1854	NODE_1_length_2846042_cov_1532.926957_1518248+474	CDS	Transcription elongation factor GreA		9db3a49b4f48938900616f0f7af46736
	fig|184923.8.peg.1855	NODE_1_length_2846042_cov_1532.926957_1518718+114	CDS	hypothetical protein		54905d66fae13c8773237d0aa71b9a56
	fig|184923.8.peg.1856	NODE_1_length_2846042_cov_1532.926957_1518923+795	CDS	Lyzozyme M1 (1,4-beta-N-acetylmuramidase) (EC 3.2.1.17)		e26b8301bedc07bc010f6d3fed15b183
	fig|184923.8.peg.1857	NODE_1_length_2846042_cov_1532.926957_1520641-750	CDS	hypothetical protein		a67c8ee8cb3f9206f288c4a779683ccd
	fig|184923.8.peg.1858	NODE_1_length_2846042_cov_1532.926957_1521399-762	CDS	protein of unknown function DUF159		c4dc3c710d8ab3f1fcdd7a94bcf1b9d2
	fig|184923.8.peg.1859	NODE_1_length_2846042_cov_1532.926957_1522158-747	CDS	GTP-binding protein EngB		ceea38b7f377e9540ed45c9ff25482fa
	fig|184923.8.peg.1860	NODE_1_length_2846042_cov_1532.926957_1523978-1824	CDS	Inner membrane protein translocase and chaperone YidC, long form		739da54e961730bc1f43b8d94012f627
	fig|184923.8.peg.1861	NODE_1_length_2846042_cov_1532.926957_1524577-597	CDS	Ribonuclease P protein component (EC 3.1.26.5)		bee7c226cf00f4440c47342a4b819524
	fig|184923.8.peg.1862	NODE_1_length_2846042_cov_1532.926957_1524927-135	CDS	LSU ribosomal protein L34p		fe258a51306aba3669b555b799d10c60
	fig|184923.8.peg.1863	NODE_1_length_2846042_cov_1532.926957_1525272-285	CDS	hypothetical protein		a730a8243a5c955a4a0a45a0ee8b3fb9
	fig|184923.8.peg.1864	NODE_1_length_2846042_cov_1532.926957_1525636+264	CDS	hypothetical protein		c0241e809b2d41beaa02cbb486f9e0cf
	fig|184923.8.peg.1865	NODE_1_length_2846042_cov_1532.926957_1526084+1308	CDS	protein of unknown function DUF264		9e8f17c0475d27204da7f1ef6c532159
	fig|184923.8.peg.1866	NODE_1_length_2846042_cov_1532.926957_1527561+1356	CDS	conserved hypothetical protein, putative phage associated protein		37893012a67323c09902a9092344914f
	fig|184923.8.peg.1867	NODE_1_length_2846042_cov_1532.926957_1529002+1125	CDS	hypothetical protein		346b0aa23c67309390d7b3a26bec3768
	fig|184923.8.peg.1868	NODE_1_length_2846042_cov_1532.926957_1530305+1518	CDS	conserved hypothetical protein, putative phage associated protein		8ba20c54060370149177bb50cc039f1e
	fig|184923.8.peg.1869	NODE_1_length_2846042_cov_1532.926957_1532514+708	CDS	hypothetical protein		dbe621790018f1e9824a970e53d3deee
	fig|184923.8.peg.1870	NODE_1_length_2846042_cov_1532.926957_1533231+96	CDS	hypothetical protein		9e9d7ac16f0cd73b65b133e84f168026
	fig|184923.8.peg.1871	NODE_1_length_2846042_cov_1532.926957_1533365+300	CDS	hypothetical protein		a8d28aa5f3a7643bc4eb4c2a34a27789
	fig|184923.8.peg.1872	NODE_1_length_2846042_cov_1532.926957_1533719+447	CDS	hypothetical protein		f9599530765079862cbab50d29da78c5
	fig|184923.8.peg.1873	NODE_1_length_2846042_cov_1532.926957_1534433+738	CDS	hypothetical protein		9965e9837bd22d1dc838dad87657bf79
	fig|184923.8.peg.1874	NODE_1_length_2846042_cov_1532.926957_1535172+372	CDS	hypothetical protein		9cc6cdbd8a7b446162b1590ffef5c289
	fig|184923.8.peg.1875	NODE_1_length_2846042_cov_1532.926957_1535582+189	CDS	hypothetical protein		29791bcf224dd69c4db10c4e9499b5a1
	fig|184923.8.peg.1876	NODE_1_length_2846042_cov_1532.926957_1535821+1260	CDS	hypothetical protein		a6fc41dbffb2c89d68f8145c09e6a78d
	fig|184923.8.peg.1877	NODE_1_length_2846042_cov_1532.926957_1537102+1851	CDS	hypothetical protein		ed35135fb6c0e766226a72c9129c05f4
	fig|184923.8.peg.1878	NODE_1_length_2846042_cov_1532.926957_1538954+492	CDS	hypothetical protein		7212435997f25c371671e4ea2dfef2b9
	fig|184923.8.peg.1879	NODE_1_length_2846042_cov_1532.926957_1539445+609	CDS	hypothetical protein		04bd5f5fc4c030261414cf0874e84f35
	fig|184923.8.peg.1880	NODE_1_length_2846042_cov_1532.926957_1540114+864	CDS	hypothetical protein		a6e9129892b360d8c622a791321d261d
	fig|184923.8.peg.1881	NODE_1_length_2846042_cov_1532.926957_1540984+438	CDS	hypothetical protein		cfcbb6cccad61ed27434e7ace023eef7
	fig|184923.8.peg.1882	NODE_1_length_2846042_cov_1532.926957_1541425+2622	CDS	hypothetical protein		a7dd7980355f557b754e4623c1417ab8
	fig|184923.8.peg.1883	NODE_1_length_2846042_cov_1532.926957_1544043+1206	CDS	hypothetical protein		d939348d893b6daae431bf832f4f9b16
	fig|184923.8.peg.1884	NODE_1_length_2846042_cov_1532.926957_1545391+591	CDS	hypothetical protein		efb372e759ec436b1e7ee6f1e25f21dc
	fig|184923.8.peg.1885	NODE_1_length_2846042_cov_1532.926957_1546008+1764	CDS	hypothetical protein		f25d20d1d6575f6cdf11116f3e0299dc
	fig|184923.8.peg.1886	NODE_1_length_2846042_cov_1532.926957_1547776+1842	CDS	hypothetical protein		11a06a6e0dda4bf2a9aff1ad8ecff0d3
	fig|184923.8.peg.1887	NODE_1_length_2846042_cov_1532.926957_1549672+714	CDS	hypothetical protein		8ebe97a2b97ccd6d1c288479a703255f
	fig|184923.8.peg.1888	NODE_1_length_2846042_cov_1532.926957_1550876+309	CDS	hypothetical protein		c06221b3c1afde46c52f0524e414322f
	fig|184923.8.peg.1889	NODE_1_length_2846042_cov_1532.926957_1551583-135	CDS	hypothetical protein		86498f1e75f456da10def1f6f769cbb3
	fig|184923.8.peg.1890	NODE_1_length_2846042_cov_1532.926957_1551598+168	CDS	hypothetical protein		7e7554bf4d86f147679cc8bf56a5cc38
	fig|184923.8.peg.1891	NODE_1_length_2846042_cov_1532.926957_1551831+228	CDS	hypothetical protein		84c87b3e1203251ad3d0708a7e82aedc
	fig|184923.8.peg.1892	NODE_1_length_2846042_cov_1532.926957_1552275+132	CDS	hypothetical protein		89ed519c718af09cbb9cab5edda67e80
	fig|184923.8.peg.1893	NODE_1_length_2846042_cov_1532.926957_1552406+432	CDS	hypothetical protein		703430a354273fa4a1f94cc335e5836c
	fig|184923.8.peg.1894	NODE_1_length_2846042_cov_1532.926957_1552815+453	CDS	hypothetical protein		d57fac2e08d24353d2ff30bc18f7e7f0
	fig|184923.8.repeat.36	NODE_1_length_2846042_cov_1532.926957_1553288+108	repeat	repeat region
	fig|184923.8.peg.1895	NODE_1_length_2846042_cov_1532.926957_1553335+135	CDS	hypothetical protein		274f985de16fd1d06a2531dddfbdf17d
	fig|184923.8.peg.1896	NODE_1_length_2846042_cov_1532.926957_1553670+564	CDS	Glutathione peroxidase (EC 1.11.1.9) @ Thioredoxin peroxidase (EC 1.11.1.15)		00ab14e1ab3da1d6e3cb2d7810bda623
	fig|184923.8.peg.1897	NODE_1_length_2846042_cov_1532.926957_1554335+1302	CDS	Histidinol dehydrogenase (EC 1.1.1.23)		30745b6f1ff0a0d209c88b01daa85d64
	fig|184923.8.peg.1898	NODE_1_length_2846042_cov_1532.926957_1555633+489	CDS	Uncharacterized protein family UPF0262		91b8b0973bd902141f53477e25816a0d
	fig|184923.8.peg.1899	NODE_1_length_2846042_cov_1532.926957_1557287-1059	CDS	FIG00613342: Bacterial patatin-like phospholipase domain containing protein		f11c0a960533c3ad95ba340095dbad7c
	fig|184923.8.peg.1900	NODE_1_length_2846042_cov_1532.926957_1557288+354	CDS	hypothetical protein		54d83e625fcd65eb51ef34c2e38cdb95
	fig|184923.8.peg.1901	NODE_1_length_2846042_cov_1532.926957_1558342-558	CDS	hypothetical protein		466d1011d35176970ad84f214755f2af
	fig|184923.8.peg.1902	NODE_1_length_2846042_cov_1532.926957_1558392+228	CDS	hypothetical protein		21a7cd31bc4b6383212aeb7b5c1074ac
	fig|184923.8.peg.1903	NODE_1_length_2846042_cov_1532.926957_1559903-1059	CDS	GTP 3',8-cyclase (EC 4.1.99.22)		08b10060b5465121f06719011a564378
	fig|184923.8.peg.1904	NODE_1_length_2846042_cov_1532.926957_1559993+381	CDS	FIG00899427: hypothetical protein		e49609e712a27591d7f9b7f70822c321
	fig|184923.8.peg.1905	NODE_1_length_2846042_cov_1532.926957_1560455+237	CDS	bsl4900; hypothetical protein		e596d2a318ee5b6632d6958b812018d6
	fig|184923.8.rna.19	NODE_1_length_2846042_cov_1532.926957_1560804+75	rna	tRNA-Lys-TTT
	fig|184923.8.peg.1906	NODE_1_length_2846042_cov_1532.926957_1560972+243	CDS	hypothetical protein		2c2144f624331621b024acd479be6869
	fig|184923.8.peg.1907	NODE_1_length_2846042_cov_1532.926957_1561998-675	CDS	S-adenosylmethionine:diacylgycerolhomoserine-N-methyltransferase, BtaB protein		e4dee1150d5eb2bc47c2fb8e9f60ec64
	fig|184923.8.peg.1908	NODE_1_length_2846042_cov_1532.926957_1563368-1374	CDS	S-adenosylmethionine:diacylglycerol 3-amino-3-carboxypropyl transferase, BtaA protein		e02adec1ca21c192e151f403bf14de7c
	fig|184923.8.peg.1909	NODE_1_length_2846042_cov_1532.926957_1563593-138	CDS	hypothetical protein		ab9320fe14089e51a9cab5649fb94202
	fig|184923.8.peg.1910	NODE_1_length_2846042_cov_1532.926957_1563821+309	CDS	Septum-associated rare lipoprotein A		858e03fae4da69387db6d447895df527
	fig|184923.8.peg.1911	NODE_1_length_2846042_cov_1532.926957_1565312-1020	CDS	Glycerol-3-phosphate dehydrogenase [NAD(P)+] (EC 1.1.1.94)		da7e8c93ec0e7404f5ba1c4e17a97863
	fig|184923.8.peg.1912	NODE_1_length_2846042_cov_1532.926957_1566208-741	CDS	hypothetical protein		f3a7f8577c924c8e3e906469e32dd2b4
	fig|184923.8.peg.1913	NODE_1_length_2846042_cov_1532.926957_1566936-690	CDS	Pyridoxal phosphate-containing protein YggS		61ff21425f688eda101bc982fa35e316
	fig|184923.8.peg.1914	NODE_1_length_2846042_cov_1532.926957_1567473+453	CDS	Tryptophan-rich sensory protein		a08a4da0c34a0fb853922f08b1f63137
	fig|184923.8.peg.1915	NODE_1_length_2846042_cov_1532.926957_1567936+510	CDS	hypothetical protein		ea3d139505dcc81728cbce4050f5d2a9
	fig|184923.8.peg.1916	NODE_1_length_2846042_cov_1532.926957_1568810-321	CDS	hypothetical protein		6828a7072cc0d0120fcedafda127de57
	fig|184923.8.repeat.37	NODE_1_length_2846042_cov_1532.926957_1568952+258	repeat	repeat region
	fig|184923.8.peg.1917	NODE_1_length_2846042_cov_1532.926957_1569099+207	CDS	hypothetical protein		d47e44f1a3b601856588e48128c24672
	fig|184923.8.peg.1918	NODE_1_length_2846042_cov_1532.926957_1569398+354	CDS	hypothetical protein		3d71fdab2bfe9b1d2d9b39f53f64be55
	fig|184923.8.peg.1919	NODE_1_length_2846042_cov_1532.926957_1569796+114	CDS	hypothetical protein		02d781a5a1c529f25470f2d47dbe43f2
	fig|184923.8.peg.1920	NODE_1_length_2846042_cov_1532.926957_1569957+603	CDS	hypothetical protein		94f14304345e9a158242f2d7f22b2b71
	fig|184923.8.peg.1921	NODE_1_length_2846042_cov_1532.926957_1570589+267	CDS	hypothetical protein		4b94eb873ce6068b891b19786de6a15c
	fig|184923.8.peg.1922	NODE_1_length_2846042_cov_1532.926957_1570848+222	CDS	hypothetical protein		4c713e360f1d2598927d208b278b8024
	fig|184923.8.peg.1923	NODE_1_length_2846042_cov_1532.926957_1571203+243	CDS	hypothetical protein		a46a571d722266ab1aa53a34a3e28bae
	fig|184923.8.peg.1924	NODE_1_length_2846042_cov_1532.926957_1571435+894	CDS	hypothetical protein		dd6fbb10ce0fd26ea94024fe038d6cee
	fig|184923.8.peg.1925	NODE_1_length_2846042_cov_1532.926957_1572325+1947	CDS	hypothetical protein		77fb68bea0cfeb60d5e1cadaafbba544
	fig|184923.8.peg.1926	NODE_1_length_2846042_cov_1532.926957_1574268+492	CDS	hypothetical protein		ecfca261549830829e45ae60d116b1ac
	fig|184923.8.peg.1927	NODE_1_length_2846042_cov_1532.926957_1574770+675	CDS	hypothetical protein		8fcc327669a662c48aa6a7a485690a2d
	fig|184923.8.peg.1928	NODE_1_length_2846042_cov_1532.926957_1575754+2448	CDS	Type I restriction-modification system, restriction subunit R (EC 3.1.21.3)		c241803f1bcb9c88da6da3c9e228a40e
	fig|184923.8.peg.1929	NODE_1_length_2846042_cov_1532.926957_1578205+1458	CDS	Type I restriction-modification system, DNA-methyltransferase subunit M (EC 2.1.1.72)		0b529782423eebd206b0334241c43fcc
	fig|184923.8.peg.1930	NODE_1_length_2846042_cov_1532.926957_1579681+357	CDS	hypothetical protein		1e71350a8a2acc7d1d318ac1a19f3a70
	fig|184923.8.peg.1931	NODE_1_length_2846042_cov_1532.926957_1580030+366	CDS	Protein of unknown function DUF86, BT0167 group		cad539b1342bcefaa95d50419d1a01d8
	fig|184923.8.peg.1932	NODE_1_length_2846042_cov_1532.926957_1580392+1713	CDS	Type I restriction-modification system, specificity subunit S		550749d8e278f92e8f7a33ab66fa61f9
	fig|184923.8.peg.1933	NODE_1_length_2846042_cov_1532.926957_1582101+861	CDS	hypothetical protein		2cad6d064fd4aacfbae084296a993f7b
	fig|184923.8.peg.1934	NODE_1_length_2846042_cov_1532.926957_1583063+846	CDS	Hypothetical protein Thimo_1124		93f0e052eeef7ed3d3663d773841d5e9
	fig|184923.8.repeat.38	NODE_1_length_2846042_cov_1532.926957_1585234+258	repeat	repeat region
	fig|184923.8.rna.20	NODE_1_length_2846042_cov_1532.926957_1585559-74	rna	tRNA-Gln-CTG
	fig|184923.8.peg.1935	NODE_1_length_2846042_cov_1532.926957_1586711-1014	CDS	Cytochrome d ubiquinol oxidase subunit II (EC 1.10.3.-)		109b6ce442ac2027e931ce3efaa9b665
	fig|184923.8.peg.1936	NODE_1_length_2846042_cov_1532.926957_1588105-1395	CDS	Cytochrome d ubiquinol oxidase subunit I (EC 1.10.3.-)		bb58848d403870711870bce14e772306
	fig|184923.8.peg.1937	NODE_1_length_2846042_cov_1532.926957_1589172-780	CDS	Molybdopterin-synthase adenylyltransferase (EC 2.7.7.80)		0c2c257539c58f75786f212fb2f80597
	fig|184923.8.peg.1938	NODE_1_length_2846042_cov_1532.926957_1590988-1722	CDS	Type I secretion system ATPase		e3a302a8732b2c64bc498d4cf738062c
	fig|184923.8.peg.1939	NODE_1_length_2846042_cov_1532.926957_1592000-381	CDS	hypothetical protein		05e60eafbbeebe276a43971c4106ead4
	fig|184923.8.peg.1940	NODE_1_length_2846042_cov_1532.926957_1592288+1662	CDS	Phosphodiesterase/alkaline phosphatase D		19d9b1b2ecd336ae53459e19922529b1
	fig|184923.8.peg.1941	NODE_1_length_2846042_cov_1532.926957_1595062-1071	CDS	hypothetical protein		9f92e14f091ffe7684a26950de06f048
[truncated: 2,251 more rows]
