# Supplementary material for: Phylogeny and Metabolic Potential of the Methanotrophic Lineage MO3 in Beijerinckiaceae from the Paddy Soil through Metagenome-Assembled Genome Reconstruction
Source: Microorganisms. 2022 May 1;10(5):955. doi: 10.3390/microorganisms10050955 (PMC9145241; doi:10.3390/microorganisms10050955)
Supplement: Supplementary file 1 [file microorganisms-10-00955-s001.zip › Table S4.xlsx]

## Sheet: Sheet1
	Query	KO	Definition	Score	Second best
	NODE_139_length_195309_cov_1599.103793_1			3	K18691	1
	NODE_139_length_195309_cov_1599.103793_2
	NODE_139_length_195309_cov_1599.103793_3			16
	NODE_139_length_195309_cov_1599.103793_4			2	K01812	1
	NODE_139_length_195309_cov_1599.103793_5	K01153	hsdR; type I restriction enzyme, R subunit [EC:3.1.21.3]	535
	NODE_139_length_195309_cov_1599.103793_6	K01154	hsdS; type I restriction enzyme, S subunit [EC:3.1.21.3]	57
	NODE_139_length_195309_cov_1599.103793_7	K03427	hsdM; type I restriction enzyme M protein [EC:2.1.1.72]	314
	NODE_139_length_195309_cov_1599.103793_8			19
	NODE_139_length_195309_cov_1599.103793_9			4	K02565	1
	NODE_139_length_195309_cov_1599.103793_10			10	K07733	1
	NODE_139_length_195309_cov_1599.103793_11			243
	NODE_139_length_195309_cov_1599.103793_12			11
	NODE_139_length_195309_cov_1599.103793_13			2	K07104	1
	NODE_139_length_195309_cov_1599.103793_14	K13588	chpT; histidine phosphotransferase ChpT	115
	NODE_139_length_195309_cov_1599.103793_15	K01847	MUT; methylmalonyl-CoA mutase [EC:5.4.99.2]	232
	NODE_139_length_195309_cov_1599.103793_16	K03153	thiO; glycine oxidase [EC:1.4.3.19]	163
	NODE_139_length_195309_cov_1599.103793_17	K03149	thiG; thiazole synthase [EC:2.8.1.10]	191
	NODE_139_length_195309_cov_1599.103793_18	K00788	thiE; thiamine-phosphate pyrophosphorylase [EC:2.5.1.3]	131
	NODE_139_length_195309_cov_1599.103793_19			5	K12368	1
	NODE_139_length_195309_cov_1599.103793_20	K09987	K09987; uncharacterized protein	163
	NODE_139_length_195309_cov_1599.103793_21			9	K08316	1
	NODE_139_length_195309_cov_1599.103793_22	K01879	glyS; glycyl-tRNA synthetase beta chain [EC:6.1.1.14]	319
	NODE_139_length_195309_cov_1599.103793_23			117
	NODE_139_length_195309_cov_1599.103793_24			9	K15256	3
	NODE_139_length_195309_cov_1599.103793_25	K13010	per, rfbE; perosamine synthetase [EC:2.6.1.102]	200
	NODE_139_length_195309_cov_1599.103793_26	K01790	rfbC, rmlC; dTDP-4-dehydrorhamnose 3,5-epimerase [EC:5.1.3.13]	114
	NODE_139_length_195309_cov_1599.103793_27			244
	NODE_139_length_195309_cov_1599.103793_28			29	K12263	1
	NODE_139_length_195309_cov_1599.103793_29	K00643	E2.3.1.37, ALAS; 5-aminolevulinate synthase [EC:2.3.1.37]	213
	NODE_139_length_195309_cov_1599.103793_30	K08679	GAE, cap1J; UDP-glucuronate 4-epimerase [EC:5.1.3.6]	199
	NODE_139_length_195309_cov_1599.103793_31			10
	NODE_139_length_195309_cov_1599.103793_32			25	K03724
	NODE_139_length_195309_cov_1599.103793_33			32
	NODE_139_length_195309_cov_1599.103793_34			186
	NODE_139_length_195309_cov_1599.103793_35			5	K19813	1
	NODE_139_length_195309_cov_1599.103793_36			4	K12072	1
	NODE_139_length_195309_cov_1599.103793_37			53
	NODE_139_length_195309_cov_1599.103793_38	K17226	soxY; sulfur-oxidizing protein SoxY	94
	NODE_139_length_195309_cov_1599.103793_39			113
	NODE_139_length_195309_cov_1599.103793_40	K03521	fixA, etfB; electron transfer flavoprotein beta subunit	185
	NODE_139_length_195309_cov_1599.103793_41	K03522	fixB, etfA; electron transfer flavoprotein alpha subunit	203
	NODE_139_length_195309_cov_1599.103793_42	K00074	paaH, hbd, fadB, mmgB; 3-hydroxybutyryl-CoA dehydrogenase [EC:1.1.1.157]	226
	NODE_139_length_195309_cov_1599.103793_43			155
	NODE_139_length_195309_cov_1599.103793_44	K01939	purA, ADSS; adenylosuccinate synthase [EC:6.3.4.4]	489
	NODE_139_length_195309_cov_1599.103793_45			28
	NODE_139_length_195309_cov_1599.103793_46	K03564	BCP, PRXQ, DOT5; thioredoxin-dependent peroxiredoxin [EC:1.11.1.24]	63
	NODE_139_length_195309_cov_1599.103793_47			330
	NODE_139_length_195309_cov_1599.103793_48	K01866	YARS, tyrS; tyrosyl-tRNA synthetase [EC:6.1.1.1]	312
	NODE_139_length_195309_cov_1599.103793_49			2	K02952	1
	NODE_139_length_195309_cov_1599.103793_50			215
	NODE_139_length_195309_cov_1599.103793_51	K06213	mgtE; magnesium transporter	267
	NODE_139_length_195309_cov_1599.103793_52	K16079	omp31; outer membrane immunogenic protein	52
	NODE_139_length_195309_cov_1599.103793_53			74
	NODE_139_length_195309_cov_1599.103793_54			138	K00118	35
	NODE_139_length_195309_cov_1599.103793_55			106	K20276	1
	NODE_139_length_195309_cov_1599.103793_56			1	K02114	1
	NODE_139_length_195309_cov_1599.103793_57			5	K03072	1
	NODE_139_length_195309_cov_1599.103793_58	K01698	hemB, ALAD; porphobilinogen synthase [EC:4.2.1.24]	93
	NODE_139_length_195309_cov_1599.103793_59	K02871	RP-L13, MRPL13, rplM; large subunit ribosomal protein L13	185
	NODE_139_length_195309_cov_1599.103793_60	K02996	RP-S9, MRPS9, rpsI; small subunit ribosomal protein S9	155
	NODE_139_length_195309_cov_1599.103793_61			11	K08884	1
	NODE_139_length_195309_cov_1599.103793_62	K01873	VARS, valS; valyl-tRNA synthetase [EC:6.1.1.9]	625
	NODE_139_length_195309_cov_1599.103793_63
	NODE_139_length_195309_cov_1599.103793_64	K11605	sitC; manganese/iron transport system permease protein	169	K11602	15
	NODE_139_length_195309_cov_1599.103793_65	K11607	sitB; manganese/iron transport system ATP-binding protein	123
	NODE_139_length_195309_cov_1599.103793_66	K11604	sitA; manganese/iron transport system substrate-binding protein	173
	NODE_139_length_195309_cov_1599.103793_67	K11924	mntR; DtxR family transcriptional regulator, manganese transport regulator	73
	NODE_139_length_195309_cov_1599.103793_68	K07126	K07126; uncharacterized protein	115
	NODE_139_length_195309_cov_1599.103793_69			72
	NODE_139_length_195309_cov_1599.103793_70	K03789	rimI; [ribosomal protein S18]-alanine N-acetyltransferase [EC:2.3.1.266]	38
	NODE_139_length_195309_cov_1599.103793_71	K06168	miaB; tRNA-2-methylthio-N6-dimethylallyladenosine synthase [EC:2.8.4.3]	270
	NODE_139_length_195309_cov_1599.103793_72	K06217	phoH, phoL; phosphate starvation-inducible protein PhoH and related proteins	222
	NODE_139_length_195309_cov_1599.103793_73	K07042	ybeY, yqfG; probable rRNA maturation factor	42
	NODE_139_length_195309_cov_1599.103793_74			151
	NODE_139_length_195309_cov_1599.103793_75	K11754	folC; dihydrofolate synthase / folylpolyglutamate synthase [EC:6.3.2.12 6.3.2.17]	253
	NODE_139_length_195309_cov_1599.103793_76	K01963	accD; acetyl-CoA carboxylase carboxyl transferase subunit beta [EC:6.4.1.2 2.1.3.15]	279
	NODE_139_length_195309_cov_1599.103793_77	K01695	trpA; tryptophan synthase alpha chain [EC:4.2.1.20]	172
	NODE_139_length_195309_cov_1599.103793_78
	NODE_139_length_195309_cov_1599.103793_79	K22747	AIFM3; apoptosis-inducing factor 3	74
	NODE_139_length_195309_cov_1599.103793_80			18	K11381	1
	NODE_139_length_195309_cov_1599.103793_81			129
	NODE_139_length_195309_cov_1599.103793_82	K16370	pfkB; 6-phosphofructokinase 2 [EC:2.7.1.11]	187
	NODE_139_length_195309_cov_1599.103793_83	K03841	FBP, fbp; fructose-1,6-bisphosphatase I [EC:3.1.3.11]	182
	NODE_139_length_195309_cov_1599.103793_84	K00855	PRK, prkB; phosphoribulokinase [EC:2.7.1.19]	233
	NODE_139_length_195309_cov_1599.103793_85	K00615	E2.2.1.1, tktA, tktB; transketolase [EC:2.2.1.1]	402
	NODE_139_length_195309_cov_1599.103793_86	K01624	FBA, fbaA; fructose-bisphosphate aldolase, class II [EC:4.1.2.13]	378
	NODE_139_length_195309_cov_1599.103793_87	K01783	rpe, RPE; ribulose-phosphate 3-epimerase [EC:5.1.3.1]	141
	NODE_139_length_195309_cov_1599.103793_88			102
	NODE_139_length_195309_cov_1599.103793_89			52
	NODE_139_length_195309_cov_1599.103793_90	K07232	CHAC, chaC; glutathione-specific gamma-glutamylcyclotransferase [EC:4.3.2.7]	81
	NODE_139_length_195309_cov_1599.103793_91			13	K03087	1
	NODE_139_length_195309_cov_1599.103793_92	K00655	plsC; 1-acyl-sn-glycerol-3-phosphate acyltransferase [EC:2.3.1.51]	120
	NODE_139_length_195309_cov_1599.103793_93	K01476	E3.5.3.1, rocF, arg; arginase [EC:3.5.3.1]	62
	NODE_139_length_195309_cov_1599.103793_94	K24163	nhaK; monovalent cation/hydrogen antiporter	288
	NODE_139_length_195309_cov_1599.103793_95			52
	NODE_139_length_195309_cov_1599.103793_96	K01825	fadB; 3-hydroxyacyl-CoA dehydrogenase / enoyl-CoA hydratase / 3-hydroxybutyryl-CoA epimerase / enoyl-CoA isomerase [EC:1.1.1.35 4.2.1.17 5.1.2.3 5.3.3.8]	352
	NODE_139_length_195309_cov_1599.103793_97	K07289	asmA; AsmA protein	167
	NODE_139_length_195309_cov_1599.103793_98			53
	NODE_139_length_195309_cov_1599.103793_99			19
	NODE_139_length_195309_cov_1599.103793_100			3	K01719	1
	NODE_139_length_195309_cov_1599.103793_101	K15778	pmm-pgm; phosphomannomutase / phosphoglucomutase [EC:5.4.2.8 5.4.2.2]	419
	NODE_139_length_195309_cov_1599.103793_102	K06195	apaG; ApaG protein	86
	NODE_139_length_195309_cov_1599.103793_103	K01438	argE; acetylornithine deacetylase [EC:3.5.1.16]	236
	NODE_139_length_195309_cov_1599.103793_104			5
	NODE_139_length_195309_cov_1599.103793_105			6	K12132	1
	NODE_139_length_195309_cov_1599.103793_106			6	K12132	1
	NODE_139_length_195309_cov_1599.103793_107	K23163	sbp; sulfate/thiosulfate transport system substrate-binding protein	176
	NODE_139_length_195309_cov_1599.103793_108	K02046	cysU; sulfate/thiosulfate transport system permease protein	160
	NODE_139_length_195309_cov_1599.103793_109	K02047	cysW; sulfate/thiosulfate transport system permease protein	89
	NODE_139_length_195309_cov_1599.103793_110	K02045	cysA; sulfate/thiosulfate transport system ATP-binding protein [EC:7.3.2.3]	204
	NODE_139_length_195309_cov_1599.103793_111	K01740	metY; O-acetylhomoserine (thiol)-lyase [EC:2.5.1.49]	209
	NODE_139_length_195309_cov_1599.103793_112			152
	NODE_139_length_195309_cov_1599.103793_113			11	K15352	1
	NODE_139_length_195309_cov_1599.103793_114			108
	NODE_139_length_195309_cov_1599.103793_115	K11473	glcF; glycolate oxidase iron-sulfur subunit	273
	NODE_139_length_195309_cov_1599.103793_116	K11472	glcE; glycolate oxidase FAD binding subunit	180
	NODE_139_length_195309_cov_1599.103793_117	K20866	yihX; glucose-1-phosphatase [EC:3.1.3.10]	42	K01560	1
	NODE_139_length_195309_cov_1599.103793_118			1	K04014	1
	NODE_139_length_195309_cov_1599.103793_119			1	K00799	1
	NODE_139_length_195309_cov_1599.103793_120	K01878	glyQ; glycyl-tRNA synthetase alpha chain [EC:6.1.1.14]	197
	NODE_139_length_195309_cov_1599.103793_121			3	K06969	1
	NODE_139_length_195309_cov_1599.103793_122			81
	NODE_139_length_195309_cov_1599.103793_123			51
	NODE_139_length_195309_cov_1599.103793_124	K02523	ispB; octaprenyl-diphosphate synthase [EC:2.5.1.90]	352
	NODE_139_length_195309_cov_1599.103793_125			203
	NODE_139_length_195309_cov_1599.103793_126			195
	NODE_139_length_195309_cov_1599.103793_127			296
	NODE_139_length_195309_cov_1599.103793_128	K00919	ispE; 4-diphosphocytidyl-2-C-methyl-D-erythritol kinase [EC:2.7.1.148]	199
	NODE_139_length_195309_cov_1599.103793_129	K01821	praC, xylH; 4-oxalocrotonate tautomerase [EC:5.3.2.6]	37	K06893	1
	NODE_139_length_195309_cov_1599.103793_130			108	K21747	27
	NODE_139_length_195309_cov_1599.103793_131			3	K00571	2
	NODE_139_length_195309_cov_1599.103793_132			12	K07316	10
	NODE_139_length_195309_cov_1599.103793_133			126
	NODE_139_length_195309_cov_1599.103793_134	K03670	mdoG; periplasmic glucans biosynthesis protein	385
	NODE_139_length_195309_cov_1599.103793_135			22	K13292	1
	NODE_139_length_195309_cov_1599.103793_136	K01897	ACSL, fadD; long-chain acyl-CoA synthetase [EC:6.2.1.3]	381
	NODE_139_length_195309_cov_1599.103793_137			22
	NODE_139_length_195309_cov_1599.103793_138			8	K01933	1
	NODE_139_length_195309_cov_1599.103793_139			84
	NODE_139_length_195309_cov_1599.103793_140			66	K03088	18
	NODE_139_length_195309_cov_1599.103793_141			42
	NODE_139_length_195309_cov_1599.103793_142	K09930	K09930; uncharacterized protein	161
	NODE_139_length_195309_cov_1599.103793_143			139
	NODE_139_length_195309_cov_1599.103793_144	K15977	K15977; putative oxidoreductase	61
	NODE_139_length_195309_cov_1599.103793_145
	NODE_139_length_195309_cov_1599.103793_146	K00767	nadC, QPRT; nicotinate-nucleotide pyrophosphorylase (carboxylating) [EC:2.4.2.19]	234
	NODE_139_length_195309_cov_1599.103793_147	K15762	tmoC, tbuB, touC; toluene monooxygenase system ferredoxin subunit	38
	NODE_139_length_195309_cov_1599.103793_148	K07267	oprB; porin	114
	NODE_139_length_195309_cov_1599.103793_149			8	K11209	1
	NODE_139_length_195309_cov_1599.103793_150	K00278	nadB; L-aspartate oxidase [EC:1.4.3.16]	275
	NODE_139_length_195309_cov_1599.103793_151	K03517	nadA; quinolinate synthase [EC:2.5.1.72]	313
	NODE_139_length_195309_cov_1599.103793_152			136
	NODE_139_length_195309_cov_1599.103793_153			186
	NODE_139_length_195309_cov_1599.103793_154			17
	NODE_139_length_195309_cov_1599.103793_155	K07090	K07090; uncharacterized protein	65
	NODE_139_length_195309_cov_1599.103793_156	K07219	K07219; putative molybdopterin biosynthesis protein	167
	NODE_139_length_195309_cov_1599.103793_157	K04485	radA, sms; DNA repair protein RadA/Sms	290
	NODE_139_length_195309_cov_1599.103793_158	K03100	lepB; signal peptidase I [EC:3.4.21.89]	216
	NODE_139_length_195309_cov_1599.103793_159	K03685	rnc, DROSHA, RNT1; ribonuclease III [EC:3.1.26.3]	122
	NODE_139_length_195309_cov_1599.103793_160	K03595	era, ERAL1; GTPase	211
	NODE_139_length_195309_cov_1599.103793_161			3	K03088	1
	NODE_139_length_195309_cov_1599.103793_162	K00208	fabI; enoyl-[acyl-carrier protein] reductase I [EC:1.3.1.9 1.3.1.10]	187
	NODE_139_length_195309_cov_1599.103793_163	K00647	fabB; 3-oxoacyl-[acyl-carrier-protein] synthase I [EC:2.3.1.41]	346
	NODE_139_length_195309_cov_1599.103793_164	K01716	fabA; 3-hydroxyacyl-[acyl-carrier protein] dehydratase / trans-2-decenoyl-[acyl-carrier protein] isomerase [EC:4.2.1.59 5.3.3.14]	192
	NODE_139_length_195309_cov_1599.103793_165	K01126	E3.1.4.46, glpQ, ugpQ; glycerophosphoryl diester phosphodiesterase [EC:3.1.4.46]	309
	NODE_139_length_195309_cov_1599.103793_166			116
	NODE_139_length_195309_cov_1599.103793_167			6	K07740	1
	NODE_139_length_195309_cov_1599.103793_168			90
	NODE_139_length_195309_cov_1599.103793_169			11	K14987	10
	NODE_139_length_195309_cov_1599.103793_170	K00382	DLD, lpd, pdhD; dihydrolipoamide dehydrogenase [EC:1.8.1.4]	355
	NODE_139_length_195309_cov_1599.103793_171			38
	NODE_139_length_195309_cov_1599.103793_172			81
	NODE_139_length_195309_cov_1599.103793_173
	NODE_139_length_195309_cov_1599.103793_174			41	K19429	7
	NODE_139_length_195309_cov_1599.103793_175			1
	NODE_139_length_195309_cov_1599.103793_176			55
	NODE_139_length_195309_cov_1599.103793_177	K16567	exoQ; exopolysaccharide production protein ExoQ	28
	NODE_139_length_195309_cov_1599.103793_178	K19294	algI; alginate O-acetyltransferase complex protein AlgI	329
	NODE_139_length_195309_cov_1599.103793_179			18	K00845	1
	NODE_139_length_195309_cov_1599.103793_180	K16556	exoM; succinoglycan biosynthesis protein ExoM [EC:2.4.-.-]	72
	NODE_139_length_195309_cov_1599.103793_181	K00554	trmD; tRNA (guanine37-N1)-methyltransferase [EC:2.1.1.228]	176
	NODE_139_length_195309_cov_1599.103793_182	K03585	acrA, mexA, adeI, smeD, mtrC, cmeA; membrane fusion protein, multidrug efflux system	185
	NODE_139_length_195309_cov_1599.103793_183
	NODE_1654_length_28295_cov_1493.148584_1
	NODE_1654_length_28295_cov_1493.148584_2			57
	NODE_1654_length_28295_cov_1493.148584_3			2	K15984	1
	NODE_1654_length_28295_cov_1493.148584_4	K02806	ptsN; nitrogen PTS system EIIA component [EC:2.7.1.-]	74
	NODE_1654_length_28295_cov_1493.148584_5	K07667	kdpE; two-component system, OmpR family, KDP operon response regulator KdpE	133
	NODE_1654_length_28295_cov_1493.148584_6	K07646	kdpD; two-component system, OmpR family, sensor histidine kinase KdpD [EC:2.7.13.3]	502
	NODE_1654_length_28295_cov_1493.148584_7	K01548	kdpC; potassium-transporting ATPase KdpC subunit	167
	NODE_1654_length_28295_cov_1493.148584_8	K01547	kdpB; potassium-transporting ATPase ATP-binding subunit [EC:7.2.2.6]	485
	NODE_1654_length_28295_cov_1493.148584_9	K01546	kdpA; potassium-transporting ATPase potassium-binding subunit	380
	NODE_1654_length_28295_cov_1493.148584_10			18
	NODE_1654_length_28295_cov_1493.148584_11
	NODE_1654_length_28295_cov_1493.148584_12	K00945	cmk; CMP/dCMP kinase [EC:2.7.4.25]	112
	NODE_1654_length_28295_cov_1493.148584_13	K00800	aroA; 3-phosphoshikimate 1-carboxyvinyltransferase [EC:2.5.1.19]	356
	NODE_1654_length_28295_cov_1493.148584_14			21
	NODE_1654_length_28295_cov_1493.148584_15	K17734	aprX; serine protease AprX [EC:3.4.21.-]	34
	NODE_1654_length_28295_cov_1493.148584_16			30	K06889	1
	NODE_1654_length_28295_cov_1493.148584_17			3	K06178	1
	NODE_1654_length_28295_cov_1493.148584_18			10	K05888	4
	NODE_1654_length_28295_cov_1493.148584_19			8	K06152	1
	NODE_1654_length_28295_cov_1493.148584_20			161
	NODE_1654_length_28295_cov_1493.148584_21			20	K02519	1
	NODE_1654_length_28295_cov_1493.148584_22			7
	NODE_1654_length_28295_cov_1493.148584_23	K02498	hemY; HemY protein	165
	NODE_1654_length_28295_cov_1493.148584_24
	NODE_1654_length_28295_cov_1493.148584_25
	NODE_1_length_2846042_cov_1532.926957_1
	NODE_1_length_2846042_cov_1532.926957_2			11	K07334	6
	NODE_1_length_2846042_cov_1532.926957_3	K18831	higA; HTH-type transcriptional regulator / antitoxin HigA	138
	NODE_1_length_2846042_cov_1532.926957_4			9	K02030	1
	NODE_1_length_2846042_cov_1532.926957_5			29	K03124	1
	NODE_1_length_2846042_cov_1532.926957_6			38	K07316	1
	NODE_1_length_2846042_cov_1532.926957_7	K09945	K09945; uncharacterized protein	52
	NODE_1_length_2846042_cov_1532.926957_8	K01892	HARS, hisS; histidyl-tRNA synthetase [EC:6.1.1.21]	330
	NODE_1_length_2846042_cov_1532.926957_9			112
	NODE_1_length_2846042_cov_1532.926957_10			34
	NODE_1_length_2846042_cov_1532.926957_11			7	K19165	1
	NODE_1_length_2846042_cov_1532.926957_12	K02502	hisZ; ATP phosphoribosyltransferase regulatory subunit	231
	NODE_1_length_2846042_cov_1532.926957_13	K00765	hisG; ATP phosphoribosyltransferase [EC:2.4.2.17]	206
	NODE_1_length_2846042_cov_1532.926957_14			236
	NODE_1_length_2846042_cov_1532.926957_15			27	K00568	1
	NODE_1_length_2846042_cov_1532.926957_16			32
	NODE_1_length_2846042_cov_1532.926957_17			2	K01174	1
	NODE_1_length_2846042_cov_1532.926957_18	K05951	draT; NAD+---dinitrogen-reductase ADP-D-ribosyltransferase [EC:2.4.2.37]	173
	NODE_1_length_2846042_cov_1532.926957_19	K05521	draG; ADP-ribosyl-[dinitrogen reductase] hydrolase [EC:3.2.2.24]	221
	NODE_1_length_2846042_cov_1532.926957_20			2	K00681	1
	NODE_1_length_2846042_cov_1532.926957_21			37	K12137	1
	NODE_1_length_2846042_cov_1532.926957_22	K12137	hyfB; hydrogenase-4 component B [EC:1.-.-.-]	387
	NODE_1_length_2846042_cov_1532.926957_23			194
	NODE_1_length_2846042_cov_1532.926957_24	K12140	hyfE; hydrogenase-4 component E [EC:1.-.-.-]	212
	NODE_1_length_2846042_cov_1532.926957_25	K12141	hyfF; hydrogenase-4 component F [EC:1.-.-.-]	471
	NODE_1_length_2846042_cov_1532.926957_26			301
	NODE_1_length_2846042_cov_1532.926957_27			150
	NODE_1_length_2846042_cov_1532.926957_28			48	K11153	26
	NODE_1_length_2846042_cov_1532.926957_29			64
	NODE_1_length_2846042_cov_1532.926957_30			273	K05275	22
	NODE_1_length_2846042_cov_1532.926957_31	K01286	E3.4.16.4; D-alanyl-D-alanine carboxypeptidase [EC:3.4.16.4]	130
	NODE_1_length_2846042_cov_1532.926957_32	K05367	pbpC; penicillin-binding protein 1C [EC:2.4.1.129]	344
	NODE_1_length_2846042_cov_1532.926957_33	K06894	yfhM; alpha-2-macroglobulin	847
	NODE_1_length_2846042_cov_1532.926957_34	K07027	K07027; glycosyltransferase 2 family protein	138
	NODE_1_length_2846042_cov_1532.926957_35	K22468	ppk2; polyphosphate kinase [EC:2.7.4.34]	171
	NODE_1_length_2846042_cov_1532.926957_36	K07636	phoR; two-component system, OmpR family, phosphate regulon sensor histidine kinase PhoR [EC:2.7.13.3]	175
	NODE_1_length_2846042_cov_1532.926957_37	K02040	pstS; phosphate transport system substrate-binding protein	216
	NODE_1_length_2846042_cov_1532.926957_38	K02037	pstC; phosphate transport system permease protein	287
	NODE_1_length_2846042_cov_1532.926957_39	K02038	pstA; phosphate transport system permease protein	244
	NODE_1_length_2846042_cov_1532.926957_40	K02036	pstB; phosphate transport system ATP-binding protein [EC:7.3.2.1]	132
	NODE_1_length_2846042_cov_1532.926957_41	K02039	phoU; phosphate transport system protein	160
	NODE_1_length_2846042_cov_1532.926957_42	K07657	phoB; two-component system, OmpR family, phosphate regulon response regulator PhoB	187
	NODE_1_length_2846042_cov_1532.926957_43			159
	NODE_1_length_2846042_cov_1532.926957_44	K04083	hslO; molecular chaperone Hsp33	265
	NODE_1_length_2846042_cov_1532.926957_45	K00611	OTC, argF, argI; ornithine carbamoyltransferase [EC:2.1.3.3]	248
	NODE_1_length_2846042_cov_1532.926957_46	K00821	argD; acetylornithine/N-succinyldiaminopimelate aminotransferase [EC:2.6.1.11 2.6.1.17]	217
	NODE_1_length_2846042_cov_1532.926957_47			2	K02335	1
	NODE_1_length_2846042_cov_1532.926957_48	K13583	gcrA; GcrA cell cycle regulator	53
	NODE_1_length_2846042_cov_1532.926957_49	K03977	engA, der; GTPase	316
	NODE_1_length_2846042_cov_1532.926957_50			63
	NODE_1_length_2846042_cov_1532.926957_51			106
	NODE_1_length_2846042_cov_1532.926957_52			38	K02343	1
	NODE_1_length_2846042_cov_1532.926957_53	K03606	wcaJ; putative colanic acid biosysnthesis UDP-glucose lipid carrier transferase	64
	NODE_1_length_2846042_cov_1532.926957_54	K02533	lasT; tRNA/rRNA methyltransferase [EC:2.1.1.-]	200
	NODE_1_length_2846042_cov_1532.926957_55	K12132	prkC, stkP; eukaryotic-like serine/threonine-protein kinase [EC:2.7.11.1]	58	K08884	12
	NODE_1_length_2846042_cov_1532.926957_56			27	K20074	21
	NODE_1_length_2846042_cov_1532.926957_57	K11890	impM; type VI secretion system protein ImpM	60
	NODE_1_length_2846042_cov_1532.926957_58	K11891	impL, vasK, icmF; type VI secretion system protein ImpL	417
	NODE_1_length_2846042_cov_1532.926957_59	K11892	impK, ompA, vasF, dotU; type VI secretion system protein ImpK	140
	NODE_1_length_2846042_cov_1532.926957_60	K11894	impI, vasC; type VI secretion system protein ImpI	130
	NODE_1_length_2846042_cov_1532.926957_61			9	K01933	1
	NODE_1_length_2846042_cov_1532.926957_62			180
	NODE_1_length_2846042_cov_1532.926957_63	K21498	higA-1; antitoxin HigA-1	56
	NODE_1_length_2846042_cov_1532.926957_64	K01673	cynT, can; carbonic anhydrase [EC:4.2.1.1]	159
	NODE_1_length_2846042_cov_1532.926957_65	K00570	pmtA; phosphatidylethanolamine/phosphatidyl-N-methylethanolamine N-methyltransferase [EC:2.1.1.17 2.1.1.71]	105
	NODE_1_length_2846042_cov_1532.926957_66	K02959	RP-S16, MRPS16, rpsP; small subunit ribosomal protein S16	82
	NODE_1_length_2846042_cov_1532.926957_67			33
	NODE_1_length_2846042_cov_1532.926957_68			11	K18534	2
	NODE_1_length_2846042_cov_1532.926957_69			34
	NODE_1_length_2846042_cov_1532.926957_70	K09688	kpsM; capsular polysaccharide transport system permease protein	76
	NODE_1_length_2846042_cov_1532.926957_71			102
	NODE_1_length_2846042_cov_1532.926957_72	K08300	rne; ribonuclease E [EC:3.1.26.12]	311
	NODE_1_length_2846042_cov_1532.926957_73
	NODE_1_length_2846042_cov_1532.926957_74	K01448	amiABC; N-acetylmuramoyl-L-alanine amidase [EC:3.5.1.28]	134
	NODE_1_length_2846042_cov_1532.926957_75			10	K03527	1
	NODE_1_length_2846042_cov_1532.926957_76	K10946	pmoC-amoC; methane/ammonia monooxygenase subunit C	186
	NODE_1_length_2846042_cov_1532.926957_77	K10944	pmoA-amoA; methane/ammonia monooxygenase subunit A [EC:1.14.18.3 1.14.99.39]	157
	NODE_1_length_2846042_cov_1532.926957_78	K10945	pmoB-amoB; methane/ammonia monooxygenase subunit B	205
	NODE_1_length_2846042_cov_1532.926957_79			22	K03119	1
	NODE_1_length_2846042_cov_1532.926957_80			16	K07058	1
	NODE_1_length_2846042_cov_1532.926957_81	K01507	ppa; inorganic pyrophosphatase [EC:3.6.1.1]	133
	NODE_1_length_2846042_cov_1532.926957_82			139
	NODE_1_length_2846042_cov_1532.926957_83	K02005	ABC.CD.TX; HlyD family secretion protein	12
	NODE_1_length_2846042_cov_1532.926957_84			584
	NODE_1_length_2846042_cov_1532.926957_85	K01693	hisB; imidazoleglycerol-phosphate dehydratase [EC:4.2.1.19]	146
	NODE_1_length_2846042_cov_1532.926957_86			23
	NODE_1_length_2846042_cov_1532.926957_87	K02501	hisH; imidazole glycerol-phosphate synthase subunit HisH [EC:4.3.2.10]	154
	NODE_1_length_2846042_cov_1532.926957_88	K01814	hisA; phosphoribosylformimino-5-aminoimidazole carboxamide ribotide isomerase [EC:5.3.1.16]	171
	NODE_1_length_2846042_cov_1532.926957_89	K02500	hisF; imidazole glycerol-phosphate synthase subunit HisF [EC:4.3.2.10]	188
	NODE_1_length_2846042_cov_1532.926957_90	K01523	hisE; phosphoribosyl-ATP pyrophosphohydrolase [EC:3.6.1.31]	52
	NODE_1_length_2846042_cov_1532.926957_91	K00867	coaA; type I pantothenate kinase [EC:2.7.1.33]	219
	NODE_1_length_2846042_cov_1532.926957_92	K04079	HSP90A, htpG; molecular chaperone HtpG	379
	NODE_1_length_2846042_cov_1532.926957_93	K02493	hemK, prmC, HEMK; release factor glutamine methyltransferase [EC:2.1.1.297]	81
	NODE_1_length_2846042_cov_1532.926957_94			18
	NODE_1_length_2846042_cov_1532.926957_95
	NODE_1_length_2846042_cov_1532.926957_96	K03695	clpB; ATP-dependent Clp protease ATP-binding subunit ClpB	703
	NODE_1_length_2846042_cov_1532.926957_97			14	K00940	1
	NODE_1_length_2846042_cov_1532.926957_98			16	K13875	1
	NODE_1_length_2846042_cov_1532.926957_99	K00537	arsC; arsenate reductase (glutaredoxin) [EC:1.20.4.1]	80
	NODE_1_length_2846042_cov_1532.926957_100	K03640	pal; peptidoglycan-associated lipoprotein	105
	NODE_1_length_2846042_cov_1532.926957_101			65	K21919	10
	NODE_1_length_2846042_cov_1532.926957_102			6	K15977	1
	NODE_1_length_2846042_cov_1532.926957_103	K02014	TC.FEV.OM; iron complex outermembrane recepter protein	294
	NODE_1_length_2846042_cov_1532.926957_104			159
	NODE_1_length_2846042_cov_1532.926957_105			34
	NODE_1_length_2846042_cov_1532.926957_106	K07002	K07002; uncharacterized protein	96
	NODE_1_length_2846042_cov_1532.926957_107			52
	NODE_1_length_2846042_cov_1532.926957_108	K01756	purB, ADSL; adenylosuccinate lyase [EC:4.3.2.2]	362
	NODE_1_length_2846042_cov_1532.926957_109			217
	NODE_1_length_2846042_cov_1532.926957_110			38	K03741	1
	NODE_1_length_2846042_cov_1532.926957_111			29
	NODE_1_length_2846042_cov_1532.926957_112	K03574	mutT, NUDT15, MTH2; 8-oxo-dGTP diphosphatase [EC:3.6.1.55]	63
	NODE_1_length_2846042_cov_1532.926957_113	K00275	pdxH, PNPO; pyridoxamine 5'-phosphate oxidase [EC:1.4.3.5]	134
	NODE_1_length_2846042_cov_1532.926957_114			21
	NODE_1_length_2846042_cov_1532.926957_115			166
	NODE_1_length_2846042_cov_1532.926957_116	K05606	MCEE, epi; methylmalonyl-CoA/ethylmalonyl-CoA epimerase [EC:5.1.99.1]	83
	NODE_1_length_2846042_cov_1532.926957_117			5	K07045	1
	NODE_1_length_2846042_cov_1532.926957_118	K02004	ABC.CD.P; putative ABC transport system permease protein	361
	NODE_1_length_2846042_cov_1532.926957_119	K11312	K11312; cupin 2 domain-containing protein	46
	NODE_1_length_2846042_cov_1532.926957_120	K07112	K07112; uncharacterized protein	42
	NODE_1_length_2846042_cov_1532.926957_121	K07112	K07112; uncharacterized protein	79
	NODE_1_length_2846042_cov_1532.926957_122	K03657	uvrD, pcrA; DNA helicase II / ATP-dependent DNA helicase PcrA [EC:3.6.4.12]	569
	NODE_1_length_2846042_cov_1532.926957_123	K16092	btuB; vitamin B12 transporter	236
	NODE_1_length_2846042_cov_1532.926957_124			111
	NODE_1_length_2846042_cov_1532.926957_125			10	K00945	2
	NODE_1_length_2846042_cov_1532.926957_126			150
	NODE_1_length_2846042_cov_1532.926957_127	K01255	CARP, pepA; leucyl aminopeptidase [EC:3.4.11.1]	326
	NODE_1_length_2846042_cov_1532.926957_128			31
	NODE_1_length_2846042_cov_1532.926957_129	K00036	G6PD, zwf; glucose-6-phosphate 1-dehydrogenase [EC:1.1.1.49 1.1.1.363]	409
	NODE_1_length_2846042_cov_1532.926957_130	K01628	fucA; L-fuculose-phosphate aldolase [EC:4.1.2.17]	171
	NODE_1_length_2846042_cov_1532.926957_131			5	K01358	3
	NODE_1_length_2846042_cov_1532.926957_132			1	K01006	1
	NODE_1_length_2846042_cov_1532.926957_133			16	K02411	1
	NODE_1_length_2846042_cov_1532.926957_134			152
	NODE_1_length_2846042_cov_1532.926957_135	K00942	E2.7.4.8, gmk; guanylate kinase [EC:2.7.4.8]	124
	NODE_1_length_2846042_cov_1532.926957_136			80
	NODE_1_length_2846042_cov_1532.926957_137	K01166	RNASET2; ribonuclease T2 [EC:4.6.1.19]	207
	NODE_1_length_2846042_cov_1532.926957_138	K00763	pncB, NAPRT1; nicotinate phosphoribosyltransferase [EC:6.3.4.21]	252
	NODE_1_length_2846042_cov_1532.926957_139	K08281	pncA; nicotinamidase/pyrazinamidase [EC:3.5.1.19 3.5.1.-]	124	K12132	10
	NODE_1_length_2846042_cov_1532.926957_140			114
	NODE_1_length_2846042_cov_1532.926957_141			17	K09009	1
	NODE_1_length_2846042_cov_1532.926957_142	K14660	nodE; nodulation protein E [EC:2.3.1.-]	236
	NODE_1_length_2846042_cov_1532.926957_143	K02078	acpP; acyl carrier protein	20
	NODE_1_length_2846042_cov_1532.926957_144			148
	NODE_1_length_2846042_cov_1532.926957_145			80
	NODE_1_length_2846042_cov_1532.926957_146	K01895	ACSS1_2, acs; acetyl-CoA synthetase [EC:6.2.1.1]	504
	NODE_1_length_2846042_cov_1532.926957_147	K00133	asd; aspartate-semialdehyde dehydrogenase [EC:1.2.1.11]	292
	NODE_1_length_2846042_cov_1532.926957_148			8	K11934	3
	NODE_1_length_2846042_cov_1532.926957_149			482
	NODE_1_length_2846042_cov_1532.926957_150			38	K07478	1
	NODE_1_length_2846042_cov_1532.926957_151			130
	NODE_1_length_2846042_cov_1532.926957_152	K08641	vanX; zinc D-Ala-D-Ala dipeptidase [EC:3.4.13.22]	80
	NODE_1_length_2846042_cov_1532.926957_153			74
	NODE_1_length_2846042_cov_1532.926957_154	K21420	bpt; leucyl-tRNA---protein transferase [EC:2.3.2.29]	239
	NODE_1_length_2846042_cov_1532.926957_155	K03688	ubiB, aarF; ubiquinone biosynthesis protein	161
	NODE_1_length_2846042_cov_1532.926957_156	K04749	rsbV; anti-sigma B factor antagonist	47	K07315	1
	NODE_1_length_2846042_cov_1532.926957_157	K07315	rsbU_P; phosphoserine phosphatase RsbU/P [EC:3.1.3.3]	33
	NODE_1_length_2846042_cov_1532.926957_158			130
	NODE_1_length_2846042_cov_1532.926957_159			201
	NODE_1_length_2846042_cov_1532.926957_160			1	K11690	1
	NODE_1_length_2846042_cov_1532.926957_161	K10914	crp; CRP/FNR family transcriptional regulator, cyclic AMP receptor protein	36
	NODE_1_length_2846042_cov_1532.926957_162
	NODE_1_length_2846042_cov_1532.926957_163	K07012	cas3; CRISPR-associated endonuclease/helicase Cas3 [EC:3.1.-.- 3.6.4.-]	13
	NODE_1_length_2846042_cov_1532.926957_164			2	K00874	2
	NODE_1_length_2846042_cov_1532.926957_165			28
	NODE_1_length_2846042_cov_1532.926957_166	K02278	cpaA, tadV; prepilin peptidase CpaA [EC:3.4.23.43]	10	K02654	3
	NODE_1_length_2846042_cov_1532.926957_167
	NODE_1_length_2846042_cov_1532.926957_168	K02651	flp, pilA; pilus assembly protein Flp/PilA	10
	NODE_1_length_2846042_cov_1532.926957_169	K02279	cpaB, rcpC; pilus assembly protein CpaB	56
	NODE_1_length_2846042_cov_1532.926957_170	K02280	cpaC, rcpA; pilus assembly protein CpaC	116
	NODE_1_length_2846042_cov_1532.926957_171			6	K00891	1
	NODE_1_length_2846042_cov_1532.926957_172			69
	NODE_1_length_2846042_cov_1532.926957_173			14
	NODE_1_length_2846042_cov_1532.926957_174			10	K11942	1
	NODE_1_length_2846042_cov_1532.926957_175	K02282	cpaE, tadZ; pilus assembly protein CpaE	30
	NODE_1_length_2846042_cov_1532.926957_176	K02283	cpaF, tadA; pilus assembly protein CpaF [EC:7.4.2.8]	247
	NODE_1_length_2846042_cov_1532.926957_177	K12510	tadB; tight adherence protein B	91
	NODE_1_length_2846042_cov_1532.926957_178	K12511	tadC; tight adherence protein C	78
	NODE_1_length_2846042_cov_1532.926957_179			11	K09667	1
	NODE_1_length_2846042_cov_1532.926957_180			218
	NODE_1_length_2846042_cov_1532.926957_181			2	K05778	1
	NODE_1_length_2846042_cov_1532.926957_182			2	K01989	1
	NODE_1_length_2846042_cov_1532.926957_183
	NODE_1_length_2846042_cov_1532.926957_184			3	K13730	1
	NODE_1_length_2846042_cov_1532.926957_185	K02471	bacA, bclA; vitamin B12/bleomycin/antimicrobial peptide transport system ATP-binding/permease protein	372
	NODE_1_length_2846042_cov_1532.926957_186			105
	NODE_1_length_2846042_cov_1532.926957_187			147
	NODE_1_length_2846042_cov_1532.926957_188			72	K09667	42
	NODE_1_length_2846042_cov_1532.926957_189	K14162	dnaE2; error-prone DNA polymerase [EC:2.7.7.7]	667
	NODE_1_length_2846042_cov_1532.926957_190	K14161	imuB; protein ImuB	211
	NODE_1_length_2846042_cov_1532.926957_191	K14160	imuA; protein ImuA	59
	NODE_1_length_2846042_cov_1532.926957_192	K00697	otsA; trehalose 6-phosphate synthase [EC:2.4.1.15 2.4.1.347]	77	K16055	73
	NODE_1_length_2846042_cov_1532.926957_193	K06204	dksA; DnaK suppressor protein	74
	NODE_1_length_2846042_cov_1532.926957_194			114
	NODE_1_length_2846042_cov_1532.926957_195			110
	NODE_1_length_2846042_cov_1532.926957_196	K03621	plsX; phosphate acyltransferase [EC:2.3.1.274]	212
	NODE_1_length_2846042_cov_1532.926957_197	K00648	fabH; 3-oxoacyl-[acyl-carrier-protein] synthase III [EC:2.3.1.180]	236
	NODE_1_length_2846042_cov_1532.926957_198	K04764	ihfA, himA; integration host factor subunit alpha	41
	NODE_1_length_2846042_cov_1532.926957_199	K03585	acrA, mexA, adeI, smeD, mtrC, cmeA; membrane fusion protein, multidrug efflux system	150
	NODE_1_length_2846042_cov_1532.926957_200
	NODE_1_length_2846042_cov_1532.926957_201	K05820	hcaT; MFS transporter, PPP family, 3-phenylpropionic acid transporter	66
	NODE_1_length_2846042_cov_1532.926957_202	K00640	cysE; serine O-acetyltransferase [EC:2.3.1.30]	167
	NODE_1_length_2846042_cov_1532.926957_203			142
	NODE_1_length_2846042_cov_1532.926957_204			28
	NODE_1_length_2846042_cov_1532.926957_205	K07478	ycaJ; putative ATPase	318
	NODE_1_length_2846042_cov_1532.926957_206			1	K01647	1
	NODE_1_length_2846042_cov_1532.926957_207			14	K01069	1
	NODE_1_length_2846042_cov_1532.926957_208			7	K22044	1
	NODE_1_length_2846042_cov_1532.926957_209			17	K05833	1
	NODE_1_length_2846042_cov_1532.926957_210			6	K02109	1
	NODE_1_length_2846042_cov_1532.926957_211	K10764	metZ; O-succinylhomoserine sulfhydrylase [EC:2.5.1.-]	274
	NODE_1_length_2846042_cov_1532.926957_212	K01494	dcd; dCTP deaminase [EC:3.5.4.13]	196
	NODE_1_length_2846042_cov_1532.926957_213			154
	NODE_1_length_2846042_cov_1532.926957_214			118
	NODE_1_length_2846042_cov_1532.926957_215	K00822	E2.6.1.18; beta-alanine--pyruvate transaminase [EC:2.6.1.18]	317
	NODE_1_length_2846042_cov_1532.926957_216	K08983	K08983; putative membrane protein	59
	NODE_1_length_2846042_cov_1532.926957_217	K07267	oprB; porin	176
	NODE_1_length_2846042_cov_1532.926957_218			66	K07488	23
	NODE_1_length_2846042_cov_1532.926957_219			88
	NODE_1_length_2846042_cov_1532.926957_220			5	K01524	1
	NODE_1_length_2846042_cov_1532.926957_221			2	K09607	1
	NODE_1_length_2846042_cov_1532.926957_222			35
	NODE_1_length_2846042_cov_1532.926957_223	K08744	CRLS; cardiolipin synthase (CMP-forming) [EC:2.7.8.41]	123
	NODE_1_length_2846042_cov_1532.926957_224			208
	NODE_1_length_2846042_cov_1532.926957_225			70
	NODE_1_length_2846042_cov_1532.926957_226			6	K01687	1
	NODE_1_length_2846042_cov_1532.926957_227			131
	NODE_1_length_2846042_cov_1532.926957_228			24	K18471	4
	NODE_1_length_2846042_cov_1532.926957_229
	NODE_1_length_2846042_cov_1532.926957_230
	NODE_1_length_2846042_cov_1532.926957_231			15	K05594	1
	NODE_1_length_2846042_cov_1532.926957_232			11	K01126	1
	NODE_1_length_2846042_cov_1532.926957_233			154
	NODE_1_length_2846042_cov_1532.926957_234			5	K21480	1
	NODE_1_length_2846042_cov_1532.926957_235			46	K03088	25
	NODE_1_length_2846042_cov_1532.926957_236	K06153	bacA; undecaprenyl-diphosphatase [EC:3.6.1.27]	198
	NODE_1_length_2846042_cov_1532.926957_237			8	K03789	1
	NODE_1_length_2846042_cov_1532.926957_238	K02621	parC; topoisomerase IV subunit A [EC:5.6.2.2]	539
	NODE_1_length_2846042_cov_1532.926957_239			4	K07107	2
	NODE_1_length_2846042_cov_1532.926957_240			7	K00459	1
	NODE_1_length_2846042_cov_1532.926957_241			11	K04065	1
	NODE_1_length_2846042_cov_1532.926957_242			162
	NODE_1_length_2846042_cov_1532.926957_243	K01011	TST, MPST, sseA; thiosulfate/3-mercaptopyruvate sulfurtransferase [EC:2.8.1.1 2.8.1.2]	153
	NODE_1_length_2846042_cov_1532.926957_244	K02066	mlaE, linK; phospholipid/cholesterol/gamma-HCH transport system permease protein	214
	NODE_1_length_2846042_cov_1532.926957_245	K02065	mlaF, linL, mkl; phospholipid/cholesterol/gamma-HCH transport system ATP-binding protein	163
	NODE_1_length_2846042_cov_1532.926957_246	K02067	mlaD, linM; phospholipid/cholesterol/gamma-HCH transport system substrate-binding protein	145
	NODE_1_length_2846042_cov_1532.926957_247	K18480	linN; cholesterol transport system auxiliary component	56	K02067	2
	NODE_1_length_2846042_cov_1532.926957_248	K07458	vsr; DNA mismatch endonuclease, patch repair protein [EC:3.1.-.-]	56
	NODE_1_length_2846042_cov_1532.926957_249	K00558	DNMT1, dcm; DNA (cytosine-5)-methyltransferase 1 [EC:2.1.1.37]	282
	NODE_1_length_2846042_cov_1532.926957_250	K03455	TC.KEF; monovalent cation:H+ antiporter-2, CPA2 family	176
	NODE_1_length_2846042_cov_1532.926957_251			64
	NODE_1_length_2846042_cov_1532.926957_252	K03601	xseA; exodeoxyribonuclease VII large subunit [EC:3.1.11.6]	267
	NODE_1_length_2846042_cov_1532.926957_253	K15553	ssuA; sulfonate transport system substrate-binding protein	107
	NODE_1_length_2846042_cov_1532.926957_254			26
	NODE_1_length_2846042_cov_1532.926957_255			7	K12262	1
	NODE_1_length_2846042_cov_1532.926957_256	K06187	recR; recombination protein RecR	147
	NODE_1_length_2846042_cov_1532.926957_257	K09747	ebfC; nucleoid-associated protein EbfC	64
	NODE_1_length_2846042_cov_1532.926957_258	K02343	dnaX; DNA polymerase III subunit gamma/tau [EC:2.7.7.7]	295
	NODE_1_length_2846042_cov_1532.926957_259			6	K01439	1
	NODE_1_length_2846042_cov_1532.926957_260	K06920	queC; 7-cyano-7-deazaguanine synthase [EC:6.3.4.20]	169
	NODE_1_length_2846042_cov_1532.926957_261	K02302	cysG; uroporphyrin-III C-methyltransferase / precorrin-2 dehydrogenase / sirohydrochlorin ferrochelatase [EC:2.1.1.107 1.3.1.76 4.99.1.4]	209
	NODE_1_length_2846042_cov_1532.926957_262			7	K03973	1
	NODE_1_length_2846042_cov_1532.926957_263	K02030	ABC.PA.S; polar amino acid transport system substrate-binding protein	121
	NODE_1_length_2846042_cov_1532.926957_264	K07152	SCO1; protein SCO1	92
	NODE_1_length_2846042_cov_1532.926957_265			9
	NODE_1_length_2846042_cov_1532.926957_266	K02074	ABC.ZM.A; zinc/manganese transport system ATP-binding protein	157
	NODE_1_length_2846042_cov_1532.926957_267	K02075	ABC.ZM.P; zinc/manganese transport system permease protein	225
	NODE_1_length_2846042_cov_1532.926957_268	K02077	ABC.ZM.S; zinc/manganese transport system substrate-binding protein	199
	NODE_1_length_2846042_cov_1532.926957_269			2	K02433	1
	NODE_1_length_2846042_cov_1532.926957_270			2	K10027	1
	NODE_1_length_2846042_cov_1532.926957_271	K16841	hpxA; allantoin racemase [EC:5.1.99.3]	107
	NODE_1_length_2846042_cov_1532.926957_272	K08305	mltB; membrane-bound lytic murein transglycosylase B [EC:4.2.2.-]	152
	NODE_1_length_2846042_cov_1532.926957_273			679
	NODE_1_length_2846042_cov_1532.926957_274	K03585	acrA, mexA, adeI, smeD, mtrC, cmeA; membrane fusion protein, multidrug efflux system	100
	NODE_1_length_2846042_cov_1532.926957_275			36
	NODE_1_length_2846042_cov_1532.926957_276	K01178	SGA1; glucoamylase [EC:3.2.1.3]	212
	NODE_1_length_2846042_cov_1532.926957_277			248
	NODE_1_length_2846042_cov_1532.926957_278	K02471	bacA, bclA; vitamin B12/bleomycin/antimicrobial peptide transport system ATP-binding/permease protein	300
	NODE_1_length_2846042_cov_1532.926957_279	K05349	bglX; beta-glucosidase [EC:3.2.1.21]	342
	NODE_1_length_2846042_cov_1532.926957_280			34	K23514	2
	NODE_1_length_2846042_cov_1532.926957_281			2	K02038	1
	NODE_1_length_2846042_cov_1532.926957_282			53	K12573	1
	NODE_1_length_2846042_cov_1532.926957_283			142
	NODE_1_length_2846042_cov_1532.926957_284	K07221	oprO_P; phosphate-selective porin OprO and OprP	74
	NODE_1_length_2846042_cov_1532.926957_285	K07221	oprO_P; phosphate-selective porin OprO and OprP	76
	NODE_1_length_2846042_cov_1532.926957_286
	NODE_1_length_2846042_cov_1532.926957_287	K02427	rlmE, rrmJ, ftsJ; 23S rRNA (uridine2552-2'-O)-methyltransferase [EC:2.1.1.166]	141
	NODE_1_length_2846042_cov_1532.926957_288	K01524	ppx-gppA; exopolyphosphatase / guanosine-5'-triphosphate,3'-diphosphate pyrophosphatase [EC:3.6.1.11 3.6.1.40]	170
	NODE_1_length_2846042_cov_1532.926957_289			6	K23743	1
	NODE_1_length_2846042_cov_1532.926957_290			3	K07004	1
	NODE_1_length_2846042_cov_1532.926957_291	K02950	RP-S12, MRPS12, rpsL; small subunit ribosomal protein S12	165
	NODE_1_length_2846042_cov_1532.926957_292	K02992	RP-S7, MRPS7, rpsG; small subunit ribosomal protein S7	137
	NODE_1_length_2846042_cov_1532.926957_293	K02355	fusA, GFM, EFG; elongation factor G	600
	NODE_1_length_2846042_cov_1532.926957_294	K02358	tuf, TUFM; elongation factor Tu	365
	NODE_1_length_2846042_cov_1532.926957_295	K02946	RP-S10, MRPS10, rpsJ; small subunit ribosomal protein S10	137
	NODE_1_length_2846042_cov_1532.926957_296	K02906	RP-L3, MRPL3, rplC; large subunit ribosomal protein L3	254
	NODE_1_length_2846042_cov_1532.926957_297	K02926	RP-L4, MRPL4, rplD; large subunit ribosomal protein L4	210
	NODE_1_length_2846042_cov_1532.926957_298	K02892	RP-L23, MRPL23, rplW; large subunit ribosomal protein L23	65	K02926	2
	NODE_1_length_2846042_cov_1532.926957_299	K02886	RP-L2, MRPL2, rplB; large subunit ribosomal protein L2	233
	NODE_1_length_2846042_cov_1532.926957_300	K02965	RP-S19, rpsS; small subunit ribosomal protein S19	112
	NODE_1_length_2846042_cov_1532.926957_301	K02890	RP-L22, MRPL22, rplV; large subunit ribosomal protein L22	130
	NODE_1_length_2846042_cov_1532.926957_302	K02982	RP-S3, rpsC; small subunit ribosomal protein S3	192
	NODE_1_length_2846042_cov_1532.926957_303	K02878	RP-L16, MRPL16, rplP; large subunit ribosomal protein L16	168
	NODE_1_length_2846042_cov_1532.926957_304	K02904	RP-L29, rpmC; large subunit ribosomal protein L29	42
	NODE_1_length_2846042_cov_1532.926957_305	K02961	RP-S17, MRPS17, rpsQ; small subunit ribosomal protein S17	60
	NODE_1_length_2846042_cov_1532.926957_306	K02874	RP-L14, MRPL14, rplN; large subunit ribosomal protein L14	160
	NODE_1_length_2846042_cov_1532.926957_307	K02895	RP-L24, MRPL24, rplX; large subunit ribosomal protein L24	78
	NODE_1_length_2846042_cov_1532.926957_308	K02931	RP-L5, MRPL5, rplE; large subunit ribosomal protein L5	109
	NODE_1_length_2846042_cov_1532.926957_309	K02954	RP-S14, MRPS14, rpsN; small subunit ribosomal protein S14	76
	NODE_1_length_2846042_cov_1532.926957_310	K02994	RP-S8, rpsH; small subunit ribosomal protein S8	167
	NODE_1_length_2846042_cov_1532.926957_311	K02933	RP-L6, MRPL6, rplF; large subunit ribosomal protein L6	169
	NODE_1_length_2846042_cov_1532.926957_312	K02881	RP-L18, MRPL18, rplR; large subunit ribosomal protein L18	89
	NODE_1_length_2846042_cov_1532.926957_313	K02988	RP-S5, MRPS5, rpsE; small subunit ribosomal protein S5	190
	NODE_1_length_2846042_cov_1532.926957_314	K02907	RP-L30, MRPL30, rpmD; large subunit ribosomal protein L30	54
	NODE_1_length_2846042_cov_1532.926957_315	K02876	RP-L15, MRPL15, rplO; large subunit ribosomal protein L15	121
	NODE_1_length_2846042_cov_1532.926957_316	K03076	secY; preprotein translocase subunit SecY	446
	NODE_1_length_2846042_cov_1532.926957_317	K00939	adk, AK; adenylate kinase [EC:2.7.4.3]	124
	NODE_1_length_2846042_cov_1532.926957_318			89
	NODE_1_length_2846042_cov_1532.926957_319			11	K02836	1
	NODE_1_length_2846042_cov_1532.926957_320	K00012	UGDH, ugd; UDPglucose 6-dehydrogenase [EC:1.1.1.22]	328
	NODE_1_length_2846042_cov_1532.926957_321			208
	NODE_1_length_2846042_cov_1532.926957_322			85
	NODE_1_length_2846042_cov_1532.926957_323	K02806	ptsN; nitrogen PTS system EIIA component [EC:2.7.1.-]	137
	NODE_1_length_2846042_cov_1532.926957_324	K01082	cysQ, MET22, BPNT1; 3'(2'), 5'-bisphosphate nucleotidase [EC:3.1.3.7]	159	K00957	6
	NODE_1_length_2846042_cov_1532.926957_325			117
	NODE_1_length_2846042_cov_1532.926957_326	K00768	E2.4.2.21, cobU, cobT; nicotinate-nucleotide--dimethylbenzimidazole phosphoribosyltransferase [EC:2.4.2.21]	234
	NODE_1_length_2846042_cov_1532.926957_327	K00459	ncd2, npd; nitronate monooxygenase [EC:1.13.12.16]	170
	NODE_1_length_2846042_cov_1532.926957_328	K14652	ribBA; 3,4-dihydroxy 2-butanone 4-phosphate synthase / GTP cyclohydrolase II [EC:4.1.99.12 3.5.4.25]	322
	NODE_1_length_2846042_cov_1532.926957_329			236
	NODE_1_length_2846042_cov_1532.926957_330	K03744	lemA; LemA protein	129
	NODE_1_length_2846042_cov_1532.926957_331	K06872	K06872; uncharacterized protein	51
	NODE_1_length_2846042_cov_1532.926957_332	K08988	K08988; putative membrane protein	77
	NODE_1_length_2846042_cov_1532.926957_333	K21470	ycbB; L,D-transpeptidase YcbB	173
	NODE_1_length_2846042_cov_1532.926957_334			241
	NODE_1_length_2846042_cov_1532.926957_335			195
	NODE_1_length_2846042_cov_1532.926957_336	K02003	ABC.CD.A; putative ABC transport system ATP-binding protein	147
	NODE_1_length_2846042_cov_1532.926957_337	K10804	tesA; acyl-CoA thioesterase I [EC:3.1.2.- 3.1.2.2 3.1.1.2 3.1.1.5]	70
	NODE_1_length_2846042_cov_1532.926957_338	K18893	vcaM; ATP-binding cassette, subfamily B, multidrug efflux pump	329
	NODE_1_length_2846042_cov_1532.926957_339	K15012	regA, regR, actR; two-component system, response regulator RegA	131
	NODE_1_length_2846042_cov_1532.926957_340	K15011	regB, regS, actS; two-component system, sensor histidine kinase RegB [EC:2.7.13.3]	217
	NODE_1_length_2846042_cov_1532.926957_341			2	K01247	1
	NODE_1_length_2846042_cov_1532.926957_342	K05973	phaZ; poly(3-hydroxybutyrate) depolymerase [EC:3.1.1.75]	330
	NODE_1_length_2846042_cov_1532.926957_343			93
	NODE_1_length_2846042_cov_1532.926957_344	K03071	secB; preprotein translocase subunit SecB	141
	NODE_1_length_2846042_cov_1532.926957_345	K00788	thiE; thiamine-phosphate pyrophosphorylase [EC:2.5.1.3]	88
	NODE_1_length_2846042_cov_1532.926957_346	K07126	K07126; uncharacterized protein	116
	NODE_1_length_2846042_cov_1532.926957_347			2	K07702	1
	NODE_1_length_2846042_cov_1532.926957_348			7	K00124	1
	NODE_1_length_2846042_cov_1532.926957_349	K03183	ubiE; demethylmenaquinone methyltransferase / 2-methoxy-6-polyprenyl-1,4-benzoquinol methylase [EC:2.1.1.163 2.1.1.201]	166
	NODE_1_length_2846042_cov_1532.926957_350	K03688	ubiB, aarF; ubiquinone biosynthesis protein	393
	NODE_1_length_2846042_cov_1532.926957_351			167
	NODE_1_length_2846042_cov_1532.926957_352			13
	NODE_1_length_2846042_cov_1532.926957_353	K01736	aroC; chorismate synthase [EC:4.2.3.5]	354
	NODE_1_length_2846042_cov_1532.926957_354
	NODE_1_length_2846042_cov_1532.926957_355			8	K07192	1
	NODE_1_length_2846042_cov_1532.926957_356			3	K12573	1
	NODE_1_length_2846042_cov_1532.926957_357			26
	NODE_1_length_2846042_cov_1532.926957_358			73
	NODE_1_length_2846042_cov_1532.926957_359			7	K01895	1
	NODE_1_length_2846042_cov_1532.926957_360	K01940	argG, ASS1; argininosuccinate synthase [EC:6.3.4.5]	413
	NODE_1_length_2846042_cov_1532.926957_361			3	K10439	1
	NODE_1_length_2846042_cov_1532.926957_362			1	K02004	1
	NODE_1_length_2846042_cov_1532.926957_363			15
	NODE_1_length_2846042_cov_1532.926957_364	K01079	serB, PSPH; phosphoserine phosphatase [EC:3.1.3.3]	142
	NODE_1_length_2846042_cov_1532.926957_365			70
	NODE_1_length_2846042_cov_1532.926957_366	K03752	mobA; molybdenum cofactor guanylyltransferase [EC:2.7.7.77]	137
	NODE_1_length_2846042_cov_1532.926957_367	K00123	fdoG, fdhF, fdwA; formate dehydrogenase major subunit [EC:1.17.1.9]	694
	NODE_1_length_2846042_cov_1532.926957_368	K22515	fdwB; formate dehydrogenase beta subunit [EC:1.17.1.9]	401
	NODE_1_length_2846042_cov_1532.926957_369	K20326	xagA; protein XagA	64
	NODE_1_length_2846042_cov_1532.926957_370			111
	NODE_1_length_2846042_cov_1532.926957_371	K11753	ribF; riboflavin kinase / FMN adenylyltransferase [EC:2.7.1.26 2.7.7.2]	167
	NODE_1_length_2846042_cov_1532.926957_372			27
	NODE_1_length_2846042_cov_1532.926957_373			348
	NODE_1_length_2846042_cov_1532.926957_374			28	K01966	1
	NODE_1_length_2846042_cov_1532.926957_375	K00372	nasA; assimilatory nitrate reductase catalytic subunit [EC:1.7.99.-]	481
	NODE_1_length_2846042_cov_1532.926957_376	K00380	cysJ; sulfite reductase (NADPH) flavoprotein alpha-component [EC:1.8.1.2]	289
	NODE_1_length_2846042_cov_1532.926957_377	K00366	nirA; ferredoxin-nitrite reductase [EC:1.7.7.1]	538
	NODE_1_length_2846042_cov_1532.926957_378	K00362	nirB; nitrite reductase (NADH) large subunit [EC:1.7.1.15]	212
	NODE_1_length_2846042_cov_1532.926957_379	K15578	nrtC, nasD; nitrate/nitrite transport system ATP-binding protein [EC:7.3.2.4]	209
	NODE_1_length_2846042_cov_1532.926957_380	K15577	nrtB, nasE, cynB; nitrate/nitrite transport system permease protein	229
	NODE_1_length_2846042_cov_1532.926957_381	K15576	nrtA, nasF, cynA; nitrate/nitrite transport system substrate-binding protein	305
	NODE_1_length_2846042_cov_1532.926957_382	K22067	nasS; two-component system, oxyanion-binding sensor	137
	NODE_1_length_2846042_cov_1532.926957_383	K07183	nasT; two-component system, response regulator / RNA-binding antiterminator	116
	NODE_1_length_2846042_cov_1532.926957_384			2	K07317	1
	NODE_1_length_2846042_cov_1532.926957_385			81	K20276	1
	NODE_1_length_2846042_cov_1532.926957_386			5	K09181	1
	NODE_1_length_2846042_cov_1532.926957_387			38	K19507	1
	NODE_1_length_2846042_cov_1532.926957_388	K15762	tmoC, tbuB, touC; toluene monooxygenase system ferredoxin subunit	67
	NODE_1_length_2846042_cov_1532.926957_389	K00970	pcnB; poly(A) polymerase [EC:2.7.7.19]	161
	NODE_1_length_2846042_cov_1532.926957_390			14	K07090	1
	NODE_1_length_2846042_cov_1532.926957_391			106
	NODE_1_length_2846042_cov_1532.926957_392	K09986	K09986; uncharacterized protein	97
	NODE_1_length_2846042_cov_1532.926957_393			11	K22067	1
	NODE_1_length_2846042_cov_1532.926957_394	K06133	LYS5, acpT; 4'-phosphopantetheinyl transferase [EC:2.7.8.-]	61
	NODE_1_length_2846042_cov_1532.926957_395			10	K10234	1
	NODE_1_length_2846042_cov_1532.926957_396	K00228	CPOX, hemF; coproporphyrinogen III oxidase [EC:1.3.3.3]	208
	NODE_1_length_2846042_cov_1532.926957_397			29
	NODE_1_length_2846042_cov_1532.926957_398			57
	NODE_1_length_2846042_cov_1532.926957_399	K03531	ftsZ; cell division protein FtsZ	286
	NODE_1_length_2846042_cov_1532.926957_400	K03590	ftsA; cell division protein FtsA	260
	NODE_1_length_2846042_cov_1532.926957_401	K03589	ftsQ; cell division protein FtsQ	122
	NODE_1_length_2846042_cov_1532.926957_402	K01921	ddl; D-alanine-D-alanine ligase [EC:6.3.2.4]	228
	NODE_1_length_2846042_cov_1532.926957_403			51
	NODE_1_length_2846042_cov_1532.926957_404	K18843	hicB; antitoxin HicB	13
	NODE_1_length_2846042_cov_1532.926957_405			222
	NODE_1_length_2846042_cov_1532.926957_406			232
	NODE_1_length_2846042_cov_1532.926957_407			258
	NODE_1_length_2846042_cov_1532.926957_408	K01975	thpR; RNA 2',3'-cyclic 3'-phosphodiesterase [EC:3.1.4.58]	115
	NODE_1_length_2846042_cov_1532.926957_409	K01512	acyP; acylphosphatase [EC:3.6.1.7]	44
	NODE_1_length_2846042_cov_1532.926957_410	K01918	panC; pantoate--beta-alanine ligase [EC:6.3.2.1]	166
	NODE_1_length_2846042_cov_1532.926957_411			6	K01256	1
	NODE_1_length_2846042_cov_1532.926957_412	K00029	E1.1.1.40, maeB; malate dehydrogenase (oxaloacetate-decarboxylating)(NADP+) [EC:1.1.1.40]	523
	NODE_1_length_2846042_cov_1532.926957_413	K01711	gmd, GMDS; GDPmannose 4,6-dehydratase [EC:4.2.1.47]	276
	NODE_1_length_2846042_cov_1532.926957_414	K02377	TSTA3, fcl; GDP-L-fucose synthase [EC:1.1.1.271]	212
	NODE_1_length_2846042_cov_1532.926957_415			16
	NODE_1_length_2846042_cov_1532.926957_416	K13587	cckA; two-component system, cell cycle sensor histidine kinase and response regulator CckA [EC:2.7.13.3]	441
	NODE_1_length_2846042_cov_1532.926957_417			18	K00045	1
	NODE_1_length_2846042_cov_1532.926957_418			51
	NODE_1_length_2846042_cov_1532.926957_419			16	K07566	1
	NODE_1_length_2846042_cov_1532.926957_420			516
	NODE_1_length_2846042_cov_1532.926957_421			210
	NODE_1_length_2846042_cov_1532.926957_422	K12537	hasE, prtE, rsaE, prsE, eexE; membrane fusion protein, type I secretion system	226
	NODE_1_length_2846042_cov_1532.926957_423			121
	NODE_1_length_2846042_cov_1532.926957_424	K00978	rfbF; glucose-1-phosphate cytidylyltransferase [EC:2.7.7.33]	89
	NODE_1_length_2846042_cov_1532.926957_425	K01709	rfbG; CDP-glucose 4,6-dehydratase [EC:4.2.1.45]	171
	NODE_1_length_2846042_cov_1532.926957_426	K03831	mogA; molybdopterin adenylyltransferase [EC:2.7.7.75]	161
	NODE_1_length_2846042_cov_1532.926957_427			495
	NODE_1_length_2846042_cov_1532.926957_428			181
	NODE_1_length_2846042_cov_1532.926957_429			19
	NODE_1_length_2846042_cov_1532.926957_430			30	K00381	1
	NODE_1_length_2846042_cov_1532.926957_431	K00381	cysI; sulfite reductase (NADPH) hemoprotein beta-component [EC:1.8.1.2]	586
	NODE_1_length_2846042_cov_1532.926957_432	K00390	cysH; phosphoadenosine phosphosulfate reductase [EC:1.8.4.8 1.8.4.10]	122
	NODE_1_length_2846042_cov_1532.926957_433			67	K00390	5
	NODE_1_length_2846042_cov_1532.926957_434			4	K09667	1
	NODE_1_length_2846042_cov_1532.926957_435			1	K01914	1
	NODE_1_length_2846042_cov_1532.926957_436			5	K15554	1
	NODE_1_length_2846042_cov_1532.926957_437			9	K14742	1
	NODE_1_length_2846042_cov_1532.926957_438			10	K07071	1
	NODE_1_length_2846042_cov_1532.926957_439			87
	NODE_1_length_2846042_cov_1532.926957_440	K01129	dgt; dGTPase [EC:3.1.5.1]	232
	NODE_1_length_2846042_cov_1532.926957_441	K01887	RARS, argS; arginyl-tRNA synthetase [EC:6.1.1.19]	395
	NODE_1_length_2846042_cov_1532.926957_442			51
	NODE_1_length_2846042_cov_1532.926957_443	K05896	scpA; segregation and condensation protein A	126
	NODE_1_length_2846042_cov_1532.926957_444	K06024	scpB; segregation and condensation protein B	82
	NODE_1_length_2846042_cov_1532.926957_445			26
	NODE_1_length_2846042_cov_1532.926957_446	K03116	tatA; sec-independent protein translocase protein TatA	31
	NODE_1_length_2846042_cov_1532.926957_447	K03117	tatB; sec-independent protein translocase protein TatB	22
	NODE_1_length_2846042_cov_1532.926957_448			56
	NODE_1_length_2846042_cov_1532.926957_449	K17662	CBP3, UQCC; cytochrome b pre-mRNA-processing protein 3	33
	NODE_1_length_2846042_cov_1532.926957_450			58
	NODE_1_length_2846042_cov_1532.926957_451			30	K18197	1
	NODE_1_length_2846042_cov_1532.926957_452			6	K07407	1
	NODE_1_length_2846042_cov_1532.926957_453			64
	NODE_1_length_2846042_cov_1532.926957_454	K00773	tgt; queuine tRNA-ribosyltransferase [EC:2.4.2.29]	333
	NODE_1_length_2846042_cov_1532.926957_455			73
	NODE_1_length_2846042_cov_1532.926957_456	K00720	UGCG; ceramide glucosyltransferase [EC:2.4.1.80]	127
	NODE_1_length_2846042_cov_1532.926957_457	K03699	tlyC; putative hemolysin	225
	NODE_1_length_2846042_cov_1532.926957_458	K07241	hoxN, nixA; nickel/cobalt transporter (NiCoT) family protein	154
	NODE_1_length_2846042_cov_1532.926957_459	K01004	pcs; phosphatidylcholine synthase [EC:2.7.8.24]	103
	NODE_1_length_2846042_cov_1532.926957_460	K10563	mutM, fpg; formamidopyrimidine-DNA glycosylase [EC:3.2.2.23 4.2.99.18]	186
	NODE_1_length_2846042_cov_1532.926957_461			38
	NODE_1_length_2846042_cov_1532.926957_462			116
	NODE_1_length_2846042_cov_1532.926957_463	K06207	typA, bipA; GTP-binding protein	523
	NODE_1_length_2846042_cov_1532.926957_464	K01744	aspA; aspartate ammonia-lyase [EC:4.3.1.1]	275
	NODE_1_length_2846042_cov_1532.926957_465			11	K10548	1
	NODE_1_length_2846042_cov_1532.926957_466	K16079	omp31; outer membrane immunogenic protein	27	K16080	1
	NODE_1_length_2846042_cov_1532.926957_467	K16079	omp31; outer membrane immunogenic protein	27	K16080	1
	NODE_1_length_2846042_cov_1532.926957_468	K01782	fadJ; 3-hydroxyacyl-CoA dehydrogenase / enoyl-CoA hydratase / 3-hydroxybutyryl-CoA epimerase [EC:1.1.1.35 4.2.1.17 5.1.2.3]	491
	NODE_1_length_2846042_cov_1532.926957_469	K00626	ACAT, atoB; acetyl-CoA C-acetyltransferase [EC:2.3.1.9]	326
	NODE_1_length_2846042_cov_1532.926957_470			423
	NODE_1_length_2846042_cov_1532.926957_471			3	K13730	1
	NODE_1_length_2846042_cov_1532.926957_472
	NODE_1_length_2846042_cov_1532.926957_473			12
	NODE_1_length_2846042_cov_1532.926957_474
	NODE_1_length_2846042_cov_1532.926957_475			11
	NODE_1_length_2846042_cov_1532.926957_476			93
	NODE_1_length_2846042_cov_1532.926957_477			8	K17734	1
	NODE_1_length_2846042_cov_1532.926957_478			205
	NODE_1_length_2846042_cov_1532.926957_479
	NODE_1_length_2846042_cov_1532.926957_480			10	K07733	1
	NODE_1_length_2846042_cov_1532.926957_481			2	K02316	2
	NODE_1_length_2846042_cov_1532.926957_482	K06919	K06919; putative DNA primase/helicase	174
	NODE_1_length_2846042_cov_1532.926957_483			2	K06282	1
	NODE_1_length_2846042_cov_1532.926957_484			13	K22299	1
	NODE_1_length_2846042_cov_1532.926957_485
	NODE_1_length_2846042_cov_1532.926957_486			9	K07474	2
	NODE_1_length_2846042_cov_1532.926957_487			3	K02031	1
	NODE_1_length_2846042_cov_1532.926957_488
	NODE_1_length_2846042_cov_1532.926957_489	K06177	rluA; tRNA pseudouridine32 synthase / 23S rRNA pseudouridine746 synthase [EC:5.4.99.28 5.4.99.29]	176
	NODE_1_length_2846042_cov_1532.926957_490	K00505	TYR; tyrosinase [EC:1.14.18.1]	53	K00422	10
	NODE_1_length_2846042_cov_1532.926957_491	K10979	ku; DNA end-binding protein Ku	213
	NODE_1_length_2846042_cov_1532.926957_492	K01971	ligD; bifunctional non-homologous end joining protein LigD [EC:6.5.1.1]	503
	NODE_1_length_2846042_cov_1532.926957_493	K10979	ku; DNA end-binding protein Ku	226
	NODE_1_length_2846042_cov_1532.926957_494			107
	NODE_1_length_2846042_cov_1532.926957_495	K02837	prfC; peptide chain release factor 3	416
	NODE_1_length_2846042_cov_1532.926957_496	K02297	cyoA; cytochrome o ubiquinol oxidase subunit II [EC:7.1.1.3]	146
	NODE_1_length_2846042_cov_1532.926957_497	K02298	cyoB; cytochrome o ubiquinol oxidase subunit I [EC:7.1.1.3]	439
	NODE_1_length_2846042_cov_1532.926957_498	K02299	cyoC; cytochrome o ubiquinol oxidase subunit III	122	K02298	3
	NODE_1_length_2846042_cov_1532.926957_499	K02300	cyoD; cytochrome o ubiquinol oxidase subunit IV	21
	NODE_1_length_2846042_cov_1532.926957_500			472
	NODE_1_length_2846042_cov_1532.926957_501	K00764	purF, PPAT; amidophosphoribosyltransferase [EC:2.4.2.14]	364
	NODE_1_length_2846042_cov_1532.926957_502	K03558	cvpA; membrane protein required for colicin V production	84
	NODE_1_length_2846042_cov_1532.926957_503			183
	NODE_1_length_2846042_cov_1532.926957_504			17	K08738	1
	NODE_1_length_2846042_cov_1532.926957_505			143
	NODE_1_length_2846042_cov_1532.926957_506	K02204	thrB2; homoserine kinase type II [EC:2.7.1.39]	204
	NODE_1_length_2846042_cov_1532.926957_507	K03469	rnhA, RNASEH1; ribonuclease HI [EC:3.1.26.4]	137
	NODE_1_length_2846042_cov_1532.926957_508			108
	NODE_1_length_2846042_cov_1532.926957_509			13	K00355	1
	NODE_1_length_2846042_cov_1532.926957_510			43
	NODE_1_length_2846042_cov_1532.926957_511	K23779	sutR; XRE family transcriptional regulator, regulator of sulfur utilization	129
	NODE_1_length_2846042_cov_1532.926957_512			161
	NODE_1_length_2846042_cov_1532.926957_513			205
	NODE_1_length_2846042_cov_1532.926957_514			62
	NODE_1_length_2846042_cov_1532.926957_515	K00220	tyrC; cyclohexadieny/prephenate dehydrogenase [EC:1.3.1.43 1.3.1.12]	204
	NODE_1_length_2846042_cov_1532.926957_516	K00817	hisC; histidinol-phosphate aminotransferase [EC:2.6.1.9]	222
	NODE_1_length_2846042_cov_1532.926957_517			188
	NODE_1_length_2846042_cov_1532.926957_518	K03549	kup; KUP system potassium uptake protein	556
	NODE_1_length_2846042_cov_1532.926957_519	K03620	hyaC; Ni/Fe-hydrogenase 1 B-type cytochrome subunit	112
	NODE_1_length_2846042_cov_1532.926957_520	K03555	mutS; DNA mismatch repair protein MutS	481
	NODE_1_length_2846042_cov_1532.926957_521	K23775	ohrR; MarR family transcriptional regulator, organic hydroperoxide resistance regulator	64
	NODE_1_length_2846042_cov_1532.926957_522	K03705	hrcA; heat-inducible transcriptional repressor	272
	NODE_1_length_2846042_cov_1532.926957_523
	NODE_1_length_2846042_cov_1532.926957_524			219
	NODE_1_length_2846042_cov_1532.926957_525	K03547	sbcD, mre11; DNA repair protein SbcD/Mre11	192
	NODE_1_length_2846042_cov_1532.926957_526			185
	NODE_1_length_2846042_cov_1532.926957_527	K03529	smc; chromosome segregation protein	560
	NODE_1_length_2846042_cov_1532.926957_528
	NODE_1_length_2846042_cov_1532.926957_529			27
	NODE_1_length_2846042_cov_1532.926957_530	K02116	atpI; ATP synthase protein I	31
	NODE_1_length_2846042_cov_1532.926957_531	K02108	ATPF0A, atpB; F-type H+-transporting ATPase subunit a	188
	NODE_1_length_2846042_cov_1532.926957_532	K02110	ATPF0C, atpE; F-type H+-transporting ATPase subunit c	54
	NODE_1_length_2846042_cov_1532.926957_533	K02109	ATPF0B, atpF; F-type H+-transporting ATPase subunit b	61
	NODE_1_length_2846042_cov_1532.926957_534	K02109	ATPF0B, atpF; F-type H+-transporting ATPase subunit b	59
	NODE_1_length_2846042_cov_1532.926957_535			57
	NODE_1_length_2846042_cov_1532.926957_536
	NODE_1_length_2846042_cov_1532.926957_537			29
	NODE_1_length_2846042_cov_1532.926957_538			28	K07506	1
	NODE_1_length_2846042_cov_1532.926957_539	K03110	ftsY; fused signal recognition particle receptor	176
	NODE_1_length_2846042_cov_1532.926957_540	K03629	recF; DNA replication and repair protein RecF	186
	NODE_1_length_2846042_cov_1532.926957_541			53
	NODE_1_length_2846042_cov_1532.926957_542	K09001	anmK; anhydro-N-acetylmuramic acid kinase [EC:2.7.1.170]	194
	NODE_1_length_2846042_cov_1532.926957_543			101
	NODE_1_length_2846042_cov_1532.926957_544			124
	NODE_1_length_2846042_cov_1532.926957_545	K10806	yciA; acyl-CoA thioesterase YciA [EC:3.1.2.-]	75
	NODE_1_length_2846042_cov_1532.926957_546			4	K00928	1
	NODE_1_length_2846042_cov_1532.926957_547			11	K12543	1
	NODE_1_length_2846042_cov_1532.926957_548			140
	NODE_1_length_2846042_cov_1532.926957_549			1	K02967	1
	NODE_1_length_2846042_cov_1532.926957_550	K05366	mrcA; penicillin-binding protein 1A [EC:2.4.1.129 3.4.16.4]	422
	NODE_1_length_2846042_cov_1532.926957_551	K08224	ynfM; MFS transporter, YNFM family, putative membrane transport protein	151
	NODE_1_length_2846042_cov_1532.926957_552			29
	NODE_1_length_2846042_cov_1532.926957_553	K09919	K09919; uncharacterized protein	233
	NODE_1_length_2846042_cov_1532.926957_554			1	K01195	1
	NODE_1_length_2846042_cov_1532.926957_555	K03294	TC.APA; basic amino acid/polyamine antiporter, APA family	285
	NODE_1_length_2846042_cov_1532.926957_556	K00154	E1.2.1.68; coniferyl-aldehyde dehydrogenase [EC:1.2.1.68]	266
	NODE_1_length_2846042_cov_1532.926957_557			53	K19128	1
	NODE_1_length_2846042_cov_1532.926957_558	K07447	ruvX; putative holliday junction resolvase [EC:3.1.-.-]	120
	NODE_1_length_2846042_cov_1532.926957_559			133
	NODE_1_length_2846042_cov_1532.926957_560			1	K03282	1
	NODE_1_length_2846042_cov_1532.926957_561			28
	NODE_1_length_2846042_cov_1532.926957_562	K11924	mntR; DtxR family transcriptional regulator, manganese transport regulator	58
	NODE_1_length_2846042_cov_1532.926957_563	K09826	irr; Fur family transcriptional regulator, iron response regulator	57
	NODE_1_length_2846042_cov_1532.926957_564	K02234	cobW; cobalamin biosynthesis protein CobW	200
	NODE_1_length_2846042_cov_1532.926957_565	K02230	cobN; cobaltochelatase CobN [EC:6.6.1.2]	515
	NODE_1_length_2846042_cov_1532.926957_566	K02229	cobG; precorrin-3B synthase [EC:1.14.13.83]	112
	NODE_1_length_2846042_cov_1532.926957_567	K06042	cobH-cbiC; precorrin-8X/cobalt-precorrin-8 methylmutase [EC:5.4.99.61 5.4.99.60]	166
	NODE_1_length_2846042_cov_1532.926957_568	K03394	cobI-cbiL; precorrin-2/cobalt-factor-2 C20-methyltransferase [EC:2.1.1.130 2.1.1.151]	179
	NODE_1_length_2846042_cov_1532.926957_569	K05934	cobJ, cbiH; precorrin-3B C17-methyltransferase / cobalt-factor III methyltransferase [EC:2.1.1.131 2.1.1.272]	211
	NODE_1_length_2846042_cov_1532.926957_570	K05895	cobK-cbiJ; precorrin-6A/cobalt-precorrin-6A reductase [EC:1.3.1.54 1.3.1.106]	111
	NODE_1_length_2846042_cov_1532.926957_571	K00595	cobL-cbiET; precorrin-6B C5,15-methyltransferase / cobalt-precorrin-6B C5,C15-methyltransferase [EC:2.1.1.132 2.1.1.289 2.1.1.196]	217
	NODE_1_length_2846042_cov_1532.926957_572	K05936	cobM, cbiF; precorrin-4/cobalt-precorrin-4 C11-methyltransferase [EC:2.1.1.133 2.1.1.271]	186
	NODE_1_length_2846042_cov_1532.926957_573			76
	NODE_1_length_2846042_cov_1532.926957_574	K01409	KAE1, tsaD, QRI7; N6-L-threonylcarbamoyladenine synthase [EC:2.3.1.234]	248
	NODE_1_length_2846042_cov_1532.926957_575	K01749	hemC, HMBS; hydroxymethylbilane synthase [EC:2.5.1.61]	154
	NODE_1_length_2846042_cov_1532.926957_576	K01719	hemD, UROS; uroporphyrinogen-III synthase [EC:4.2.1.75]	70
	NODE_1_length_2846042_cov_1532.926957_577			206
	NODE_1_length_2846042_cov_1532.926957_578			203
	NODE_1_length_2846042_cov_1532.926957_579	K01990	ABC-2.A; ABC-2 type transport system ATP-binding protein	130
	NODE_1_length_2846042_cov_1532.926957_580	K01992	ABC-2.P; ABC-2 type transport system permease protein	197
	NODE_1_length_2846042_cov_1532.926957_581			4	K00215	1
	NODE_1_length_2846042_cov_1532.926957_582	K00609	pyrB, PYR2; aspartate carbamoyltransferase catalytic subunit [EC:2.1.3.2]	247
	NODE_1_length_2846042_cov_1532.926957_583
	NODE_1_length_2846042_cov_1532.926957_584	K02014	TC.FEV.OM; iron complex outermembrane recepter protein	78
	NODE_1_length_2846042_cov_1532.926957_585	K07689	uvrY, gacA, varA; two-component system, NarL family, invasion response regulator UvrY	37
	NODE_1_length_2846042_cov_1532.926957_586	K02004	ABC.CD.P; putative ABC transport system permease protein	143
	NODE_1_length_2846042_cov_1532.926957_587	K02004	ABC.CD.P; putative ABC transport system permease protein	141
	NODE_1_length_2846042_cov_1532.926957_588	K02014	TC.FEV.OM; iron complex outermembrane recepter protein	202
	NODE_1_length_2846042_cov_1532.926957_589	K02003	ABC.CD.A; putative ABC transport system ATP-binding protein	123
	NODE_1_length_2846042_cov_1532.926957_590	K02005	ABC.CD.TX; HlyD family secretion protein	105
	NODE_1_length_2846042_cov_1532.926957_591			181
	NODE_1_length_2846042_cov_1532.926957_592	K02014	TC.FEV.OM; iron complex outermembrane recepter protein	189
	NODE_1_length_2846042_cov_1532.926957_593	K07165	fecR; transmembrane sensor	85
	NODE_1_length_2846042_cov_1532.926957_594			29	K23514	1
	NODE_1_length_2846042_cov_1532.926957_595			164
	NODE_1_length_2846042_cov_1532.926957_596	K02014	TC.FEV.OM; iron complex outermembrane recepter protein	184
	NODE_1_length_2846042_cov_1532.926957_597	K07165	fecR; transmembrane sensor	80
	NODE_1_length_2846042_cov_1532.926957_598			33	K23514	2
	NODE_1_length_2846042_cov_1532.926957_599			2	K07222	1
	NODE_1_length_2846042_cov_1532.926957_600	K05539	dusA; tRNA-dihydrouridine synthase A [EC:1.-.-.-]	261
	NODE_1_length_2846042_cov_1532.926957_601	K06911	PIR; quercetin 2,3-dioxygenase [EC:1.13.11.24]	228
	NODE_1_length_2846042_cov_1532.926957_602	K02014	TC.FEV.OM; iron complex outermembrane recepter protein	285
	NODE_1_length_2846042_cov_1532.926957_603			59	K07126	3
	NODE_1_length_2846042_cov_1532.926957_604			216
	NODE_1_length_2846042_cov_1532.926957_605	K03610	minC; septum site-determining protein MinC	85
	NODE_1_length_2846042_cov_1532.926957_606	K03609	minD; septum site-determining protein MinD	215
	NODE_1_length_2846042_cov_1532.926957_607	K03608	minE; cell division topological specificity factor	31
	NODE_1_length_2846042_cov_1532.926957_608	K10773	NTH; endonuclease III [EC:4.2.99.18]	135
	NODE_1_length_2846042_cov_1532.926957_609			43
	NODE_1_length_2846042_cov_1532.926957_610			58
	NODE_1_length_2846042_cov_1532.926957_611			137
	NODE_1_length_2846042_cov_1532.926957_612	K01775	alr; alanine racemase [EC:5.1.1.1]	142
	NODE_1_length_2846042_cov_1532.926957_613			120
	NODE_1_length_2846042_cov_1532.926957_614	K15987	hppA; K(+)-stimulated pyrophosphate-energized sodium pump	742
	NODE_1_length_2846042_cov_1532.926957_615	K03118	tatC; sec-independent protein translocase protein TatC	174
	NODE_1_length_2846042_cov_1532.926957_616	K01875	SARS, serS; seryl-tRNA synthetase [EC:6.1.1.11]	297
	NODE_1_length_2846042_cov_1532.926957_617	K03787	surE; 5'-nucleotidase [EC:3.1.3.5]	198
	NODE_1_length_2846042_cov_1532.926957_618			74
	NODE_1_length_2846042_cov_1532.926957_619	K02233	E2.7.8.26, cobS, cobV; adenosylcobinamide-GDP ribazoletransferase [EC:2.7.8.26]	67
	NODE_1_length_2846042_cov_1532.926957_620
	NODE_1_length_2846042_cov_1532.926957_621	K08311	nudH; putative (di)nucleoside polyphosphate hydrolase [EC:3.6.1.-]	140
	NODE_1_length_2846042_cov_1532.926957_622			31	K00227	4
	NODE_1_length_2846042_cov_1532.926957_623			16	K02612	1
	NODE_1_length_2846042_cov_1532.926957_624			53
	NODE_1_length_2846042_cov_1532.926957_625			56
	NODE_1_length_2846042_cov_1532.926957_626			11	K04652	1
	NODE_1_length_2846042_cov_1532.926957_627	K00946	thiL; thiamine-monophosphate kinase [EC:2.7.4.16]	159
	NODE_1_length_2846042_cov_1532.926957_628	K03625	nusB; transcription antitermination protein NusB	122
	NODE_1_length_2846042_cov_1532.926957_629	K00794	ribH, RIB4; 6,7-dimethyl-8-ribityllumazine synthase [EC:2.5.1.78]	109
	NODE_1_length_2846042_cov_1532.926957_630	K00794	ribH, RIB4; 6,7-dimethyl-8-ribityllumazine synthase [EC:2.5.1.78]	17
	NODE_1_length_2846042_cov_1532.926957_631			5	K10560	1
	NODE_1_length_2846042_cov_1532.926957_632			8	K01724	1
	NODE_1_length_2846042_cov_1532.926957_633	K01187	malZ; alpha-glucosidase [EC:3.2.1.20]	318
	NODE_1_length_2846042_cov_1532.926957_634	K06442	tlyA; 23S rRNA (cytidine1920-2'-O)/16S rRNA (cytidine1409-2'-O)-methyltransferase [EC:2.1.1.226 2.1.1.227]	81
	NODE_1_length_2846042_cov_1532.926957_635	K03215	rumA; 23S rRNA (uracil1939-C5)-methyltransferase [EC:2.1.1.190]	194
	NODE_1_length_2846042_cov_1532.926957_636	K20249	raiI; acyl homoserine lactone synthase [EC:2.3.1.184]	13	K22968	6
	NODE_1_length_2846042_cov_1532.926957_637			74
	NODE_1_length_2846042_cov_1532.926957_638			75
	NODE_1_length_2846042_cov_1532.926957_639	K02836	prfB; peptide chain release factor 2	238
	NODE_1_length_2846042_cov_1532.926957_640			5	K11892	1
	NODE_1_length_2846042_cov_1532.926957_641			111
	NODE_1_length_2846042_cov_1532.926957_642	K00799	GST, gst; glutathione S-transferase [EC:2.5.1.18]	138
	NODE_1_length_2846042_cov_1532.926957_643			31
	NODE_1_length_2846042_cov_1532.926957_644	K14731	mlhB, chnC; epsilon-lactone hydrolase [EC:3.1.1.83]	155
	NODE_1_length_2846042_cov_1532.926957_645			9	K01790	1
	NODE_1_length_2846042_cov_1532.926957_646	K00128	ALDH; aldehyde dehydrogenase (NAD+) [EC:1.2.1.3]	429
	NODE_1_length_2846042_cov_1532.926957_647	K01638	aceB, glcB; malate synthase [EC:2.3.3.9]	530
	NODE_1_length_2846042_cov_1532.926957_648	K02911	RP-L32, MRPL32, rpmF; large subunit ribosomal protein L32	72
	NODE_1_length_2846042_cov_1532.926957_649	K07393	ECM4, yqjG; glutathionyl-hydroquinone reductase [EC:1.8.5.7]	232
	NODE_1_length_2846042_cov_1532.926957_650	K07689	uvrY, gacA, varA; two-component system, NarL family, invasion response regulator UvrY	36
	NODE_1_length_2846042_cov_1532.926957_651	K07675	uhpB; two-component system, NarL family, sensor histidine kinase UhpB [EC:2.7.13.3]	134
	NODE_1_length_2846042_cov_1532.926957_652	K14028	mdh1, mxaF; methanol dehydrogenase (cytochrome c) subunit 1 [EC:1.1.2.7]	718
	NODE_1_length_2846042_cov_1532.926957_653	K16254	mxaJ; mxaJ protein	188
	NODE_1_length_2846042_cov_1532.926957_654	K16255	mxaG; cytochrome c-L	83
	NODE_1_length_2846042_cov_1532.926957_655	K14029	mdh2, mxaI; methanol dehydrogenase (cytochrome c) subunit 2 [EC:1.1.2.7]	55
	NODE_1_length_2846042_cov_1532.926957_656			221
	NODE_1_length_2846042_cov_1532.926957_657			85
	NODE_1_length_2846042_cov_1532.926957_658	K16256	mxaA; mxaA protein	81
	NODE_1_length_2846042_cov_1532.926957_659	K16257	mxaC; mxaC protein	121
	NODE_1_length_2846042_cov_1532.926957_660	K16258	mxaK; mxaK protein	34
	NODE_1_length_2846042_cov_1532.926957_661	K16259	mxaL; mxaL protein	157
	NODE_1_length_2846042_cov_1532.926957_662	K16260	mxaD; mxaD protein	68
	NODE_1_length_2846042_cov_1532.926957_663			87
	NODE_1_length_2846042_cov_1532.926957_664	K00931	proB; glutamate 5-kinase [EC:2.7.2.11]	291
	NODE_1_length_2846042_cov_1532.926957_665	K03979	obgE, cgtA, MTG2; GTPase [EC:3.6.5.-]	227
	NODE_1_length_2846042_cov_1532.926957_666			59
	NODE_1_length_2846042_cov_1532.926957_667	K02899	RP-L27, MRPL27, rpmA; large subunit ribosomal protein L27	88
	NODE_1_length_2846042_cov_1532.926957_668	K02888	RP-L21, MRPL21, rplU; large subunit ribosomal protein L21	57
	NODE_1_length_2846042_cov_1532.926957_669			338
	NODE_1_length_2846042_cov_1532.926957_670			180
	NODE_1_length_2846042_cov_1532.926957_671			21
	NODE_1_length_2846042_cov_1532.926957_672	K17103	CHO1, pssA; CDP-diacylglycerol---serine O-phosphatidyltransferase [EC:2.7.8.8]	126
	NODE_1_length_2846042_cov_1532.926957_673	K02518	infA; translation initiation factor IF-1	67
	NODE_1_length_2846042_cov_1532.926957_674	K06287	maf; septum formation protein	94
	NODE_1_length_2846042_cov_1532.926957_675	K09862	K09862; uncharacterized protein	19
	NODE_1_length_2846042_cov_1532.926957_676			132
	NODE_1_length_2846042_cov_1532.926957_677	K00799	GST, gst; glutathione S-transferase [EC:2.5.1.18]	114
	NODE_1_length_2846042_cov_1532.926957_678			12	K05714	1
	NODE_1_length_2846042_cov_1532.926957_679			152
	NODE_1_length_2846042_cov_1532.926957_680			168
	NODE_1_length_2846042_cov_1532.926957_681			205	K12442	128
	NODE_1_length_2846042_cov_1532.926957_682			105
	NODE_1_length_2846042_cov_1532.926957_683	K00652	bioF; 8-amino-7-oxononanoate synthase [EC:2.3.1.47]	236
	NODE_1_length_2846042_cov_1532.926957_684			42	K17884	14
	NODE_1_length_2846042_cov_1532.926957_685			133
	NODE_1_length_2846042_cov_1532.926957_686			88
	NODE_1_length_2846042_cov_1532.926957_687			317
	NODE_1_length_2846042_cov_1532.926957_688			119
	NODE_1_length_2846042_cov_1532.926957_689	K08365	merR; MerR family transcriptional regulator, mercuric resistance operon regulatory protein	49
	NODE_1_length_2846042_cov_1532.926957_690	K08363	merT; mercuric ion transport protein	44
	NODE_1_length_2846042_cov_1532.926957_691	K08364	merP; periplasmic mercuric ion binding protein	38
	NODE_1_length_2846042_cov_1532.926957_692			20
	NODE_1_length_2846042_cov_1532.926957_693	K03980	murJ, mviN; putative peptidoglycan lipid II flippase	256
	NODE_1_length_2846042_cov_1532.926957_694	K20534	gtrB, csbB; polyisoprenyl-phosphate glycosyltransferase [EC:2.4.-.-]	186
	NODE_1_length_2846042_cov_1532.926957_695	K03478	chbG; chitin disaccharide deacetylase [EC:3.5.1.105]	157
	NODE_1_length_2846042_cov_1532.926957_696			116
	NODE_1_length_2846042_cov_1532.926957_697	K03769	ppiC; peptidyl-prolyl cis-trans isomerase C [EC:5.2.1.8]	123
	NODE_1_length_2846042_cov_1532.926957_698	K03070	secA; preprotein translocase subunit SecA [EC:7.4.2.8]	684
	NODE_1_length_2846042_cov_1532.926957_699			5	K06006	1
	NODE_1_length_2846042_cov_1532.926957_700			4	K07689	1
	NODE_1_length_2846042_cov_1532.926957_701			35
	NODE_1_length_2846042_cov_1532.926957_702			126
	NODE_1_length_2846042_cov_1532.926957_703	K05303	K05303; O-methyltransferase [EC:2.1.1.-]	13	K19569	2
	NODE_1_length_2846042_cov_1532.926957_704			53
	NODE_1_length_2846042_cov_1532.926957_705	K00864	glpK, GK; glycerol kinase [EC:2.7.1.30]	290
	NODE_1_length_2846042_cov_1532.926957_706	K00111	glpA, glpD; glycerol-3-phosphate dehydrogenase [EC:1.1.5.3]	222
	NODE_1_length_2846042_cov_1532.926957_707	K09690	ABC-2.LPSE.P; lipopolysaccharide transport system permease protein	168
	NODE_1_length_2846042_cov_1532.926957_708	K09691	ABC-2.LPSE.A; lipopolysaccharide transport system ATP-binding protein	136
	NODE_1_length_2846042_cov_1532.926957_709	K09807	K09807; uncharacterized protein	53
	NODE_1_length_2846042_cov_1532.926957_710	K06941	rlmN; 23S rRNA (adenine2503-C2)-methyltransferase [EC:2.1.1.192]	278
	NODE_1_length_2846042_cov_1532.926957_711			67
	NODE_1_length_2846042_cov_1532.926957_712			141
	NODE_1_length_2846042_cov_1532.926957_713			66
	NODE_1_length_2846042_cov_1532.926957_714			3	K01406	1
	NODE_1_length_2846042_cov_1532.926957_715	K00135	gabD; succinate-semialdehyde dehydrogenase / glutarate-semialdehyde dehydrogenase [EC:1.2.1.16 1.2.1.79 1.2.1.20]	371
	NODE_1_length_2846042_cov_1532.926957_716	K00568	ubiG; 2-polyprenyl-6-hydroxyphenyl methylase / 3-demethylubiquinone-9 3-methyltransferase [EC:2.1.1.222 2.1.1.64]	129
	NODE_1_length_2846042_cov_1532.926957_717	K00928	lysC; aspartate kinase [EC:2.7.2.4]	316
	NODE_1_length_2846042_cov_1532.926957_718	K08484	ptsP; phosphotransferase system, enzyme I, PtsP [EC:2.7.3.9]	517
	NODE_1_length_2846042_cov_1532.926957_719	K02835	prfA, MTRF1, MRF1; peptide chain release factor 1	312
	NODE_1_length_2846042_cov_1532.926957_720			167
	NODE_1_length_2846042_cov_1532.926957_721	K03406	mcp; methyl-accepting chemotaxis protein	215
	NODE_1_length_2846042_cov_1532.926957_722			10	K02410	1
	NODE_1_length_2846042_cov_1532.926957_723			236
	NODE_1_length_2846042_cov_1532.926957_724			9	K00957	1
	NODE_1_length_2846042_cov_1532.926957_725	K00941	thiD; hydroxymethylpyrimidine/phosphomethylpyrimidine kinase [EC:2.7.1.49 2.7.4.7]	120
	NODE_1_length_2846042_cov_1532.926957_726	K00145	argC; N-acetyl-gamma-glutamyl-phosphate reductase [EC:1.2.1.38]	252
	NODE_1_length_2846042_cov_1532.926957_727			2	K15125
	NODE_1_length_2846042_cov_1532.926957_728	K03821	phbC, phaC; polyhydroxyalkanoate synthase subunit PhaC [EC:2.3.1.-]	324
	NODE_1_length_2846042_cov_1532.926957_729			5	K02933	1
	NODE_1_length_2846042_cov_1532.926957_730	K01945	purD; phosphoribosylamine---glycine ligase [EC:6.3.4.13]	137
	NODE_1_length_2846042_cov_1532.926957_731			55
	NODE_1_length_2846042_cov_1532.926957_732			151	K02482	5
	NODE_1_length_2846042_cov_1532.926957_733	K11443	divK; two-component system, cell cycle response regulator DivK	51
	NODE_1_length_2846042_cov_1532.926957_734	K01768	E4.6.1.1; adenylate cyclase [EC:4.6.1.1]	161
	NODE_1_length_2846042_cov_1532.926957_735	K00126	fdsD; formate dehydrogenase subunit delta [EC:1.17.1.9]	37
	NODE_1_length_2846042_cov_1532.926957_736	K02379	fdhD; FdhD protein	169
	NODE_1_length_2846042_cov_1532.926957_737	K00123	fdoG, fdhF, fdwA; formate dehydrogenase major subunit [EC:1.17.1.9]	805
	NODE_1_length_2846042_cov_1532.926957_738	K00124	fdoH, fdsB; formate dehydrogenase iron-sulfur subunit	517
	NODE_1_length_2846042_cov_1532.926957_739	K00127	fdoI, fdsG; formate dehydrogenase subunit gamma	117
	NODE_1_length_2846042_cov_1532.926957_740			189
	NODE_1_length_2846042_cov_1532.926957_741	K00831	serC, PSAT1; phosphoserine aminotransferase [EC:2.6.1.52]	383
	NODE_1_length_2846042_cov_1532.926957_742	K00058	serA, PHGDH; D-3-phosphoglycerate dehydrogenase / 2-oxoglutarate reductase [EC:1.1.1.95 1.1.1.399]	407
	NODE_1_length_2846042_cov_1532.926957_743			184
	NODE_1_length_2846042_cov_1532.926957_744	K01610	E4.1.1.49, pckA; phosphoenolpyruvate carboxykinase (ATP) [EC:4.1.1.49]	379
	NODE_1_length_2846042_cov_1532.926957_745	K07226	hugZ, hutZ; heme iron utilization protein	116
	NODE_1_length_2846042_cov_1532.926957_746	K07566	tsaC, rimN, SUA5; L-threonylcarbamoyladenylate synthase [EC:2.7.7.87]	153
	NODE_1_length_2846042_cov_1532.926957_747	K00249	ACADM, acd; acyl-CoA dehydrogenase [EC:1.3.8.7]	256
	NODE_1_length_2846042_cov_1532.926957_748			124
	NODE_1_length_2846042_cov_1532.926957_749	K04755	fdx; ferredoxin, 2Fe-2S	62
	NODE_1_length_2846042_cov_1532.926957_750			24	K06867	1
	NODE_1_length_2846042_cov_1532.926957_751			18	K24872	12
	NODE_1_length_2846042_cov_1532.926957_752			147
	NODE_1_length_2846042_cov_1532.926957_753			3	K02078	1
	NODE_1_length_2846042_cov_1532.926957_754			1	K04488	1
	NODE_1_length_2846042_cov_1532.926957_755	K03550	ruvA; holliday junction DNA helicase RuvA [EC:3.6.4.12]	113
	NODE_1_length_2846042_cov_1532.926957_756	K01159	ruvC; crossover junction endodeoxyribonuclease RuvC [EC:3.1.22.4]	73
	NODE_1_length_2846042_cov_1532.926957_757	K02897	RP-L25, rplY; large subunit ribosomal protein L25	127
	NODE_1_length_2846042_cov_1532.926957_758	K01056	PTH1, pth, spoVC; peptidyl-tRNA hydrolase, PTH1 family [EC:3.1.1.29]	164
	NODE_1_length_2846042_cov_1532.926957_759	K03814	mtgA; monofunctional glycosyltransferase [EC:2.4.1.129]	91
	NODE_1_length_2846042_cov_1532.926957_760	K00795	ispA; farnesyl diphosphate synthase [EC:2.5.1.1 2.5.1.10]	224
	NODE_1_length_2846042_cov_1532.926957_761	K12573	rnr, vacB; ribonuclease R [EC:3.1.13.1]	414
	NODE_1_length_2846042_cov_1532.926957_762			26	K18843	1
	NODE_1_length_2846042_cov_1532.926957_763	K05939	aas; acyl-[acyl-carrier-protein]-phospholipid O-acyltransferase / long-chain-fatty-acid--[acyl-carrier-protein] ligase [EC:2.3.1.40 6.2.1.20]	681
	NODE_1_length_2846042_cov_1532.926957_764			42	K12600	1
	NODE_1_length_2846042_cov_1532.926957_765			40
	NODE_1_length_2846042_cov_1532.926957_766			41
	NODE_1_length_2846042_cov_1532.926957_767			62
	NODE_1_length_2846042_cov_1532.926957_768	K00620	argJ; glutamate N-acetyltransferase / amino-acid N-acetyltransferase [EC:2.3.1.35 2.3.1.1]	410
	NODE_1_length_2846042_cov_1532.926957_769	K03574	mutT, NUDT15, MTH2; 8-oxo-dGTP diphosphatase [EC:3.6.1.55]	95
	NODE_1_length_2846042_cov_1532.926957_770			88
	NODE_1_length_2846042_cov_1532.926957_771			107
	NODE_1_length_2846042_cov_1532.926957_772	K07107	ybgC; acyl-CoA thioester hydrolase [EC:3.1.2.-]	48
	NODE_1_length_2846042_cov_1532.926957_773	K03562	tolQ; biopolymer transport protein TolQ	198
	NODE_1_length_2846042_cov_1532.926957_774	K03560	tolR; biopolymer transport protein TolR	71
	NODE_1_length_2846042_cov_1532.926957_775			32	K03646	5
	NODE_1_length_2846042_cov_1532.926957_776	K03641	tolB; TolB protein	270
	NODE_1_length_2846042_cov_1532.926957_777	K19221	cobA, btuR; cob(I)alamin adenosyltransferase [EC:2.5.1.17]	135
	NODE_1_length_2846042_cov_1532.926957_778	K02232	cobQ, cbiP; adenosylcobyric acid synthase [EC:6.3.5.10]	292
	NODE_1_length_2846042_cov_1532.926957_779	K02227	cbiB, cobD; adenosylcobinamide-phosphate synthase [EC:6.3.1.10]	169
	NODE_1_length_2846042_cov_1532.926957_780	K02225	cobC1, cobC; cobalamin biosynthesis protein CobC	146
	NODE_1_length_2846042_cov_1532.926957_781	K07230	p19, ftrA; periplasmic iron binding protein	147
	NODE_1_length_2846042_cov_1532.926957_782			41
	NODE_1_length_2846042_cov_1532.926957_783			313
	NODE_1_length_2846042_cov_1532.926957_784	K02584	nifA; Nif-specific regulatory protein	334
	NODE_1_length_2846042_cov_1532.926957_785			40
	NODE_1_length_2846042_cov_1532.926957_786			86
	NODE_1_length_2846042_cov_1532.926957_787	K02585	nifB; nitrogen fixation protein NifB	405
	NODE_1_length_2846042_cov_1532.926957_788			37
	NODE_1_length_2846042_cov_1532.926957_789	K13628	iscA; iron-sulfur cluster assembly protein	68
	NODE_1_length_2846042_cov_1532.926957_790			69
	NODE_1_length_2846042_cov_1532.926957_791			125
	NODE_1_length_2846042_cov_1532.926957_792	K02597	nifZ; nitrogen fixation protein NifZ	61
	NODE_1_length_2846042_cov_1532.926957_793	K02597	nifZ; nitrogen fixation protein NifZ	51
	NODE_1_length_2846042_cov_1532.926957_794	K04487	iscS, NFS1; cysteine desulfurase [EC:2.8.1.7]	207
	NODE_1_length_2846042_cov_1532.926957_795	K02593	nifT; nitrogen fixation protein NifT	63
	NODE_1_length_2846042_cov_1532.926957_796			16	K00573	1
	NODE_1_length_2846042_cov_1532.926957_797	K13010	per, rfbE; perosamine synthetase [EC:2.6.1.102]	252
	NODE_1_length_2846042_cov_1532.926957_798	K04755	fdx; ferredoxin, 2Fe-2S	53
	NODE_1_length_2846042_cov_1532.926957_799			16	K06218	1
	NODE_1_length_2846042_cov_1532.926957_800			213
	NODE_1_length_2846042_cov_1532.926957_801	K06886	glbN; hemoglobin	59
	NODE_1_length_2846042_cov_1532.926957_802			135
	NODE_1_length_2846042_cov_1532.926957_803	K00969	nadD; nicotinate-nucleotide adenylyltransferase [EC:2.7.7.18]	148
	NODE_1_length_2846042_cov_1532.926957_804	K00147	proA; glutamate-5-semialdehyde dehydrogenase [EC:1.2.1.41]	358
	NODE_1_length_2846042_cov_1532.926957_805	K13628	iscA; iron-sulfur cluster assembly protein	90
	NODE_1_length_2846042_cov_1532.926957_806			4	K02519
	NODE_1_length_2846042_cov_1532.926957_807			283
	NODE_1_length_2846042_cov_1532.926957_808	K07243	FTR, FTH1, efeU; high-affinity iron transporter	123
	NODE_1_length_2846042_cov_1532.926957_809			35
	NODE_1_length_2846042_cov_1532.926957_810			7	K14266	1
	NODE_1_length_2846042_cov_1532.926957_811	K03655	recG; ATP-dependent DNA helicase RecG [EC:3.6.4.12]	314
	NODE_1_length_2846042_cov_1532.926957_812			54	K01958	1
	NODE_1_length_2846042_cov_1532.926957_813	K01790	rfbC, rmlC; dTDP-4-dehydrorhamnose 3,5-epimerase [EC:5.1.3.13]	87
	NODE_1_length_2846042_cov_1532.926957_814	K01710	rfbB, rmlB, rffG; dTDP-glucose 4,6-dehydratase [EC:4.2.1.46]	259
	NODE_1_length_2846042_cov_1532.926957_815	K00067	rfbD, rmlD; dTDP-4-dehydrorhamnose reductase [EC:1.1.1.133]	147
	NODE_1_length_2846042_cov_1532.926957_816	K00973	rfbA, rmlA, rffH; glucose-1-phosphate thymidylyltransferase [EC:2.7.7.24]	205
	NODE_1_length_2846042_cov_1532.926957_817			130
	NODE_1_length_2846042_cov_1532.926957_818			139
	NODE_1_length_2846042_cov_1532.926957_819	K00286	proC; pyrroline-5-carboxylate reductase [EC:1.5.1.2]	127
	NODE_1_length_2846042_cov_1532.926957_820			127
	NODE_1_length_2846042_cov_1532.926957_821	K07113	fxsA; UPF0716 protein FxsA	22
	NODE_1_length_2846042_cov_1532.926957_822			110
	NODE_1_length_2846042_cov_1532.926957_823	K08304	mltA; membrane-bound lytic murein transglycosylase A [EC:4.2.2.-]	109
	NODE_1_length_2846042_cov_1532.926957_824			80
	NODE_1_length_2846042_cov_1532.926957_825			73
	NODE_1_length_2846042_cov_1532.926957_826	K16345	xanP; xanthine permease XanP	138
	NODE_1_length_2846042_cov_1532.926957_827			195
	NODE_1_length_2846042_cov_1532.926957_828			6	K09812	1
	NODE_1_length_2846042_cov_1532.926957_829			59	K01356	2
	NODE_1_length_2846042_cov_1532.926957_830			11	K13583	1
	NODE_1_length_2846042_cov_1532.926957_831			25	K00259	1
	NODE_1_length_2846042_cov_1532.926957_832			4	K04775	1
	NODE_1_length_2846042_cov_1532.926957_833			4	K03424	1
	NODE_1_length_2846042_cov_1532.926957_834			4	K01719	1
	NODE_1_length_2846042_cov_1532.926957_835	K01069	gloB, gloC, HAGH; hydroxyacylglutathione hydrolase [EC:3.1.2.6]	181
	NODE_1_length_2846042_cov_1532.926957_836			122
	NODE_1_length_2846042_cov_1532.926957_837			69	K13018	16
	NODE_1_length_2846042_cov_1532.926957_838			204
	NODE_1_length_2846042_cov_1532.926957_839			206
	NODE_1_length_2846042_cov_1532.926957_840	K01784	galE, GALE; UDP-glucose 4-epimerase [EC:5.1.3.2]	166
	NODE_1_length_2846042_cov_1532.926957_841			78	K13010	72
	NODE_1_length_2846042_cov_1532.926957_842			157
	NODE_1_length_2846042_cov_1532.926957_843			105
	NODE_1_length_2846042_cov_1532.926957_844			163
	NODE_1_length_2846042_cov_1532.926957_845	K10946	pmoC-amoC; methane/ammonia monooxygenase subunit C	162
	NODE_1_length_2846042_cov_1532.926957_846			34	K04761	14
	NODE_1_length_2846042_cov_1532.926957_847			14	K00016	1
	NODE_1_length_2846042_cov_1532.926957_848			52	K04761	8
	NODE_1_length_2846042_cov_1532.926957_849			106
	NODE_1_length_2846042_cov_1532.926957_850	K21470	ycbB; L,D-transpeptidase YcbB	230
	NODE_1_length_2846042_cov_1532.926957_851			7	K01646	1
	NODE_1_length_2846042_cov_1532.926957_852	K03724	lhr; ATP-dependent helicase Lhr and Lhr-like helicase [EC:3.6.4.-]	820
	NODE_1_length_2846042_cov_1532.926957_853			2
	NODE_1_length_2846042_cov_1532.926957_854	K03926	cutA; periplasmic divalent cation tolerance protein	44
	NODE_1_length_2846042_cov_1532.926957_855	K01262	pepP; Xaa-Pro aminopeptidase [EC:3.4.11.9]	371
	NODE_1_length_2846042_cov_1532.926957_856			3	K01487	1
	NODE_1_length_2846042_cov_1532.926957_857	K01956	carA, CPA1; carbamoyl-phosphate synthase small subunit [EC:6.3.5.5]	266
	NODE_1_length_2846042_cov_1532.926957_858	K09117	K09117; uncharacterized protein	80
	NODE_1_length_2846042_cov_1532.926957_859			18
	NODE_1_length_2846042_cov_1532.926957_860			27	K24290	1
	NODE_1_length_2846042_cov_1532.926957_861	K03596	lepA; GTP-binding protein LepA	529
	NODE_1_length_2846042_cov_1532.926957_862			3	K04744	1
	NODE_1_length_2846042_cov_1532.926957_863	K13599	ntrX; two-component system, NtrC family, nitrogen regulation response regulator NtrX	359
	NODE_1_length_2846042_cov_1532.926957_864	K13598	ntrY; two-component system, NtrC family, nitrogen regulation sensor histidine kinase NtrY [EC:2.7.13.3]	399
	NODE_1_length_2846042_cov_1532.926957_865			114
	NODE_1_length_2846042_cov_1532.926957_866	K07461	K07461; putative endonuclease	44
	NODE_1_length_2846042_cov_1532.926957_867	K07712	glnG, ntrC; two-component system, NtrC family, nitrogen regulation response regulator GlnG	388
	NODE_1_length_2846042_cov_1532.926957_868	K07708	glnL, ntrB; two-component system, NtrC family, nitrogen regulation sensor histidine kinase GlnL [EC:2.7.13.3]	228
	NODE_1_length_2846042_cov_1532.926957_869	K05540	dusB; tRNA-dihydrouridine synthase B [EC:1.-.-.-]	150	K21405	5
	NODE_1_length_2846042_cov_1532.926957_870	K12506	ispDF; 2-C-methyl-D-erythritol 4-phosphate cytidylyltransferase / 2-C-methyl-D-erythritol 2,4-cyclodiphosphate synthase [EC:2.7.7.60 4.6.1.12]	224
	NODE_1_length_2846042_cov_1532.926957_871	K03743	pncC; nicotinamide-nucleotide amidase [EC:3.5.1.42]	109
	NODE_1_length_2846042_cov_1532.926957_872	K18588	COQ10; coenzyme Q-binding protein COQ10	106
	NODE_1_length_2846042_cov_1532.926957_873	K03644	lipA, LIAS, LIP1, LIP5; lipoyl synthase [EC:2.8.1.8]	231
	NODE_1_length_2846042_cov_1532.926957_874	K00606	panB; 3-methyl-2-oxobutanoate hydroxymethyltransferase [EC:2.1.2.11]	118
	NODE_1_length_2846042_cov_1532.926957_875			1	K02002	1
	NODE_1_length_2846042_cov_1532.926957_876	K02884	RP-L19, MRPL19, rplS; large subunit ribosomal protein L19	109
	NODE_1_length_2846042_cov_1532.926957_877			17	K13771	1
	NODE_1_length_2846042_cov_1532.926957_878	K00826	E2.6.1.42, ilvE; branched-chain amino acid aminotransferase [EC:2.6.1.42]	253
	NODE_1_length_2846042_cov_1532.926957_879			71
	NODE_1_length_2846042_cov_1532.926957_880	K07659	ompR; two-component system, OmpR family, phosphate regulon response regulator OmpR	141
	NODE_1_length_2846042_cov_1532.926957_881	K07638	envZ; two-component system, OmpR family, osmolarity sensor histidine kinase EnvZ [EC:2.7.13.3]	280
	NODE_1_length_2846042_cov_1532.926957_882			34
	NODE_1_length_2846042_cov_1532.926957_883	K00259	ald; alanine dehydrogenase [EC:1.4.1.1]	242
	NODE_1_length_2846042_cov_1532.926957_884			2	K10233	1
	NODE_1_length_2846042_cov_1532.926957_885			4	K11472	1
	NODE_1_length_2846042_cov_1532.926957_886			4	K01652	1
	NODE_1_length_2846042_cov_1532.926957_887	K00796	folP; dihydropteroate synthase [EC:2.5.1.15]	161
	NODE_1_length_2846042_cov_1532.926957_888	K00202	fwdC, fmdC; formylmethanofuran dehydrogenase subunit C [EC:1.2.7.12]	164
	NODE_1_length_2846042_cov_1532.926957_889	K00672	ftr; formylmethanofuran--tetrahydromethanopterin N-formyltransferase [EC:2.3.1.101]	201
	NODE_1_length_2846042_cov_1532.926957_890	K00200	fwdA, fmdA; formylmethanofuran dehydrogenase subunit A [EC:1.2.7.12]	337
	NODE_1_length_2846042_cov_1532.926957_891	K00201	fwdB, fmdB; formylmethanofuran dehydrogenase subunit B [EC:1.2.7.12]	147
	NODE_1_length_2846042_cov_1532.926957_892			2
	NODE_1_length_2846042_cov_1532.926957_893	K01665	pabB; para-aminobenzoate synthetase component I [EC:2.6.1.85]	214
	NODE_1_length_2846042_cov_1532.926957_894	K01664	pabA; para-aminobenzoate synthetase component II [EC:2.6.1.85]	157
	NODE_1_length_2846042_cov_1532.926957_895	K09733	mfnB; (5-formylfuran-3-yl)methyl phosphate synthase [EC:4.2.3.153]	145
	NODE_1_length_2846042_cov_1532.926957_896	K07144	mfnE; 5-(aminomethyl)-3-furanmethanol phosphate kinase [EC:2.7.4.31]	84
	NODE_1_length_2846042_cov_1532.926957_897
	NODE_1_length_2846042_cov_1532.926957_898	K11073	potF; putrescine transport system substrate-binding protein	200
	NODE_1_length_2846042_cov_1532.926957_899			110
	NODE_1_length_2846042_cov_1532.926957_900	K02231	cobP, cobU; adenosylcobinamide kinase / adenosylcobinamide-phosphate guanylyltransferase [EC:2.7.1.156 2.7.7.62]	80
	NODE_1_length_2846042_cov_1532.926957_901			230
	NODE_1_length_2846042_cov_1532.926957_902	K16079	omp31; outer membrane immunogenic protein	55	K02014	2
	NODE_1_length_2846042_cov_1532.926957_903			169
	NODE_1_length_2846042_cov_1532.926957_904	K00957	cysD; sulfate adenylyltransferase subunit 2 [EC:2.7.7.4]	332
	NODE_1_length_2846042_cov_1532.926957_905	K00955	cysNC; bifunctional enzyme CysN/CysC [EC:2.7.7.4 2.7.1.25]	420
	NODE_1_length_2846042_cov_1532.926957_906	K08646	MEP; peptidyl-Lys metalloendopeptidase [EC:3.4.24.20]	10
	NODE_1_length_2846042_cov_1532.926957_907	K02017	modC; molybdate transport system ATP-binding protein [EC:7.3.2.5]	172
	NODE_1_length_2846042_cov_1532.926957_908	K02018	modB; molybdate transport system permease protein	206
	NODE_1_length_2846042_cov_1532.926957_909	K02020	modA; molybdate transport system substrate-binding protein	127
	NODE_1_length_2846042_cov_1532.926957_910			12	K01992	1
	NODE_1_length_2846042_cov_1532.926957_911	K01029	E2.8.3.5B, scoB; 3-oxoacid CoA-transferase subunit B [EC:2.8.3.5]	167
	NODE_1_length_2846042_cov_1532.926957_912	K01028	E2.8.3.5A, scoA; 3-oxoacid CoA-transferase subunit A [EC:2.8.3.5]	235
	NODE_1_length_2846042_cov_1532.926957_913	K15256	cmoA; tRNA (cmo5U34)-methyltransferase [EC:2.1.1.-]	17
	NODE_1_length_2846042_cov_1532.926957_914	K09796	pccA; periplasmic copper chaperone A	35
	NODE_1_length_2846042_cov_1532.926957_915	K09796	pccA; periplasmic copper chaperone A	39
	NODE_1_length_2846042_cov_1532.926957_916	K09959	K09959; uncharacterized protein	98
	NODE_1_length_2846042_cov_1532.926957_917			18	K00681	1
	NODE_1_length_2846042_cov_1532.926957_918			77
	NODE_1_length_2846042_cov_1532.926957_919	K09803	K09803; uncharacterized protein	10	K07670	1
	NODE_1_length_2846042_cov_1532.926957_920	K02035	ABC.PE.S; peptide/nickel transport system substrate-binding protein	475
	NODE_1_length_2846042_cov_1532.926957_921			113
	NODE_1_length_2846042_cov_1532.926957_922	K23777	cecR; TetR/AcrR family transcriptional regulator, regulator of cefoperazone and chloramphenicol sensitivity	70
	NODE_1_length_2846042_cov_1532.926957_923	K01993	ABC-2.TX; HlyD family secretion protein	159
	NODE_1_length_2846042_cov_1532.926957_924	K01990	ABC-2.A; ABC-2 type transport system ATP-binding protein	327
	NODE_1_length_2846042_cov_1532.926957_925	K01992	ABC-2.P; ABC-2 type transport system permease protein	199
	NODE_1_length_2846042_cov_1532.926957_926	K01992	ABC-2.P; ABC-2 type transport system permease protein	215
	NODE_1_length_2846042_cov_1532.926957_927			123
	NODE_1_length_2846042_cov_1532.926957_928			26	K18886	23
	NODE_1_length_2846042_cov_1532.926957_929	K01007	pps, ppsA; pyruvate, water dikinase [EC:2.7.9.2]	578
	NODE_1_length_2846042_cov_1532.926957_930	K01354	ptrB; oligopeptidase B [EC:3.4.21.83]	412
	NODE_1_length_2846042_cov_1532.926957_931	K07305	msrB; peptide-methionine (R)-S-oxide reductase [EC:1.8.4.12]	90
	NODE_1_length_2846042_cov_1532.926957_932	K00625	E2.3.1.8, pta; phosphate acetyltransferase [EC:2.3.1.8]	167	K00634	27
	NODE_1_length_2846042_cov_1532.926957_933			60
	NODE_1_length_2846042_cov_1532.926957_934			6	K12132	1
	NODE_1_length_2846042_cov_1532.926957_935			2	K21430	1
	NODE_1_length_2846042_cov_1532.926957_936			249
	NODE_1_length_2846042_cov_1532.926957_937	K15726	czcA, cusA, cnrA; heavy metal efflux system protein	734
	NODE_1_length_2846042_cov_1532.926957_938	K15727	czcB, cusB, cnrB; membrane fusion protein, heavy metal efflux system	165
	NODE_1_length_2846042_cov_1532.926957_939
	NODE_1_length_2846042_cov_1532.926957_940			125
	NODE_1_length_2846042_cov_1532.926957_941	K03284	corA; magnesium transporter	166
	NODE_1_length_2846042_cov_1532.926957_942			75
	NODE_1_length_2846042_cov_1532.926957_943	K01251	E3.3.1.1, ahcY; adenosylhomocysteinase [EC:3.3.1.1]	409
	NODE_1_length_2846042_cov_1532.926957_944	K01537	ATP2C; P-type Ca2+ transporter type 2C [EC:7.2.2.10]	447
	NODE_1_length_2846042_cov_1532.926957_945			7	K02114	1
	NODE_1_length_2846042_cov_1532.926957_946			7	K12950	1
	NODE_1_length_2846042_cov_1532.926957_947	K00789	metK; S-adenosylmethionine synthetase [EC:2.5.1.6]	197
	NODE_1_length_2846042_cov_1532.926957_948	K01537	ATP2C; P-type Ca2+ transporter type 2C [EC:7.2.2.10]	388
	NODE_1_length_2846042_cov_1532.926957_949	K06213	mgtE; magnesium transporter	64
	NODE_1_length_2846042_cov_1532.926957_950			3	K00940	1
	NODE_1_length_2846042_cov_1532.926957_951	K17686	copA, ctpA, ATP7; P-type Cu+ transporter [EC:7.2.2.8]	432
	NODE_1_length_2846042_cov_1532.926957_952			10	K02067	1
	NODE_1_length_2846042_cov_1532.926957_953	K03216	trmL, cspR; tRNA (cytidine/uridine-2'-O-)-methyltransferase [EC:2.1.1.207]	130
	NODE_1_length_2846042_cov_1532.926957_954	K00411	UQCRFS1, RIP1, petA; ubiquinol-cytochrome c reductase iron-sulfur subunit [EC:7.1.1.8]	102
	NODE_1_length_2846042_cov_1532.926957_955	K00410	fbcH; ubiquinol-cytochrome c reductase cytochrome b/c1 subunit	297
	NODE_1_length_2846042_cov_1532.926957_956	K00413	CYC1, CYT1, petC; ubiquinol-cytochrome c reductase cytochrome c1 subunit	144
	NODE_1_length_2846042_cov_1532.926957_957	K01687	ilvD; dihydroxy-acid dehydratase [EC:4.2.1.9]	508
	NODE_1_length_2846042_cov_1532.926957_958			51
	NODE_1_length_2846042_cov_1532.926957_959			12	K16150	1
	NODE_1_length_2846042_cov_1532.926957_960	K01933	purM; phosphoribosylformylglycinamidine cyclo-ligase [EC:6.3.3.1]	225
	NODE_1_length_2846042_cov_1532.926957_961	K11175	purN; phosphoribosylglycinamide formyltransferase 1 [EC:2.1.2.2]	167
	NODE_1_length_2846042_cov_1532.926957_962	K00138	aldB; aldehyde dehydrogenase [EC:1.2.1.-]	428
	NODE_1_length_2846042_cov_1532.926957_963			21
	NODE_1_length_2846042_cov_1532.926957_964	K07507	mgtC; putative Mg2+ transporter-C (MgtC) family protein	57
	NODE_1_length_2846042_cov_1532.926957_965	K01092	E3.1.3.25, IMPA, suhB; myo-inositol-1(or 4)-monophosphatase [EC:3.1.3.25]	275
	NODE_1_length_2846042_cov_1532.926957_966			3	K22107	1
	NODE_1_length_2846042_cov_1532.926957_967	K01574	adc; acetoacetate decarboxylase [EC:4.1.1.4]	259
	NODE_1_length_2846042_cov_1532.926957_968	K07001	K07001; NTE family protein	289
	NODE_1_length_2846042_cov_1532.926957_969			290
	NODE_1_length_2846042_cov_1532.926957_970			32	K18901	20
	NODE_1_length_2846042_cov_1532.926957_971	K03296	TC.HAE1; hydrophobic/amphiphilic exporter-1 (mainly G- bacteria), HAE1 family	259
	NODE_1_length_2846042_cov_1532.926957_972			6	K03624	1
	NODE_1_length_2846042_cov_1532.926957_973			410
	NODE_1_length_2846042_cov_1532.926957_974	K00108	betA, CHDH; choline dehydrogenase [EC:1.1.99.1]	282
	NODE_1_length_2846042_cov_1532.926957_975			227
	NODE_1_length_2846042_cov_1532.926957_976			192
	NODE_1_length_2846042_cov_1532.926957_977			7	K22491	1
	NODE_1_length_2846042_cov_1532.926957_978			190
	NODE_1_length_2846042_cov_1532.926957_979	K00052	leuB, IMDH; 3-isopropylmalate dehydrogenase [EC:1.1.1.85]	397
	NODE_1_length_2846042_cov_1532.926957_980	K01681	ACO, acnA; aconitate hydratase [EC:4.2.1.3]	1038
	NODE_1_length_2846042_cov_1532.926957_981	K02193	ccmA; heme exporter protein A [EC:7.6.2.5]	89
	NODE_1_length_2846042_cov_1532.926957_982	K02194	ccmB; heme exporter protein B	135
	NODE_1_length_2846042_cov_1532.926957_983			55
	NODE_1_length_2846042_cov_1532.926957_984			6
	NODE_1_length_2846042_cov_1532.926957_985	K02195	ccmC; heme exporter protein C	149
	NODE_1_length_2846042_cov_1532.926957_986	K02196	ccmD; heme exporter protein D	11
	NODE_1_length_2846042_cov_1532.926957_987			6	K00799	1
	NODE_1_length_2846042_cov_1532.926957_988	K02199	ccmG, dsbE; cytochrome c biogenesis protein CcmG, thiol:disulfide interchange protein DsbE	84
	NODE_1_length_2846042_cov_1532.926957_989			70
	NODE_1_length_2846042_cov_1532.926957_990	K01972	E6.5.1.2, ligA, ligB; DNA ligase (NAD+) [EC:6.5.1.2]	489
	NODE_1_length_2846042_cov_1532.926957_991			85
	NODE_1_length_2846042_cov_1532.926957_992			10
	NODE_1_length_2846042_cov_1532.926957_993			12	K01784	1
	NODE_1_length_2846042_cov_1532.926957_994	K03631	recN; DNA repair protein RecN (Recombination protein N)	305
	NODE_1_length_2846042_cov_1532.926957_995	K05807	bamD; outer membrane protein assembly factor BamD	158
	NODE_1_length_2846042_cov_1532.926957_996			92
	NODE_1_length_2846042_cov_1532.926957_997	K03602	xseB; exodeoxyribonuclease VII small subunit [EC:3.1.11.6]	49
	NODE_1_length_2846042_cov_1532.926957_998	K16165	nagK; fumarylpyruvate hydrolase [EC:3.7.1.20]	205
	NODE_1_length_2846042_cov_1532.926957_999			39
	NODE_1_length_2846042_cov_1532.926957_1000			128
	NODE_1_length_2846042_cov_1532.926957_1001	K16090	fiu; catecholate siderophore receptor	272
	NODE_1_length_2846042_cov_1532.926957_1002	K16090	fiu; catecholate siderophore receptor	213
	NODE_1_length_2846042_cov_1532.926957_1003			59
	NODE_1_length_2846042_cov_1532.926957_1004	K07336	K07336; PKHD-type hydroxylase [EC:1.14.11.-]	157
	NODE_1_length_2846042_cov_1532.926957_1005	K03561	exbB; biopolymer transport protein ExbB	125
	NODE_1_length_2846042_cov_1532.926957_1006	K03559	exbD; biopolymer transport protein ExbD	81
	NODE_1_length_2846042_cov_1532.926957_1007	K03832	tonB; periplasmic protein TonB	21
	NODE_1_length_2846042_cov_1532.926957_1008	K00616	E2.2.1.2, talA, talB; transaldolase [EC:2.2.1.2]	284
	NODE_1_length_2846042_cov_1532.926957_1009			59
	NODE_1_length_2846042_cov_1532.926957_1010	K03821	phbC, phaC; polyhydroxyalkanoate synthase subunit PhaC [EC:2.3.1.-]	303
	NODE_1_length_2846042_cov_1532.926957_1011			59
	NODE_1_length_2846042_cov_1532.926957_1012			23
	NODE_1_length_2846042_cov_1532.926957_1013	K01868	TARS, thrS; threonyl-tRNA synthetase [EC:6.1.1.3]	511
	NODE_1_length_2846042_cov_1532.926957_1014			234
	NODE_1_length_2846042_cov_1532.926957_1015	K07305	msrB; peptide-methionine (R)-S-oxide reductase [EC:1.8.4.12]	73
	NODE_1_length_2846042_cov_1532.926957_1016			28	K08738	2
	NODE_1_length_2846042_cov_1532.926957_1017			131
	NODE_1_length_2846042_cov_1532.926957_1018	K03723	mfd; transcription-repair coupling factor (superfamily II helicase) [EC:3.6.4.-]	827
	NODE_1_length_2846042_cov_1532.926957_1019	K04566	lysK; lysyl-tRNA synthetase, class I [EC:6.1.1.6]	389
	NODE_1_length_2846042_cov_1532.926957_1020	K06999	K06999; phospholipase/carboxylesterase	51	K15975	1
	NODE_1_length_2846042_cov_1532.926957_1021			84
	NODE_1_length_2846042_cov_1532.926957_1022	K00254	DHODH, pyrD; dihydroorotate dehydrogenase [EC:1.3.5.2]	274
	NODE_1_length_2846042_cov_1532.926957_1023	K03327	TC.MATE, SLC47A, norM, mdtK, dinF; multidrug resistance protein, MATE family	196
	NODE_1_length_2846042_cov_1532.926957_1024			13	K15582	1
	NODE_1_length_2846042_cov_1532.926957_1025	K00626	ACAT, atoB; acetyl-CoA C-acetyltransferase [EC:2.3.1.9]	267
	NODE_1_length_2846042_cov_1532.926957_1026	K01834	PGAM, gpmA; 2,3-bisphosphoglycerate-dependent phosphoglycerate mutase [EC:5.4.2.11]	193
	NODE_1_length_2846042_cov_1532.926957_1027	K03919	alkB; DNA oxidative demethylase [EC:1.14.11.33]	116
	NODE_1_length_2846042_cov_1532.926957_1028			184
	NODE_1_length_2846042_cov_1532.926957_1029	K07716	pleC; two-component system, cell cycle sensor histidine kinase PleC [EC:2.7.13.3]	372
	NODE_1_length_2846042_cov_1532.926957_1030			139
	NODE_1_length_2846042_cov_1532.926957_1031	K01256	pepN; aminopeptidase N [EC:3.4.11.2]	565
	NODE_1_length_2846042_cov_1532.926957_1032			120
	NODE_1_length_2846042_cov_1532.926957_1033			139
	NODE_1_length_2846042_cov_1532.926957_1034
	NODE_1_length_2846042_cov_1532.926957_1035	K22719	envC; murein hydrolase activator	176
	NODE_1_length_2846042_cov_1532.926957_1036	K03797	E3.4.21.102, prc, ctpA; carboxyl-terminal processing protease [EC:3.4.21.102]	309
	NODE_1_length_2846042_cov_1532.926957_1037			10	K07484	2
	NODE_1_length_2846042_cov_1532.926957_1038			13	K01707	1
	NODE_1_length_2846042_cov_1532.926957_1039			19	K01759	1
	NODE_1_length_2846042_cov_1532.926957_1040			18	K02389	1
	NODE_1_length_2846042_cov_1532.926957_1041			7	K02483	1
	NODE_1_length_2846042_cov_1532.926957_1042			181
	NODE_1_length_2846042_cov_1532.926957_1043	K00769	gpt; xanthine phosphoribosyltransferase [EC:2.4.2.22]	103
	NODE_1_length_2846042_cov_1532.926957_1044	K02338	dnaN; DNA polymerase III subunit beta [EC:2.7.7.7]	273
	NODE_1_length_2846042_cov_1532.926957_1045	K01560	E3.8.1.2; 2-haloacid dehalogenase [EC:3.8.1.2]	108
	NODE_1_length_2846042_cov_1532.926957_1046			15	K07687	1
	NODE_1_length_2846042_cov_1532.926957_1047			19
	NODE_1_length_2846042_cov_1532.926957_1048	K03075	secG; preprotein translocase subunit SecG	19
	NODE_1_length_2846042_cov_1532.926957_1049	K01937	pyrG, CTPS; CTP synthase [EC:6.3.4.2]	457
	NODE_1_length_2846042_cov_1532.926957_1050			11	K07399	1
	NODE_1_length_2846042_cov_1532.926957_1051			322
	NODE_1_length_2846042_cov_1532.926957_1052			30
	NODE_1_length_2846042_cov_1532.926957_1053	K01966	PCCB, pccB; propionyl-CoA carboxylase beta chain [EC:6.4.1.3 2.1.3.15]	314
	NODE_1_length_2846042_cov_1532.926957_1054			12
	NODE_1_length_2846042_cov_1532.926957_1055
	NODE_1_length_2846042_cov_1532.926957_1056	K01965	PCCA, pccA; propionyl-CoA carboxylase alpha chain [EC:6.4.1.3]	405
	NODE_1_length_2846042_cov_1532.926957_1057			43
	NODE_1_length_2846042_cov_1532.926957_1058			176
	NODE_1_length_2846042_cov_1532.926957_1059			144
	NODE_1_length_2846042_cov_1532.926957_1060			20
	NODE_1_length_2846042_cov_1532.926957_1061	K02687	prmA; ribosomal protein L11 methyltransferase [EC:2.1.1.-]	148
	NODE_1_length_2846042_cov_1532.926957_1062			170
	NODE_1_length_2846042_cov_1532.926957_1063	K06196	ccdA; cytochrome c-type biogenesis protein	156
	NODE_1_length_2846042_cov_1532.926957_1064	K13652	K13652; AraC family transcriptional regulator	53
	NODE_1_length_2846042_cov_1532.926957_1065			253
	NODE_1_length_2846042_cov_1532.926957_1066			118
	NODE_1_length_2846042_cov_1532.926957_1067	K09024	rutF; flavin reductase [EC:1.5.1.-]	61	K13786	8
	NODE_1_length_2846042_cov_1532.926957_1068	K01055	pcaD; 3-oxoadipate enol-lactonase [EC:3.1.1.24]	103
	NODE_1_length_2846042_cov_1532.926957_1069			71
	NODE_1_length_2846042_cov_1532.926957_1070			75
	NODE_1_length_2846042_cov_1532.926957_1071			32
	NODE_1_length_2846042_cov_1532.926957_1072			2	K03117	1
	NODE_1_length_2846042_cov_1532.926957_1073	K10823	oppF; oligopeptide transport system ATP-binding protein	276
		K15583	oppD; oligopeptide transport system ATP-binding protein
	NODE_1_length_2846042_cov_1532.926957_1074	K15582	oppC; oligopeptide transport system permease protein	172
	NODE_1_length_2846042_cov_1532.926957_1075			103
	NODE_1_length_2846042_cov_1532.926957_1076			7	K03793	1
	NODE_1_length_2846042_cov_1532.926957_1077	K01644	citE; citrate lyase subunit beta / citryl-CoA lyase [EC:4.1.3.34]	154
	NODE_1_length_2846042_cov_1532.926957_1078			368
	NODE_1_length_2846042_cov_1532.926957_1079			88
	NODE_1_length_2846042_cov_1532.926957_1080			101	K12945	20
	NODE_1_length_2846042_cov_1532.926957_1081			3	K01515	1
	NODE_1_length_2846042_cov_1532.926957_1082	K00858	ppnK, NADK; NAD+ kinase [EC:2.7.1.23]	155
	NODE_1_length_2846042_cov_1532.926957_1083			58
	NODE_1_length_2846042_cov_1532.926957_1084	K00529	hcaD; 3-phenylpropionate/trans-cinnamate dioxygenase ferredoxin reductase component [EC:1.18.1.3]	193
	NODE_1_length_2846042_cov_1532.926957_1085	K13953	adhP; alcohol dehydrogenase, propanol-preferring [EC:1.1.1.1]	223
	NODE_1_length_2846042_cov_1532.926957_1086			125
	NODE_1_length_2846042_cov_1532.926957_1087			9	K01733	1
	NODE_1_length_2846042_cov_1532.926957_1088			69
	NODE_1_length_2846042_cov_1532.926957_1089			104	K04761	17
	NODE_1_length_2846042_cov_1532.926957_1090			155
	NODE_1_length_2846042_cov_1532.926957_1091			56
	NODE_1_length_2846042_cov_1532.926957_1092	K07001	K07001; NTE family protein	197
	NODE_1_length_2846042_cov_1532.926957_1093			221
	NODE_1_length_2846042_cov_1532.926957_1094	K15736	lhgO; (S)-2-hydroxyglutarate dehydrogenase [EC:1.1.5.13]	236
	NODE_1_length_2846042_cov_1532.926957_1095	K04077	groEL, HSPD1; chaperonin GroEL	439
	NODE_1_length_2846042_cov_1532.926957_1096			81
	NODE_1_length_2846042_cov_1532.926957_1097			31	K07150	1
	NODE_1_length_2846042_cov_1532.926957_1098	K00600	glyA, SHMT; glycine hydroxymethyltransferase [EC:2.1.2.1]	336
	NODE_1_length_2846042_cov_1532.926957_1099			1	K03325	1
	NODE_1_length_2846042_cov_1532.926957_1100	K07738	nrdR; transcriptional repressor NrdR	109
	NODE_1_length_2846042_cov_1532.926957_1101	K11752	ribD; diaminohydroxyphosphoribosylaminopyrimidine deaminase / 5-amino-6-(5-phosphoribosylamino)uracil reductase [EC:3.5.4.26 1.1.1.193]	157
	NODE_1_length_2846042_cov_1532.926957_1102	K00793	ribE, RIB5; riboflavin synthase [EC:2.5.1.9]	166	K11752	5
	NODE_1_length_2846042_cov_1532.926957_1103	K01356	lexA; repressor LexA [EC:3.4.21.88]	184
	NODE_1_length_2846042_cov_1532.926957_1104	K02238	comEC; competence protein ComEC	334
	NODE_1_length_2846042_cov_1532.926957_1105			23	K01092	1
	NODE_1_length_2846042_cov_1532.926957_1106			85
	NODE_1_length_2846042_cov_1532.926957_1107			100	K03088	79
	NODE_1_length_2846042_cov_1532.926957_1108			69
	NODE_1_length_2846042_cov_1532.926957_1109			2	K12537	1
	NODE_1_length_2846042_cov_1532.926957_1110			166
	NODE_1_length_2846042_cov_1532.926957_1111			12	K21001	10
	NODE_1_length_2846042_cov_1532.926957_1112			101
	NODE_1_length_2846042_cov_1532.926957_1113			111
	NODE_1_length_2846042_cov_1532.926957_1114	K07091	lptF; lipopolysaccharide export system permease protein	123
	NODE_1_length_2846042_cov_1532.926957_1115			217
	NODE_1_length_2846042_cov_1532.926957_1116	K00602	purH; phosphoribosylaminoimidazolecarboxamide formyltransferase / IMP cyclohydrolase [EC:2.1.2.3 3.5.4.10]	509
	NODE_1_length_2846042_cov_1532.926957_1117			1	K01868	1
	NODE_1_length_2846042_cov_1532.926957_1118			161
	NODE_1_length_2846042_cov_1532.926957_1119			16	K16789	1
	NODE_1_length_2846042_cov_1532.926957_1120			2	K02228	1
	NODE_1_length_2846042_cov_1532.926957_1121	K13584	ctrA; two-component system, cell cycle response regulator CtrA	303
	NODE_1_length_2846042_cov_1532.926957_1122	K02413	fliJ; flagellar protein FliJ	43
	NODE_1_length_2846042_cov_1532.926957_1123	K07027	K07027; glycosyltransferase 2 family protein	203
	NODE_1_length_2846042_cov_1532.926957_1124	K07028	K07028; uncharacterized protein	203
	NODE_1_length_2846042_cov_1532.926957_1125			109
	NODE_1_length_2846042_cov_1532.926957_1126			34
	NODE_1_length_2846042_cov_1532.926957_1127	K14986	fixL; two-component system, LuxR family, sensor kinase FixL [EC:2.7.13.3]	224
	NODE_1_length_2846042_cov_1532.926957_1128	K14987	fixJ; two-component system, LuxR family, response regulator FixJ	108
	NODE_1_length_2846042_cov_1532.926957_1129			42
	NODE_1_length_2846042_cov_1532.926957_1130	K13993	HSP20; HSP20 family protein	55
	NODE_1_length_2846042_cov_1532.926957_1131			15	K08906	3
	NODE_1_length_2846042_cov_1532.926957_1132			124
	NODE_1_length_2846042_cov_1532.926957_1133	K15861	fixK; CRP/FNR family transcriptional regulator, nitrogen fixation regulation protein	79	K01420	6
	NODE_1_length_2846042_cov_1532.926957_1134	K01531	mgtA, mgtB; P-type Mg2+ transporter [EC:7.2.2.14]	415
	NODE_1_length_2846042_cov_1532.926957_1135			14	K21062	1
	NODE_1_length_2846042_cov_1532.926957_1136			123
	NODE_1_length_2846042_cov_1532.926957_1137	K00640	cysE; serine O-acetyltransferase [EC:2.3.1.30]	164
	NODE_1_length_2846042_cov_1532.926957_1138	K11717	sufS; cysteine desulfurase / selenocysteine lyase [EC:2.8.1.7 4.4.1.16]	218
	NODE_1_length_2846042_cov_1532.926957_1139			176
	NODE_1_length_2846042_cov_1532.926957_1140	K02433	gatA, QRSL1; aspartyl-tRNA(Asn)/glutamyl-tRNA(Gln) amidotransferase subunit A [EC:6.3.5.6 6.3.5.7]	516
	NODE_1_length_2846042_cov_1532.926957_1141	K02434	gatB, PET112; aspartyl-tRNA(Asn)/glutamyl-tRNA(Gln) amidotransferase subunit B [EC:6.3.5.6 6.3.5.7]	576
	NODE_1_length_2846042_cov_1532.926957_1142			5	K21919	1
	NODE_1_length_2846042_cov_1532.926957_1143			6	K02463	4
	NODE_1_length_2846042_cov_1532.926957_1144	K02462	gspM; general secretion pathway protein M	12
	NODE_1_length_2846042_cov_1532.926957_1145	K02461	gspL; general secretion pathway protein L	64
	NODE_1_length_2846042_cov_1532.926957_1146	K02460	gspK; general secretion pathway protein K	56
	NODE_1_length_2846042_cov_1532.926957_1147	K02459	gspJ; general secretion pathway protein J	12
	NODE_1_length_2846042_cov_1532.926957_1148
	NODE_1_length_2846042_cov_1532.926957_1149	K02457	gspH; general secretion pathway protein H	27
	NODE_1_length_2846042_cov_1532.926957_1150	K02456	gspG; general secretion pathway protein G	65
	NODE_1_length_2846042_cov_1532.926957_1151	K02455	gspF; general secretion pathway protein F	192
	NODE_1_length_2846042_cov_1532.926957_1152	K02454	gspE; general secretion pathway protein E [EC:7.4.2.8]	314
	NODE_1_length_2846042_cov_1532.926957_1153	K02453	gspD; general secretion pathway protein D	195
	NODE_1_length_2846042_cov_1532.926957_1154			161
	NODE_1_length_2846042_cov_1532.926957_1155			328
	NODE_1_length_2846042_cov_1532.926957_1156			151
	NODE_1_length_2846042_cov_1532.926957_1157	K02902	RP-L28, MRPL28, rpmB; large subunit ribosomal protein L28	88
	NODE_1_length_2846042_cov_1532.926957_1158	K03466	ftsK, spoIIIE; DNA segregation ATPase FtsK/SpoIIIE, S-DNA-T family	468
	NODE_1_length_2846042_cov_1532.926957_1159			18	K21402	2
	NODE_1_length_2846042_cov_1532.926957_1160			105
	NODE_1_length_2846042_cov_1532.926957_1161	K01142	E3.1.11.2, xthA; exodeoxyribonuclease III [EC:3.1.11.2]	230	K06889	8
	NODE_1_length_2846042_cov_1532.926957_1162			66
	NODE_1_length_2846042_cov_1532.926957_1163			187
	NODE_1_length_2846042_cov_1532.926957_1164			72
	NODE_1_length_2846042_cov_1532.926957_1165			58
	NODE_1_length_2846042_cov_1532.926957_1166			29	K03531	1
	NODE_1_length_2846042_cov_1532.926957_1167	K07402	xdhC; xanthine dehydrogenase accessory factor	51
	NODE_1_length_2846042_cov_1532.926957_1168	K04094	trmFO, gid; methylenetetrahydrofolate--tRNA-(uracil-5-)-methyltransferase [EC:2.1.1.74]	338
	NODE_1_length_2846042_cov_1532.926957_1169	K01935	bioD; dethiobiotin synthetase [EC:6.3.3.3]	80
	NODE_1_length_2846042_cov_1532.926957_1170	K00652	bioF; 8-amino-7-oxononanoate synthase [EC:2.3.1.47]	193
	NODE_1_length_2846042_cov_1532.926957_1171	K00833	bioA; adenosylmethionine---8-amino-7-oxononanoate aminotransferase [EC:2.6.1.62]	275
	NODE_1_length_2846042_cov_1532.926957_1172	K00845	glk; glucokinase [EC:2.7.1.2]	129
	NODE_1_length_2846042_cov_1532.926957_1173	K01676	E4.2.1.2A, fumA, fumB; fumarate hydratase, class I [EC:4.2.1.2]	446
	NODE_1_length_2846042_cov_1532.926957_1174			36
	NODE_1_length_2846042_cov_1532.926957_1175			15	K02199	2
	NODE_1_length_2846042_cov_1532.926957_1176			1
	NODE_1_length_2846042_cov_1532.926957_1177	K04750	phnB; PhnB protein	63
	NODE_1_length_2846042_cov_1532.926957_1178			30
	NODE_1_length_2846042_cov_1532.926957_1179			166	K00297	11
	NODE_1_length_2846042_cov_1532.926957_1180	K00297	metF, MTHFR; methylenetetrahydrofolate reductase (NADH) [EC:1.5.1.54]	275
	NODE_1_length_2846042_cov_1532.926957_1181	K00548	metH, MTR; 5-methyltetrahydrofolate--homocysteine methyltransferase [EC:2.1.1.13]	951
	NODE_1_length_2846042_cov_1532.926957_1182			54
	NODE_1_length_2846042_cov_1532.926957_1183	K07391	comM; magnesium chelatase family protein	382
	NODE_1_length_2846042_cov_1532.926957_1184
	NODE_1_length_2846042_cov_1532.926957_1185	K09985	K09985; uncharacterized protein	126
	NODE_1_length_2846042_cov_1532.926957_1186			16
	NODE_1_length_2846042_cov_1532.926957_1187			28	K21572	1
	NODE_1_length_2846042_cov_1532.926957_1188	K01955	carB, CPA2; carbamoyl-phosphate synthase large subunit [EC:6.3.5.5]	895
	NODE_1_length_2846042_cov_1532.926957_1189			2	K07492	1
	NODE_1_length_2846042_cov_1532.926957_1190			4	K00384	1
	NODE_1_length_2846042_cov_1532.926957_1191			20	K07494	1
	NODE_1_length_2846042_cov_1532.926957_1192			29
	NODE_1_length_2846042_cov_1532.926957_1193			31
	NODE_1_length_2846042_cov_1532.926957_1194			40
	NODE_1_length_2846042_cov_1532.926957_1195			5	K18974	3
	NODE_1_length_2846042_cov_1532.926957_1196			115
	NODE_1_length_2846042_cov_1532.926957_1197	K07216	hr; hemerythrin	23
	NODE_1_length_2846042_cov_1532.926957_1198	K03630	radC; DNA repair protein RadC	156
	NODE_1_length_2846042_cov_1532.926957_1199	K01265	map; methionyl aminopeptidase [EC:3.4.11.18]	289
	NODE_1_length_2846042_cov_1532.926957_1200	K06203	cysZ; CysZ protein	93
	NODE_1_length_2846042_cov_1532.926957_1201			182
	NODE_1_length_2846042_cov_1532.926957_1202	K13015	wbpA; UDP-N-acetyl-D-glucosamine dehydrogenase [EC:1.1.1.136]	260
	NODE_1_length_2846042_cov_1532.926957_1203	K01991	wza, gfcE; polysaccharide biosynthesis/export protein	135
	NODE_1_length_2846042_cov_1532.926957_1204			65
	NODE_1_length_2846042_cov_1532.926957_1205	K02335	polA; DNA polymerase I [EC:2.7.7.7]	712
	NODE_1_length_2846042_cov_1532.926957_1206			158
	NODE_1_length_2846042_cov_1532.926957_1207			57
	NODE_1_length_2846042_cov_1532.926957_1208			35
	NODE_1_length_2846042_cov_1532.926957_1209			62
	NODE_1_length_2846042_cov_1532.926957_1210	K03824	yhbS; putative acetyltransferase [EC:2.3.1.-]	59
	NODE_1_length_2846042_cov_1532.926957_1211	K04771	degP, htrA; serine protease Do [EC:3.4.21.107]	257
	NODE_1_length_2846042_cov_1532.926957_1212	K02483	K02483; two-component system, OmpR family, response regulator	173
	NODE_1_length_2846042_cov_1532.926957_1213			245
	NODE_1_length_2846042_cov_1532.926957_1214	K00982	glnE; [glutamine synthetase] adenylyltransferase / [glutamine synthetase]-adenylyl-L-tyrosine phosphorylase [EC:2.7.7.42 2.7.7.89]	461
	NODE_1_length_2846042_cov_1532.926957_1215	K00826	E2.6.1.42, ilvE; branched-chain amino acid aminotransferase [EC:2.6.1.42]	110
	NODE_1_length_2846042_cov_1532.926957_1216			34
	NODE_1_length_2846042_cov_1532.926957_1217			466
	NODE_1_length_2846042_cov_1532.926957_1218	K19802	ycjG, ykfB; L-Ala-D/L-Glu epimerase [EC:5.1.1.20]	260
	NODE_1_length_2846042_cov_1532.926957_1219			495
	NODE_1_length_2846042_cov_1532.926957_1220	K02355	fusA, GFM, EFG; elongation factor G	326
	NODE_1_length_2846042_cov_1532.926957_1221			13	K06006	4
	NODE_1_length_2846042_cov_1532.926957_1222			40	K01801	35
	NODE_1_length_2846042_cov_1532.926957_1223	K16171	faaH; fumarylacetoacetate (FAA) hydrolase [EC:3.7.1.2]	221
	NODE_1_length_2846042_cov_1532.926957_1224	K00451	HGD, hmgA; homogentisate 1,2-dioxygenase [EC:1.13.11.5]	388
	NODE_1_length_2846042_cov_1532.926957_1225			8	K02257	1
	NODE_1_length_2846042_cov_1532.926957_1226	K00457	HPD, hppD; 4-hydroxyphenylpyruvate dioxygenase [EC:1.13.11.27]	239
	NODE_1_length_2846042_cov_1532.926957_1227			68	K03719	4
	NODE_1_length_2846042_cov_1532.926957_1228			94
	NODE_1_length_2846042_cov_1532.926957_1229	K00500	phhA, PAH; phenylalanine-4-hydroxylase [EC:1.14.16.1]	257
	NODE_1_length_2846042_cov_1532.926957_1230	K04564	SOD2; superoxide dismutase, Fe-Mn family [EC:1.15.1.1]	105
	NODE_1_length_2846042_cov_1532.926957_1231	K00053	ilvC; ketol-acid reductoisomerase [EC:1.1.1.86]	294
	NODE_1_length_2846042_cov_1532.926957_1232	K01653	E2.2.1.6S, ilvH, ilvN; acetolactate synthase I/III small subunit [EC:2.2.1.6]	132
	NODE_1_length_2846042_cov_1532.926957_1233	K01652	E2.2.1.6L, ilvB, ilvG, ilvI; acetolactate synthase I/II/III large subunit [EC:2.2.1.6]	470
	NODE_1_length_2846042_cov_1532.926957_1234	K15977	K15977; putative oxidoreductase	64
	NODE_1_length_2846042_cov_1532.926957_1235			143	K23499	30
	NODE_1_length_2846042_cov_1532.926957_1236	K00791	miaA, TRIT1; tRNA dimethylallyltransferase [EC:2.5.1.75]	156
	NODE_1_length_2846042_cov_1532.926957_1237	K03527	ispH, lytB; 4-hydroxy-3-methylbut-2-en-1-yl diphosphate reductase [EC:1.17.7.4]	232
	NODE_1_length_2846042_cov_1532.926957_1238			2	K06902	1
	NODE_1_length_2846042_cov_1532.926957_1239			75
	NODE_1_length_2846042_cov_1532.926957_1240			79
	NODE_1_length_2846042_cov_1532.926957_1241			16	K03630	1
	NODE_1_length_2846042_cov_1532.926957_1242	K00684	aat; leucyl/phenylalanyl-tRNA---protein transferase [EC:2.3.2.6]	131
	NODE_1_length_2846042_cov_1532.926957_1243
	NODE_1_length_2846042_cov_1532.926957_1244			110
	NODE_1_length_2846042_cov_1532.926957_1245	K03798	ftsH, hflB; cell division protease FtsH [EC:3.4.24.-]	356
	NODE_1_length_2846042_cov_1532.926957_1246			80
	NODE_1_length_2846042_cov_1532.926957_1247	K01889	FARSA, pheS; phenylalanyl-tRNA synthetase alpha chain [EC:6.1.1.20]	274
	NODE_1_length_2846042_cov_1532.926957_1248	K00428	E1.11.1.5; cytochrome c peroxidase [EC:1.11.1.5]	194
	NODE_1_length_2846042_cov_1532.926957_1249	K10914	crp; CRP/FNR family transcriptional regulator, cyclic AMP receptor protein	144
	NODE_1_length_2846042_cov_1532.926957_1250	K11076	potG; putrescine transport system ATP-binding protein [EC:7.6.2.16]	170
	NODE_1_length_2846042_cov_1532.926957_1251	K11075	potH; putrescine transport system permease protein	180
	NODE_1_length_2846042_cov_1532.926957_1252	K11074	potI; putrescine transport system permease protein	187
	NODE_1_length_2846042_cov_1532.926957_1253	K19055	prdX, proX; Ala-tRNA(Pro) deacylase [EC:3.1.1.-]	104
	NODE_1_length_2846042_cov_1532.926957_1254	K01915	glnA, GLUL; glutamine synthetase [EC:6.3.1.2]	319
	NODE_1_length_2846042_cov_1532.926957_1255	K06915	K06915; uncharacterized protein	289
	NODE_1_length_2846042_cov_1532.926957_1256			43
	NODE_1_length_2846042_cov_1532.926957_1257
	NODE_1_length_2846042_cov_1532.926957_1258			26
	NODE_1_length_2846042_cov_1532.926957_1259			84
	NODE_1_length_2846042_cov_1532.926957_1260	K05366	mrcA; penicillin-binding protein 1A [EC:2.4.1.129 3.4.16.4]	535
	NODE_1_length_2846042_cov_1532.926957_1261	K09160	K09160; uncharacterized protein	114
	NODE_1_length_2846042_cov_1532.926957_1262	K05800	ybaO; Lrp/AsnC family transcriptional regulator	95
	NODE_1_length_2846042_cov_1532.926957_1263
	NODE_1_length_2846042_cov_1532.926957_1264			28	K21478	2
	NODE_1_length_2846042_cov_1532.926957_1265	K01679	E4.2.1.2B, fumC, FH; fumarate hydratase, class II [EC:4.2.1.2]	319
	NODE_1_length_2846042_cov_1532.926957_1266			172
	NODE_1_length_2846042_cov_1532.926957_1267			34
	NODE_1_length_2846042_cov_1532.926957_1268			109
	NODE_1_length_2846042_cov_1532.926957_1269			2	K21498	1
	NODE_1_length_2846042_cov_1532.926957_1270			59
	NODE_1_length_2846042_cov_1532.926957_1271	K00762	pyrE; orotate phosphoribosyltransferase [EC:2.4.2.10]	205
	NODE_1_length_2846042_cov_1532.926957_1272	K01462	PDF, def; peptide deformylase [EC:3.5.1.88]	142
	NODE_1_length_2846042_cov_1532.926957_1273	K00992	murU; N-acetyl-alpha-D-muramate 1-phosphate uridylyltransferase [EC:2.7.7.99]	145
	NODE_1_length_2846042_cov_1532.926957_1274	K07102	amgK; N-acetylmuramate 1-kinase [EC:2.7.1.221]	262
	NODE_1_length_2846042_cov_1532.926957_1275			347
	NODE_1_length_2846042_cov_1532.926957_1276	K03406	mcp; methyl-accepting chemotaxis protein	200
	NODE_1_length_2846042_cov_1532.926957_1277	K03409	cheX; chemotaxis protein CheX	26
	NODE_1_length_2846042_cov_1532.926957_1278	K03413	cheY; two-component system, chemotaxis family, chemotaxis protein CheY	111
	NODE_1_length_2846042_cov_1532.926957_1279	K03407	cheA; two-component system, chemotaxis family, sensor kinase CheA [EC:2.7.13.3]	408
	NODE_1_length_2846042_cov_1532.926957_1280	K03408	cheW; purine-binding chemotaxis protein CheW	129
	NODE_1_length_2846042_cov_1532.926957_1281	K00575	cheR; chemotaxis protein methyltransferase CheR [EC:2.1.1.80]	158
	NODE_1_length_2846042_cov_1532.926957_1282	K03412	cheB; two-component system, chemotaxis family, protein-glutamate methylesterase/glutaminase [EC:3.1.1.61 3.5.1.44]	208
	NODE_1_length_2846042_cov_1532.926957_1283	K03413	cheY; two-component system, chemotaxis family, chemotaxis protein CheY	115
	NODE_1_length_2846042_cov_1532.926957_1284	K03411	cheD; chemotaxis protein CheD [EC:3.5.1.44]	130
	NODE_1_length_2846042_cov_1532.926957_1285			10	K11216	1
	NODE_1_length_2846042_cov_1532.926957_1286			17	K02003	1
	NODE_1_length_2846042_cov_1532.926957_1287			12	K18672	1
	NODE_1_length_2846042_cov_1532.926957_1288	K18707	mtaB; threonylcarbamoyladenosine tRNA methylthiotransferase MtaB [EC:2.8.4.5]	210
	NODE_1_length_2846042_cov_1532.926957_1289	K01778	dapF; diaminopimelate epimerase [EC:5.1.1.7]	156	K18707	6
	NODE_1_length_2846042_cov_1532.926957_1290			29	K13652	1
	NODE_1_length_2846042_cov_1532.926957_1291			94
	NODE_1_length_2846042_cov_1532.926957_1292	K18446	ygiF; triphosphatase [EC:3.6.1.25]	139
	NODE_1_length_2846042_cov_1532.926957_1293			135
	NODE_1_length_2846042_cov_1532.926957_1294	K00641	metX; homoserine O-acetyltransferase/O-succinyltransferase [EC:2.3.1.31 2.3.1.46]	317
	NODE_1_length_2846042_cov_1532.926957_1295			3
	NODE_1_length_2846042_cov_1532.926957_1296	K03177	truB, PUS4, TRUB1; tRNA pseudouridine55 synthase [EC:5.4.99.25]	199
	NODE_1_length_2846042_cov_1532.926957_1297	K02834	rbfA; ribosome-binding factor A	96
	NODE_1_length_2846042_cov_1532.926957_1298	K02519	infB, MTIF2; translation initiation factor IF-2	539
	NODE_1_length_2846042_cov_1532.926957_1299	K07742	ylxR; uncharacterized protein	93
	NODE_1_length_2846042_cov_1532.926957_1300	K02600	nusA; transcription termination/antitermination protein NusA	425
	NODE_1_length_2846042_cov_1532.926957_1301	K09748	rimP; ribosome maturation factor RimP	70
	NODE_1_length_2846042_cov_1532.926957_1302			22	K09792	22
	NODE_1_length_2846042_cov_1532.926957_1303
	NODE_1_length_2846042_cov_1532.926957_1304			287
	NODE_1_length_2846042_cov_1532.926957_1305			309
	NODE_1_length_2846042_cov_1532.926957_1306			71
	NODE_1_length_2846042_cov_1532.926957_1307			90
	NODE_1_length_2846042_cov_1532.926957_1308			183
	NODE_1_length_2846042_cov_1532.926957_1309			8	K16787	1
	NODE_1_length_2846042_cov_1532.926957_1310			10	K05712	1
	NODE_1_length_2846042_cov_1532.926957_1311	K02483	K02483; two-component system, OmpR family, response regulator	174
	NODE_1_length_2846042_cov_1532.926957_1312			219
	NODE_1_length_2846042_cov_1532.926957_1313	K03791	K03791; putative chitinase	32
	NODE_1_length_2846042_cov_1532.926957_1314
	NODE_1_length_2846042_cov_1532.926957_1315			168	K20276	3
	NODE_1_length_2846042_cov_1532.926957_1316	K02200	ccmH; cytochrome c-type biogenesis protein CcmH	125
	NODE_1_length_2846042_cov_1532.926957_1317	K02197	ccmE; cytochrome c-type biogenesis protein CcmE	115
	NODE_1_length_2846042_cov_1532.926957_1318	K02198	ccmF; cytochrome c-type biogenesis protein CcmF	464
	NODE_1_length_2846042_cov_1532.926957_1319	K02200	ccmH; cytochrome c-type biogenesis protein CcmH	76
	NODE_1_length_2846042_cov_1532.926957_1320			26	K18013	1
	NODE_1_length_2846042_cov_1532.926957_1321	K00208	fabI; enoyl-[acyl-carrier protein] reductase I [EC:1.3.1.9 1.3.1.10]	160
	NODE_1_length_2846042_cov_1532.926957_1322	K00925	ackA; acetate kinase [EC:2.7.2.1]	276
	NODE_1_length_2846042_cov_1532.926957_1323			374
	NODE_1_length_2846042_cov_1532.926957_1324	K01470	E3.5.2.10; creatinine amidohydrolase [EC:3.5.2.10]	235
	NODE_1_length_2846042_cov_1532.926957_1325			4	K03575	1
	NODE_1_length_2846042_cov_1532.926957_1326			289
	NODE_1_length_2846042_cov_1532.926957_1327	K02051	ABC.SN.S; NitT/TauT family transport system substrate-binding protein	252
	NODE_1_length_2846042_cov_1532.926957_1328	K02049	ABC.SN.A; NitT/TauT family transport system ATP-binding protein	138
	NODE_1_length_2846042_cov_1532.926957_1329	K02050	ABC.SN.P; NitT/TauT family transport system permease protein	176
	NODE_1_length_2846042_cov_1532.926957_1330	K04749	rsbV; anti-sigma B factor antagonist	19
	NODE_1_length_2846042_cov_1532.926957_1331	K04757	rsbW; serine/threonine-protein kinase RsbW [EC:2.7.11.1]	16
	NODE_1_length_2846042_cov_1532.926957_1332	K07315	rsbU_P; phosphoserine phosphatase RsbU/P [EC:3.1.3.3]	44
	NODE_1_length_2846042_cov_1532.926957_1333			74
	NODE_1_length_2846042_cov_1532.926957_1334			216
	NODE_1_length_2846042_cov_1532.926957_1335	K13038	coaBC, dfp; phosphopantothenoylcysteine decarboxylase / phosphopantothenate---cysteine ligase [EC:4.1.1.36 6.3.2.5]	237
	NODE_1_length_2846042_cov_1532.926957_1336	K01520	dut, DUT; dUTP pyrophosphatase [EC:3.6.1.23]	117
	NODE_1_length_2846042_cov_1532.926957_1337	K13643	iscR; Rrf2 family transcriptional regulator, iron-sulfur cluster assembly transcription factor	50
	NODE_1_length_2846042_cov_1532.926957_1338			20	K22010	3
	NODE_1_length_2846042_cov_1532.926957_1339			54
	NODE_1_length_2846042_cov_1532.926957_1340	K00241	sdhC, frdC; succinate dehydrogenase / fumarate reductase, cytochrome b subunit	45
	NODE_1_length_2846042_cov_1532.926957_1341	K00242	sdhD, frdD; succinate dehydrogenase / fumarate reductase, membrane anchor subunit	35
	NODE_1_length_2846042_cov_1532.926957_1342	K00239	sdhA, frdA; succinate dehydrogenase / fumarate reductase, flavoprotein subunit [EC:1.3.5.1 1.3.5.4]	514
	NODE_1_length_2846042_cov_1532.926957_1343	K00240	sdhB, frdB; succinate dehydrogenase / fumarate reductase, iron-sulfur subunit [EC:1.3.5.1 1.3.5.4]	225
	NODE_1_length_2846042_cov_1532.926957_1344			14	K07447	1
	NODE_1_length_2846042_cov_1532.926957_1345	K03624	greA; transcription elongation factor GreA	129
	NODE_1_length_2846042_cov_1532.926957_1346	K07273	acm; lysozyme	155
	NODE_1_length_2846042_cov_1532.926957_1347	K07152	SCO1; protein SCO1	26	K00428	3
	NODE_1_length_2846042_cov_1532.926957_1348			164
	NODE_1_length_2846042_cov_1532.926957_1349	K03978	engB; GTP-binding protein	106
	NODE_1_length_2846042_cov_1532.926957_1350	K03217	yidC, spoIIIJ, OXA1, ccfA; YidC/Oxa1 family membrane protein insertase	364
	NODE_1_length_2846042_cov_1532.926957_1351	K03536	rnpA; ribonuclease P protein component [EC:3.1.26.5]	19
	NODE_1_length_2846042_cov_1532.926957_1352			1	K18135	1
	NODE_1_length_2846042_cov_1532.926957_1353			221
	NODE_1_length_2846042_cov_1532.926957_1354			166
	NODE_1_length_2846042_cov_1532.926957_1355			25	K01006	1
	NODE_1_length_2846042_cov_1532.926957_1356			174	K02035	1
	NODE_1_length_2846042_cov_1532.926957_1357			9	K18968	1
	NODE_1_length_2846042_cov_1532.926957_1358
	NODE_1_length_2846042_cov_1532.926957_1359			2	K01104	1
	NODE_1_length_2846042_cov_1532.926957_1360			37	K00217	1
	NODE_1_length_2846042_cov_1532.926957_1361			42	K01012	1
	NODE_1_length_2846042_cov_1532.926957_1362			13	K13292	1
	NODE_1_length_2846042_cov_1532.926957_1363			15	K16554	1
	NODE_1_length_2846042_cov_1532.926957_1364			104
	NODE_1_length_2846042_cov_1532.926957_1365			9	K01916	1
	NODE_1_length_2846042_cov_1532.926957_1366			32
	NODE_1_length_2846042_cov_1532.926957_1367			140
	NODE_1_length_2846042_cov_1532.926957_1368			27
	NODE_1_length_2846042_cov_1532.926957_1369			52
	NODE_1_length_2846042_cov_1532.926957_1370			6	K01687	1
	NODE_1_length_2846042_cov_1532.926957_1371			2	K18829	1
	NODE_1_length_2846042_cov_1532.926957_1372			2
	NODE_1_length_2846042_cov_1532.926957_1373			1	K21000	1
	NODE_1_length_2846042_cov_1532.926957_1374			37
	NODE_1_length_2846042_cov_1532.926957_1375			2	K03790	1
	NODE_1_length_2846042_cov_1532.926957_1376			1	K21029	1
	NODE_1_length_2846042_cov_1532.926957_1377
	NODE_1_length_2846042_cov_1532.926957_1378			7	K14986	1
	NODE_1_length_2846042_cov_1532.926957_1379			1	K10823	1
	NODE_1_length_2846042_cov_1532.926957_1380	K00432	gpx, btuE, bsaA; glutathione peroxidase [EC:1.11.1.9]	78
	NODE_1_length_2846042_cov_1532.926957_1381	K00013	hisD; histidinol dehydrogenase [EC:1.1.1.23]	386
	NODE_1_length_2846042_cov_1532.926957_1382			112
	NODE_1_length_2846042_cov_1532.926957_1383	K07001	K07001; NTE family protein	132
	NODE_1_length_2846042_cov_1532.926957_1384			15	K16566	5
	NODE_1_length_2846042_cov_1532.926957_1385	K03639	moaA, CNX2; GTP 3',8-cyclase [EC:4.1.99.22]	243
	NODE_1_length_2846042_cov_1532.926957_1386			82
	NODE_1_length_2846042_cov_1532.926957_1387			33
	NODE_1_length_2846042_cov_1532.926957_1388	K07461	K07461; putative endonuclease	32
	NODE_1_length_2846042_cov_1532.926957_1389	K13623	btaB; S-adenosylmethionine-diacylgycerolhomoserine-N-methlytransferase	104
	NODE_1_length_2846042_cov_1532.926957_1390	K13622	btaA; S-adenosylmethionine-diacylglycerol 3-amino-3-carboxypropyl transferase	201
	NODE_1_length_2846042_cov_1532.926957_1391	K03642	rlpA; rare lipoprotein A	29
	NODE_1_length_2846042_cov_1532.926957_1392	K00057	gpsA; glycerol-3-phosphate dehydrogenase (NAD(P)+) [EC:1.1.1.94]	167
	NODE_1_length_2846042_cov_1532.926957_1393			67
	NODE_1_length_2846042_cov_1532.926957_1394	K06997	yggS, PROSC; PLP dependent protein	170
	NODE_1_length_2846042_cov_1532.926957_1395	K05770	TSPO, BZRP; translocator protein	89
	NODE_1_length_2846042_cov_1532.926957_1396			79
	NODE_1_length_2846042_cov_1532.926957_1397			51
	NODE_1_length_2846042_cov_1532.926957_1398			1	K18336	1
	NODE_1_length_2846042_cov_1532.926957_1399			13	K22299	6
	NODE_1_length_2846042_cov_1532.926957_1400			2
	NODE_1_length_2846042_cov_1532.926957_1401			14
	NODE_1_length_2846042_cov_1532.926957_1402			9	K05779	1
	NODE_1_length_2846042_cov_1532.926957_1403			2	K02933	1
	NODE_1_length_2846042_cov_1532.926957_1404			9	K07063	2
	NODE_1_length_2846042_cov_1532.926957_1405	K06919	K06919; putative DNA primase/helicase	23
	NODE_1_length_2846042_cov_1532.926957_1406			108
	NODE_1_length_2846042_cov_1532.926957_1407			3	K01271	1
	NODE_1_length_2846042_cov_1532.926957_1408			19	K01937	1
	NODE_1_length_2846042_cov_1532.926957_1409	K01153	hsdR; type I restriction enzyme, R subunit [EC:3.1.21.3]	637
	NODE_1_length_2846042_cov_1532.926957_1410	K03427	hsdM; type I restriction enzyme M protein [EC:2.1.1.72]	394
	NODE_1_length_2846042_cov_1532.926957_1411	K07075	K07075; uncharacterized protein	37
	NODE_1_length_2846042_cov_1532.926957_1412			43
	NODE_1_length_2846042_cov_1532.926957_1413	K01154	hsdS; type I restriction enzyme, S subunit [EC:3.1.21.3]	191
	NODE_1_length_2846042_cov_1532.926957_1414			15	K07169	1
	NODE_1_length_2846042_cov_1532.926957_1415			196
	NODE_1_length_2846042_cov_1532.926957_1416	K06400	spoIVCA; site-specific DNA recombinase	171
	NODE_1_length_2846042_cov_1532.926957_1417	K00426	cydB; cytochrome bd ubiquinol oxidase subunit II [EC:7.1.1.7]	248
	NODE_1_length_2846042_cov_1532.926957_1418	K00425	cydA; cytochrome bd ubiquinol oxidase subunit I [EC:7.1.1.7]	394
	NODE_1_length_2846042_cov_1532.926957_1419	K21029	moeB; molybdopterin-synthase adenylyltransferase [EC:2.7.7.80]	182
	NODE_1_length_2846042_cov_1532.926957_1420	K12536	hasD, prtD, aprD, rsaD, prsD, eexD; ATP-binding cassette, subfamily C, type I secretion system permease/ATPase	308
	NODE_1_length_2846042_cov_1532.926957_1421	K03642	rlpA; rare lipoprotein A	29
	NODE_1_length_2846042_cov_1532.926957_1422	K01113	phoD; alkaline phosphatase D [EC:3.1.3.1]	352
	NODE_1_length_2846042_cov_1532.926957_1423			40	K15011	1
	NODE_1_length_2846042_cov_1532.926957_1424			2	K02591	1
	NODE_1_length_2846042_cov_1532.926957_1425	K09972	aapP, bztD; general L-amino acid transport system ATP-binding protein [EC:7.4.2.1]	180
	NODE_1_length_2846042_cov_1532.926957_1426	K06190	ispZ; intracellular septation protein	87
	NODE_1_length_2846042_cov_1532.926957_1427
	NODE_1_length_2846042_cov_1532.926957_1428	K09958	K09958; uncharacterized protein	121
	NODE_1_length_2846042_cov_1532.926957_1429	K02986	RP-S4, rpsD; small subunit ribosomal protein S4	214
	NODE_1_length_2846042_cov_1532.926957_1430	K06158	ABCF3; ATP-binding cassette, subfamily F, member 3	416
	NODE_1_length_2846042_cov_1532.926957_1431	K09971	aapM, bztC; general L-amino acid transport system permease protein	249
	NODE_1_length_2846042_cov_1532.926957_1432	K09970	aapQ, bztB; general L-amino acid transport system permease protein	201
	NODE_1_length_2846042_cov_1532.926957_1433	K09969	aapJ, bztA; general L-amino acid transport system substrate-binding protein	190
	NODE_1_length_2846042_cov_1532.926957_1434	K09966	K09966; uncharacterized protein	127
	NODE_1_length_2846042_cov_1532.926957_1435	K23265	purQ; phosphoribosylformylglycinamidine synthase subunit PurQ / glutaminase [EC:6.3.5.3 3.5.1.2]	169
	NODE_1_length_2846042_cov_1532.926957_1436	K23264	purS; phosphoribosylformylglycinamidine synthase subunit PurS [EC:6.3.5.3]	49
	NODE_1_length_2846042_cov_1532.926957_1437	K01923	purC; phosphoribosylaminoimidazole-succinocarboxamide synthase [EC:6.3.2.6]	328
	NODE_1_length_2846042_cov_1532.926957_1438			57
	NODE_1_length_2846042_cov_1532.926957_1439	K03733	xerC; integrase/recombinase XerC	179
	NODE_1_length_2846042_cov_1532.926957_1440	K05301	sorA; sulfite dehydrogenase (cytochrome) subunit A [EC:1.8.2.1]	56
	NODE_1_length_2846042_cov_1532.926957_1441			14	K02031/K02032	1
	NODE_1_length_2846042_cov_1532.926957_1442			10	K00386	5
	NODE_1_length_2846042_cov_1532.926957_1443			3	K01449	1
	NODE_1_length_2846042_cov_1532.926957_1444			51
	NODE_1_length_2846042_cov_1532.926957_1445	K00480	E1.14.13.1; salicylate hydroxylase [EC:1.14.13.1]	153
	NODE_1_length_2846042_cov_1532.926957_1446	K02005	ABC.CD.TX; HlyD family secretion protein	74
	NODE_1_length_2846042_cov_1532.926957_1447	K02003	ABC.CD.A; putative ABC transport system ATP-binding protein	131
	NODE_1_length_2846042_cov_1532.926957_1448	K02004	ABC.CD.P; putative ABC transport system permease protein	218
	NODE_1_length_2846042_cov_1532.926957_1449			77	K19736	4
	NODE_1_length_2846042_cov_1532.926957_1450			137
	NODE_1_length_2846042_cov_1532.926957_1451			76	K00113	46
	NODE_1_length_2846042_cov_1532.926957_1452			11	K03562	1
	NODE_1_length_2846042_cov_1532.926957_1453			10	K02051	1
	NODE_1_length_2846042_cov_1532.926957_1454			117
	NODE_1_length_2846042_cov_1532.926957_1455	K06998	phzF; trans-2,3-dihydro-3-hydroxyanthranilate isomerase [EC:5.3.3.17]	168
	NODE_1_length_2846042_cov_1532.926957_1456			47	K09138	2
	NODE_1_length_2846042_cov_1532.926957_1457	K04085	tusA, sirA; tRNA 2-thiouridine synthesizing protein A [EC:2.8.1.-]	29
	NODE_1_length_2846042_cov_1532.926957_1458			199
	NODE_1_length_2846042_cov_1532.926957_1459
	NODE_1_length_2846042_cov_1532.926957_1460
	NODE_1_length_2846042_cov_1532.926957_1461	K03750	moeA; molybdopterin molybdotransferase [EC:2.10.1.1]	51
	NODE_1_length_2846042_cov_1532.926957_1462	K03750	moeA; molybdopterin molybdotransferase [EC:2.10.1.1]	333	K07219/K03750	37
		K07219	K07219; putative molybdopterin biosynthesis protein
	NODE_1_length_2846042_cov_1532.926957_1463	K03753	mobB; molybdopterin-guanine dinucleotide biosynthesis adapter protein	101
	NODE_1_length_2846042_cov_1532.926957_1464	K03750	moeA; molybdopterin molybdotransferase [EC:2.10.1.1]	195
	NODE_1_length_2846042_cov_1532.926957_1465	K06199	crcB, FEX; fluoride exporter	78
	NODE_1_length_2846042_cov_1532.926957_1466	K09137	K09137; uncharacterized protein	73
	NODE_1_length_2846042_cov_1532.926957_1467	K00799	GST, gst; glutathione S-transferase [EC:2.5.1.18]	140
	NODE_1_length_2846042_cov_1532.926957_1468			138
	NODE_1_length_2846042_cov_1532.926957_1469			43
	NODE_1_length_2846042_cov_1532.926957_1470	K01847	MUT; methylmalonyl-CoA mutase [EC:5.4.99.2]	428
	NODE_1_length_2846042_cov_1532.926957_1471			12
	NODE_1_length_2846042_cov_1532.926957_1472	K16899	addB; ATP-dependent helicase/nuclease subunit B [EC:3.1.-.- 3.6.4.12]	544
	NODE_1_length_2846042_cov_1532.926957_1473	K16898	addA; ATP-dependent helicase/nuclease subunit A [EC:3.1.-.- 3.6.4.12]	432
	NODE_1_length_2846042_cov_1532.926957_1474			13	K03811	1
	NODE_1_length_2846042_cov_1532.926957_1475	K03671	trxA; thioredoxin 1	77
	NODE_1_length_2846042_cov_1532.926957_1476	K10026	queE; 7-carboxy-7-deazaguanine synthase [EC:4.3.99.3]	128
	NODE_1_length_2846042_cov_1532.926957_1477	K01737	queD, ptpS, PTS; 6-pyruvoyltetrahydropterin/6-carboxytetrahydropterin synthase [EC:4.2.3.12 4.1.2.50]	78
	NODE_1_length_2846042_cov_1532.926957_1478			21
	NODE_1_length_2846042_cov_1532.926957_1479			68
	NODE_1_length_2846042_cov_1532.926957_1480			40
	NODE_1_length_2846042_cov_1532.926957_1481			104	K01517	22
	NODE_1_length_2846042_cov_1532.926957_1482			53
	NODE_1_length_2846042_cov_1532.926957_1483			14
	NODE_1_length_2846042_cov_1532.926957_1484			21	K03088	5
	NODE_1_length_2846042_cov_1532.926957_1485	K00208	fabI; enoyl-[acyl-carrier protein] reductase I [EC:1.3.1.9 1.3.1.10]	215
	NODE_1_length_2846042_cov_1532.926957_1486			6	K08256	1
	NODE_1_length_2846042_cov_1532.926957_1487			72
	NODE_1_length_2846042_cov_1532.926957_1488			3	K03088	1
	NODE_1_length_2846042_cov_1532.926957_1489	K01760	metC; cysteine-S-conjugate beta-lyase [EC:4.4.1.13]	259
	NODE_1_length_2846042_cov_1532.926957_1490			27	K01760	1
	NODE_1_length_2846042_cov_1532.926957_1491			109
	NODE_1_length_2846042_cov_1532.926957_1492			64
	NODE_1_length_2846042_cov_1532.926957_1493	K13993	HSP20; HSP20 family protein	85
	NODE_1_length_2846042_cov_1532.926957_1494			18	K01354	1
	NODE_1_length_2846042_cov_1532.926957_1495	K01638	aceB, glcB; malate synthase [EC:2.3.3.9]	588
	NODE_1_length_2846042_cov_1532.926957_1496	K07126	K07126; uncharacterized protein	18
	NODE_1_length_2846042_cov_1532.926957_1497	K00311	ETFDH; electron-transferring-flavoprotein dehydrogenase [EC:1.5.5.1]	383
	NODE_1_length_2846042_cov_1532.926957_1498	K21929	udg; uracil-DNA glycosylase [EC:3.2.2.27]	194
	NODE_1_length_2846042_cov_1532.926957_1499	K07054	K07054; uncharacterized protein	184
	NODE_1_length_2846042_cov_1532.926957_1500	K01173	ENDOG; endonuclease G, mitochondrial	162
	NODE_1_length_2846042_cov_1532.926957_1501			15	K08476	1
	NODE_1_length_2846042_cov_1532.926957_1502			11	K12519	1
	NODE_1_length_2846042_cov_1532.926957_1503			325
	NODE_1_length_2846042_cov_1532.926957_1504	K03500	rsmB, sun; 16S rRNA (cytosine967-C5)-methyltransferase [EC:2.1.1.176]	224
	NODE_1_length_2846042_cov_1532.926957_1505			32
	NODE_1_length_2846042_cov_1532.926957_1506			191
	NODE_1_length_2846042_cov_1532.926957_1507			27
	NODE_1_length_2846042_cov_1532.926957_1508	K01869	LARS, leuS; leucyl-tRNA synthetase [EC:6.1.1.4]	645
	NODE_1_length_2846042_cov_1532.926957_1509	K03643	lptE, rlpB; LPS-assembly lipoprotein	67
	NODE_1_length_2846042_cov_1532.926957_1510	K00428	E1.11.1.5; cytochrome c peroxidase [EC:1.11.1.5]	15
	NODE_1_length_2846042_cov_1532.926957_1511
	NODE_1_length_2846042_cov_1532.926957_1512	K03321	TC.SULP; sulfate permease, SulP family	168
	NODE_1_length_2846042_cov_1532.926957_1513	K22468	ppk2; polyphosphate kinase [EC:2.7.4.34]	204
	NODE_1_length_2846042_cov_1532.926957_1514			135
	NODE_1_length_2846042_cov_1532.926957_1515	K02113	ATPF1D, atpH; F-type H+-transporting ATPase subunit delta	114
	NODE_1_length_2846042_cov_1532.926957_1516	K02111	ATPF1A, atpA; F-type H+/Na+-transporting ATPase subunit alpha [EC:7.1.2.2 7.2.2.1]	530
	NODE_1_length_2846042_cov_1532.926957_1517	K02115	ATPF1G, atpG; F-type H+-transporting ATPase subunit gamma	281
	NODE_1_length_2846042_cov_1532.926957_1518	K02112	ATPF1B, atpD; F-type H+/Na+-transporting ATPase subunit beta [EC:7.1.2.2 7.2.2.1]	413
	NODE_1_length_2846042_cov_1532.926957_1519	K02114	ATPF1E, atpC; F-type H+-transporting ATPase subunit epsilon	89
	NODE_1_length_2846042_cov_1532.926957_1520	K15738	uup; ABC transport system ATP-binding/permease protein	400
	NODE_1_length_2846042_cov_1532.926957_1521			13	K03546	1
	NODE_1_length_2846042_cov_1532.926957_1522	K01649	leuA, IMS; 2-isopropylmalate synthase [EC:2.3.3.13]	479
	NODE_1_length_2846042_cov_1532.926957_1523	K09823	zur; Fur family transcriptional regulator, zinc uptake regulator	57
	NODE_1_length_2846042_cov_1532.926957_1524	K00019	E1.1.1.30, bdh; 3-hydroxybutyrate dehydrogenase [EC:1.1.1.30]	202
	NODE_1_length_2846042_cov_1532.926957_1525			11	K15547	2
	NODE_1_length_2846042_cov_1532.926957_1526	K15549	mdtN; membrane fusion protein, multidrug efflux system	32	K03543	17
	NODE_1_length_2846042_cov_1532.926957_1527	K06188	aqpZ; aquaporin Z	122
	NODE_1_length_2846042_cov_1532.926957_1528	K03750	moeA; molybdopterin molybdotransferase [EC:2.10.1.1]	186
	NODE_1_length_2846042_cov_1532.926957_1529	K03637	moaC, CNX3; cyclic pyranopterin monophosphate synthase [EC:4.6.1.17]	135
	NODE_1_length_2846042_cov_1532.926957_1530	K01609	trpC; indole-3-glycerol phosphate synthase [EC:4.1.1.48]	168
	NODE_1_length_2846042_cov_1532.926957_1531	K00766	trpD; anthranilate phosphoribosyltransferase [EC:2.4.2.18]	171	K13497	13
	NODE_1_length_2846042_cov_1532.926957_1532	K01658	trpG; anthranilate synthase component II [EC:4.1.3.27]	161	K13497	5
	NODE_1_length_2846042_cov_1532.926957_1533	K02784	ptsH; phosphocarrier protein HPr	63
	NODE_1_length_2846042_cov_1532.926957_1534	K02793	manXa; mannose PTS system EIIA component [EC:2.7.1.191]	130
	NODE_1_length_2846042_cov_1532.926957_1535			20	K06023	5
	NODE_1_length_2846042_cov_1532.926957_1536	K14980	chvG; two-component system, OmpR family, sensor histidine kinase ChvG [EC:2.7.13.3]	334
	NODE_1_length_2846042_cov_1532.926957_1537	K14981	chvI; two-component system, OmpR family, response regulator ChvI	285
	NODE_1_length_2846042_cov_1532.926957_1538			39	K00798	1
	NODE_1_length_2846042_cov_1532.926957_1539			14	K05714	5
	NODE_1_length_2846042_cov_1532.926957_1540			15	K22886	1
	NODE_1_length_2846042_cov_1532.926957_1541	K01609	trpC; indole-3-glycerol phosphate synthase [EC:4.1.1.48]	104
	NODE_1_length_2846042_cov_1532.926957_1542			19	K00612	1
	NODE_1_length_2846042_cov_1532.926957_1543			18
	NODE_1_length_2846042_cov_1532.926957_1544	K00612	nodU; carbamoyltransferase [EC:2.1.3.-]	447
	NODE_1_length_2846042_cov_1532.926957_1545			12	K10804	1
	NODE_1_length_2846042_cov_1532.926957_1546	K12410	npdA; NAD-dependent deacetylase [EC:2.3.1.286]	163
	NODE_1_length_2846042_cov_1532.926957_1547	K09005	K09005; uncharacterized protein	61
	NODE_1_length_2846042_cov_1532.926957_1548			82
	NODE_1_length_2846042_cov_1532.926957_1549			21	K11021	1
	NODE_1_length_2846042_cov_1532.926957_1550			26	K03795	1
	NODE_1_length_2846042_cov_1532.926957_1551	K03642	rlpA; rare lipoprotein A	71
	NODE_1_length_2846042_cov_1532.926957_1552	K07258	dacC, dacA, dacD; serine-type D-Ala-D-Ala carboxypeptidase (penicillin-binding protein 5/6) [EC:3.4.16.4]	188
	NODE_1_length_2846042_cov_1532.926957_1553	K00943	tmk, DTYMK; dTMP kinase [EC:2.7.4.9]	90	K07258	2
	NODE_1_length_2846042_cov_1532.926957_1554	K02341	holB; DNA polymerase III subunit delta' [EC:2.7.7.7]	136
	NODE_1_length_2846042_cov_1532.926957_1555	K01874	MARS, metG; methionyl-tRNA synthetase [EC:6.1.1.10]	358
	NODE_1_length_2846042_cov_1532.926957_1556	K03424	tatD; TatD DNase family protein [EC:3.1.21.-]	199
	NODE_1_length_2846042_cov_1532.926957_1557	K06167	phnP; phosphoribosyl 1,2-cyclic phosphate phosphodiesterase [EC:3.1.4.55]	178
	NODE_1_length_2846042_cov_1532.926957_1558	K03704	cspA; cold shock protein	168
	NODE_1_length_2846042_cov_1532.926957_1559	K04765	mazG; nucleoside triphosphate diphosphatase [EC:3.6.1.9]	152
	NODE_1_length_2846042_cov_1532.926957_1560	K03665	hflX; GTPase	224
	NODE_1_length_2846042_cov_1532.926957_1561	K03666	hfq; host factor-I protein	101
	NODE_1_length_2846042_cov_1532.926957_1562	K00824	dat; D-alanine transaminase [EC:2.6.1.21]	227
	NODE_1_length_2846042_cov_1532.926957_1563	K03593	mrp, NUBPL; ATP-binding protein involved in chromosome partitioning	222
	NODE_1_length_2846042_cov_1532.926957_1564	K02030	ABC.PA.S; polar amino acid transport system substrate-binding protein	79	K10022	13
	NODE_1_length_2846042_cov_1532.926957_1565	K00020	HIBADH, mmsB; 3-hydroxyisobutyrate dehydrogenase [EC:1.1.1.31]	211
	NODE_1_length_2846042_cov_1532.926957_1566	K07568	queA; S-adenosylmethionine:tRNA ribosyltransferase-isomerase [EC:2.4.99.17]	270
	NODE_1_length_2846042_cov_1532.926957_1567			82	K01802	40
	NODE_1_length_2846042_cov_1532.926957_1568			54
	NODE_1_length_2846042_cov_1532.926957_1569			41
	NODE_1_length_2846042_cov_1532.926957_1570			52	K01802	26
	NODE_1_length_2846042_cov_1532.926957_1571	K00954	E2.7.7.3A, coaD, kdtB; pantetheine-phosphate adenylyltransferase [EC:2.7.7.3]	115
	NODE_1_length_2846042_cov_1532.926957_1572	K00384	trxB, TRR; thioredoxin reductase (NADPH) [EC:1.8.1.9]	262
	NODE_1_length_2846042_cov_1532.926957_1573	K04755	fdx; ferredoxin, 2Fe-2S	71
	NODE_1_length_2846042_cov_1532.926957_1574			313
	NODE_1_length_2846042_cov_1532.926957_1575			8	K04062	1
	NODE_1_length_2846042_cov_1532.926957_1576	K01447	xlyAB; N-acetylmuramoyl-L-alanine amidase [EC:3.5.1.28]	141
	NODE_1_length_2846042_cov_1532.926957_1577	K01958	PC, pyc; pyruvate carboxylase [EC:6.4.1.1]	873
	NODE_1_length_2846042_cov_1532.926957_1578			6	K08679	1
	NODE_1_length_2846042_cov_1532.926957_1579			57
	NODE_1_length_2846042_cov_1532.926957_1580	K07124	K07124; uncharacterized protein	108
	NODE_1_length_2846042_cov_1532.926957_1581	K01951	guaA, GMPS; GMP synthase (glutamine-hydrolysing) [EC:6.3.5.2]	121
	NODE_1_length_2846042_cov_1532.926957_1582			4	K21495	1
	NODE_1_length_2846042_cov_1532.926957_1583	K02259	COX15, ctaA; heme a synthase [EC:1.17.99.9]	202
	NODE_1_length_2846042_cov_1532.926957_1584			4	K03070	1
	NODE_1_length_2846042_cov_1532.926957_1585			21
	NODE_1_length_2846042_cov_1532.926957_1586
	NODE_1_length_2846042_cov_1532.926957_1587	K01500	fchA; methenyltetrahydrofolate cyclohydrolase [EC:3.5.4.9]	135
	NODE_1_length_2846042_cov_1532.926957_1588	K00300	mtdA; methylenetetrahydrofolate/methylenetetrahydromethanopterin dehydrogenase (NADP+) [EC:1.5.1.5 1.5.1.-]	189
	NODE_1_length_2846042_cov_1532.926957_1589	K01945	purD; phosphoribosylamine---glycine ligase [EC:6.3.4.13]	240
	NODE_1_length_2846042_cov_1532.926957_1590			117
	NODE_1_length_2846042_cov_1532.926957_1591	K08296	sixA; phosphohistidine phosphatase [EC:3.1.3.-]	76
	NODE_1_length_2846042_cov_1532.926957_1592			1	K12573	1
	NODE_1_length_2846042_cov_1532.926957_1593	K00648	fabH; 3-oxoacyl-[acyl-carrier-protein] synthase III [EC:2.3.1.180]	227
	NODE_1_length_2846042_cov_1532.926957_1594			29	K04775	2
	NODE_1_length_2846042_cov_1532.926957_1595	K06916	zapE; cell division protein ZapE	214
	NODE_1_length_2846042_cov_1532.926957_1596	K04763	xerD; integrase/recombinase XerD	159
	NODE_1_length_2846042_cov_1532.926957_1597			42
	NODE_1_length_2846042_cov_1532.926957_1598
	NODE_1_length_2846042_cov_1532.926957_1599			800
	NODE_1_length_2846042_cov_1532.926957_1600	K21298	E2.4.1.333; 1,2-beta-oligoglucan phosphorylase [EC:2.4.1.333]	490
	NODE_1_length_2846042_cov_1532.926957_1601	K13821	putA; RHH-type transcriptional regulator, proline utilization regulon repressor / proline dehydrogenase / delta 1-pyrroline-5-carboxylate dehydrogenase [EC:1.5.5.2 1.2.1.88]	666
	NODE_1_length_2846042_cov_1532.926957_1602			103
	NODE_1_length_2846042_cov_1532.926957_1603	K24956	ZBTB8OS; protein archease	81	K00974	1
	NODE_1_length_2846042_cov_1532.926957_1604	K14415	RTCB, rtcB; tRNA-splicing ligase RtcB (3'-phosphate/5'-hydroxy nucleic acid ligase) [EC:6.5.1.8]	429
	NODE_1_length_2846042_cov_1532.926957_1605			111
	NODE_1_length_2846042_cov_1532.926957_1606			64	K02483	33
	NODE_1_length_2846042_cov_1532.926957_1607			191
	NODE_1_length_2846042_cov_1532.926957_1608	K02357	tsf, TSFM; elongation factor Ts	202
	NODE_1_length_2846042_cov_1532.926957_1609	K02967	RP-S2, MRPS2, rpsB; small subunit ribosomal protein S2	259
	NODE_1_length_2846042_cov_1532.926957_1610			6	K01406	2
	NODE_1_length_2846042_cov_1532.926957_1611	K02005	ABC.CD.TX; HlyD family secretion protein	31
	NODE_1_length_2846042_cov_1532.926957_1612			213
	NODE_1_length_2846042_cov_1532.926957_1613	K06179	rluC; 23S rRNA pseudouridine955/2504/2580 synthase [EC:5.4.99.24]	284
	NODE_1_length_2846042_cov_1532.926957_1614			6	K08738	1
	NODE_1_length_2846042_cov_1532.926957_1615			71
	NODE_1_length_2846042_cov_1532.926957_1616			238
	NODE_1_length_2846042_cov_1532.926957_1617	K03801	lipB; lipoyl(octanoyl) transferase [EC:2.3.1.181]	135
	NODE_1_length_2846042_cov_1532.926957_1618			7	K07067	1
	NODE_1_length_2846042_cov_1532.926957_1619			20
	NODE_1_length_2846042_cov_1532.926957_1620	K11940	hspQ; heat shock protein HspQ	116
	NODE_1_length_2846042_cov_1532.926957_1621	K23997	nnr; ADP-dependent NAD(P)H-hydrate dehydratase / NAD(P)H-hydrate epimerase [EC:4.2.1.136 5.1.99.6]	237
	NODE_1_length_2846042_cov_1532.926957_1622			6	K22893	1
	NODE_1_length_2846042_cov_1532.926957_1623
	NODE_1_length_2846042_cov_1532.926957_1624			125
	NODE_1_length_2846042_cov_1532.926957_1625			207
	NODE_1_length_2846042_cov_1532.926957_1626	K10804	tesA; acyl-CoA thioesterase I [EC:3.1.2.- 3.1.2.2 3.1.1.2 3.1.1.5]	31
	NODE_1_length_2846042_cov_1532.926957_1627	K01465	URA4, pyrC; dihydroorotase [EC:3.5.2.3]	324
	NODE_1_length_2846042_cov_1532.926957_1628	K06980	ygfZ; tRNA-modifying protein YgfZ	182
	NODE_1_length_2846042_cov_1532.926957_1629			57	K07126	3
	NODE_1_length_2846042_cov_1532.926957_1630	K03455	TC.KEF; monovalent cation:H+ antiporter-2, CPA2 family	214
	NODE_1_length_2846042_cov_1532.926957_1631
	NODE_1_length_2846042_cov_1532.926957_1632			257
	NODE_1_length_2846042_cov_1532.926957_1633	K05845	opuC; osmoprotectant transport system substrate-binding protein	178
	NODE_1_length_2846042_cov_1532.926957_1634	K05846	opuBD; osmoprotectant transport system permease protein	109
	NODE_1_length_2846042_cov_1532.926957_1635	K05847	opuA; osmoprotectant transport system ATP-binding protein [EC:7.6.2.9]	144
	NODE_1_length_2846042_cov_1532.926957_1636	K05846	opuBD; osmoprotectant transport system permease protein	138
	NODE_1_length_2846042_cov_1532.926957_1637	K11991	tadA; tRNA(adenine34) deaminase [EC:3.5.4.33]	12	K01487	10
	NODE_1_length_2846042_cov_1532.926957_1638			57
	NODE_1_length_2846042_cov_1532.926957_1639			180	K01768	48
	NODE_1_length_2846042_cov_1532.926957_1640	K01768	E4.6.1.1; adenylate cyclase [EC:4.6.1.1]	52
	NODE_1_length_2846042_cov_1532.926957_1641	K00819	rocD, OAT; ornithine--oxo-acid transaminase [EC:2.6.1.13]	233
	NODE_1_length_2846042_cov_1532.926957_1642			6	K01005	1
	NODE_1_length_2846042_cov_1532.926957_1643			67
	NODE_1_length_2846042_cov_1532.926957_1644			11	K08738	1
	NODE_1_length_2846042_cov_1532.926957_1645			6	K00226	1
	NODE_1_length_2846042_cov_1532.926957_1646	K03701	uvrA; excinuclease ABC subunit A	720
	NODE_1_length_2846042_cov_1532.926957_1647	K03111	ssb; single-strand DNA-binding protein	133
	NODE_1_length_2846042_cov_1532.926957_1648	K02469	gyrA; DNA gyrase subunit A [EC:5.6.2.2]	670
	NODE_1_length_2846042_cov_1532.926957_1649			27	K10716	4
	NODE_1_length_2846042_cov_1532.926957_1650	K09810	lolD; lipoprotein-releasing system ATP-binding protein [EC:7.6.2.-]	153
	NODE_1_length_2846042_cov_1532.926957_1651	K09808	lolC_E; lipoprotein-releasing system permease protein	275
	NODE_1_length_2846042_cov_1532.926957_1652	K01881	PARS, proS; prolyl-tRNA synthetase [EC:6.1.1.15]	348
	NODE_1_length_2846042_cov_1532.926957_1653			4	K03789	4
	NODE_1_length_2846042_cov_1532.926957_1654	K00355	NQO1; NAD(P)H dehydrogenase (quinone) [EC:1.6.5.2]	54
	NODE_1_length_2846042_cov_1532.926957_1655			77
	NODE_1_length_2846042_cov_1532.926957_1656			114
	NODE_1_length_2846042_cov_1532.926957_1657	K00820	glmS, GFPT; glutamine---fructose-6-phosphate transaminase (isomerizing) [EC:2.6.1.16]	416
	NODE_1_length_2846042_cov_1532.926957_1658	K04042	glmU; bifunctional UDP-N-acetylglucosamine pyrophosphorylase / glucosamine-1-phosphate N-acetyltransferase [EC:2.7.7.23 2.3.1.157]	269
	NODE_1_length_2846042_cov_1532.926957_1659	K03670	mdoG; periplasmic glucans biosynthesis protein	322
	NODE_1_length_2846042_cov_1532.926957_1660	K03669	mdoH; membrane glycosyltransferase [EC:2.4.1.-]	437
	NODE_1_length_2846042_cov_1532.926957_1661	K09990	K09990; uncharacterized protein	161
	NODE_1_length_2846042_cov_1532.926957_1662			3	K00796	1
	NODE_1_length_2846042_cov_1532.926957_1663	K03526	gcpE, ispG; (E)-4-hydroxy-3-methylbut-2-enyl-diphosphate synthase [EC:1.17.7.1 1.17.7.3]	452
	NODE_1_length_2846042_cov_1532.926957_1664	K07257	spsF; spore coat polysaccharide biosynthesis protein SpsF	34	K01845	1
	NODE_1_length_2846042_cov_1532.926957_1665			2	K21071	1
	NODE_1_length_2846042_cov_1532.926957_1666			34	K21449	8
	NODE_1_length_2846042_cov_1532.926957_1667	K07157	K07157; uncharacterized protein	208
	NODE_1_length_2846042_cov_1532.926957_1668	K09791	K09791; uncharacterized protein	52
	NODE_1_length_2846042_cov_1532.926957_1669			10	K03336	1
	NODE_1_length_2846042_cov_1532.926957_1670	K10805	tesB; acyl-CoA thioesterase II [EC:3.1.2.-]	270
	NODE_1_length_2846042_cov_1532.926957_1671	K10713	fae; 5,6,7,8-tetrahydromethanopterin hydro-lyase [EC:4.2.1.147]	191
	NODE_1_length_2846042_cov_1532.926957_1672			208
	NODE_1_length_2846042_cov_1532.926957_1673			237
	NODE_1_length_2846042_cov_1532.926957_1674	K01621	xfp, xpk; xylulose-5-phosphate/fructose-6-phosphate phosphoketolase [EC:4.1.2.9 4.1.2.22]	586
	NODE_1_length_2846042_cov_1532.926957_1675			1	K21000	1
	NODE_1_length_2846042_cov_1532.926957_1676			3
	NODE_1_length_2846042_cov_1532.926957_1677			19
	NODE_1_length_2846042_cov_1532.926957_1678	K02356	efp; elongation factor P	159
	NODE_1_length_2846042_cov_1532.926957_1679	K04568	epmA, poxA; elongation factor P--(R)-beta-lysine ligase [EC:6.3.1.-]	284
	NODE_1_length_2846042_cov_1532.926957_1680	K01843	kamA; lysine 2,3-aminomutase [EC:5.4.3.2]	198
	NODE_1_length_2846042_cov_1532.926957_1681	K05802	mscK, kefA, aefA; potassium-dependent mechanosensitive channel	240
	NODE_1_length_2846042_cov_1532.926957_1682			70
	NODE_1_length_2846042_cov_1532.926957_1683	K00640	cysE; serine O-acetyltransferase [EC:2.3.1.30]	132
	NODE_1_length_2846042_cov_1532.926957_1684	K01740	metY; O-acetylhomoserine (thiol)-lyase [EC:2.5.1.49]	340
	NODE_1_length_2846042_cov_1532.926957_1685	K24158	prx; thioredoxin-dependent peroxiredoxin [EC:1.11.1.24]	174
	NODE_1_length_2846042_cov_1532.926957_1686	K01738	cysK; cysteine synthase [EC:2.5.1.47]	230
	NODE_1_length_2846042_cov_1532.926957_1687			6	K00135	1
	NODE_1_length_2846042_cov_1532.926957_1688			68
	NODE_1_length_2846042_cov_1532.926957_1689	K00948	PRPS, prsA; ribose-phosphate pyrophosphokinase [EC:2.7.6.1]	257
	NODE_1_length_2846042_cov_1532.926957_1690			19	K01706	1
	NODE_1_length_2846042_cov_1532.926957_1691	K17247	msrQ; methionine sulfoxide reductase heme-binding subunit	90
	NODE_1_length_2846042_cov_1532.926957_1692			195
	NODE_1_length_2846042_cov_1532.926957_1693	K07799	mdtA; membrane fusion protein, multidrug efflux system	154
	NODE_1_length_2846042_cov_1532.926957_1694	K07788	mdtB; multidrug efflux pump	662
	NODE_1_length_2846042_cov_1532.926957_1695	K07789	mdtC; multidrug efflux pump	621
	NODE_1_length_2846042_cov_1532.926957_1696	K01962	accA; acetyl-CoA carboxylase carboxyl transferase subunit alpha [EC:6.4.1.2 2.1.3.15]	229
	NODE_1_length_2846042_cov_1532.926957_1697			181
	NODE_1_length_2846042_cov_1532.926957_1698	K07082	K07082; UPF0755 protein	198
	NODE_1_length_2846042_cov_1532.926957_1699	K09458	fabF, OXSM, CEM1; 3-oxoacyl-[acyl-carrier-protein] synthase II [EC:2.3.1.179]	319
	NODE_1_length_2846042_cov_1532.926957_1700	K02078	acpP; acyl carrier protein	68
	NODE_1_length_2846042_cov_1532.926957_1701	K00059	fabG, OAR1; 3-oxoacyl-[acyl-carrier protein] reductase [EC:1.1.1.100]	181
	NODE_1_length_2846042_cov_1532.926957_1702	K00645	fabD, MCAT, MCT1; [acyl-carrier-protein] S-malonyltransferase [EC:2.3.1.39]	228
	NODE_1_length_2846042_cov_1532.926957_1703	K16079	omp31; outer membrane immunogenic protein	42
	NODE_1_length_2846042_cov_1532.926957_1704	K06940	K06940; uncharacterized protein	11
	NODE_1_length_2846042_cov_1532.926957_1705			28
	NODE_1_length_2846042_cov_1532.926957_1706	K09903	pyrH; uridylate kinase [EC:2.7.4.22]	213
	NODE_1_length_2846042_cov_1532.926957_1707	K02838	frr, MRRF, RRF; ribosome recycling factor	167
	NODE_1_length_2846042_cov_1532.926957_1708	K00806	uppS; undecaprenyl diphosphate synthase [EC:2.5.1.31]	134
	NODE_1_length_2846042_cov_1532.926957_1709	K00981	E2.7.7.41, CDS1, CDS2, cdsA; phosphatidate cytidylyltransferase [EC:2.7.7.41]	76
	NODE_1_length_2846042_cov_1532.926957_1710	K00099	dxr; 1-deoxy-D-xylulose-5-phosphate reductoisomerase [EC:1.1.1.267]	246
	NODE_1_length_2846042_cov_1532.926957_1711	K11749	rseP; regulator of sigma E protease [EC:3.4.24.-]	212
	NODE_1_length_2846042_cov_1532.926957_1712	K07277	SAM50, TOB55, bamA; outer membrane protein insertion porin family	529
	NODE_1_length_2846042_cov_1532.926957_1713	K02536	lpxD; UDP-3-O-[3-hydroxymyristoyl] glucosamine N-acyltransferase [EC:2.3.1.191]	116
	NODE_1_length_2846042_cov_1532.926957_1714	K02372	fabZ; 3-hydroxyacyl-[acyl-carrier-protein] dehydratase [EC:4.2.1.59]	94
	NODE_1_length_2846042_cov_1532.926957_1715			60
	NODE_1_length_2846042_cov_1532.926957_1716	K00344	qor, CRYZ; NADPH:quinone reductase [EC:1.6.5.5]	208
	NODE_1_length_2846042_cov_1532.926957_1717	K03584	recO; DNA repair protein RecO (recombination protein O)	121
	NODE_1_length_2846042_cov_1532.926957_1718			34
	NODE_1_length_2846042_cov_1532.926957_1719			103
	NODE_1_length_2846042_cov_1532.926957_1720	K01991	wza, gfcE; polysaccharide biosynthesis/export protein	226
	NODE_1_length_2846042_cov_1532.926957_1721			13	K02994	1
	NODE_1_length_2846042_cov_1532.926957_1722	K00134	GAPDH, gapA; glyceraldehyde 3-phosphate dehydrogenase [EC:1.2.1.12]	271
	NODE_1_length_2846042_cov_1532.926957_1723	K00927	PGK, pgk; phosphoglycerate kinase [EC:2.7.2.3]	252
	NODE_1_length_2846042_cov_1532.926957_1724			4	K12132	1
	NODE_1_length_2846042_cov_1532.926957_1725	K03553	recA; recombination protein RecA	295
	NODE_1_length_2846042_cov_1532.926957_1726			124
	NODE_1_length_2846042_cov_1532.926957_1727
	NODE_1_length_2846042_cov_1532.926957_1728
	NODE_1_length_2846042_cov_1532.926957_1729	K11751	ushA; 5'-nucleotidase / UDP-sugar diphosphatase [EC:3.1.3.5 3.6.1.45]	235
	NODE_1_length_2846042_cov_1532.926957_1730	K00613	GATM; glycine amidinotransferase [EC:2.1.4.1]	177
	NODE_1_length_2846042_cov_1532.926957_1731	K11741	sugE; quaternary ammonium compound-resistance protein SugE	55
	NODE_1_length_2846042_cov_1532.926957_1732	K06923	K06923; uncharacterized protein	162
	NODE_1_length_2846042_cov_1532.926957_1733	K18828	mvpA, vapC; tRNA(fMet)-specific endonuclease VapC [EC:3.1.-.-]	60
	NODE_1_length_2846042_cov_1532.926957_1734			118
	NODE_1_length_2846042_cov_1532.926957_1735	K00113	glpC; glycerol-3-phosphate dehydrogenase subunit C	287
	NODE_1_length_2846042_cov_1532.926957_1736			135
	NODE_1_length_2846042_cov_1532.926957_1737			12	K02356	1
	NODE_1_length_2846042_cov_1532.926957_1738	K03210	yajC; preprotein translocase subunit YajC	57
	NODE_1_length_2846042_cov_1532.926957_1739	K12257	secDF; SecD/SecF fusion protein	297	K03072	71
	NODE_1_length_2846042_cov_1532.926957_1740	K03074	secF; preprotein translocase subunit SecF	209
	NODE_1_length_2846042_cov_1532.926957_1741			83
	NODE_1_length_2846042_cov_1532.926957_1742	K02291	crtB; 15-cis-phytoene synthase [EC:2.5.1.32]	171
	NODE_1_length_2846042_cov_1532.926957_1743			101
	NODE_1_length_2846042_cov_1532.926957_1744	K01870	IARS, ileS; isoleucyl-tRNA synthetase [EC:6.1.1.5]	652
	NODE_1_length_2846042_cov_1532.926957_1745	K03101	lspA; signal peptidase II [EC:3.4.23.36]	67
	NODE_1_length_2846042_cov_1532.926957_1746			23	K00564	1
	NODE_1_length_2846042_cov_1532.926957_1747			181
	NODE_1_length_2846042_cov_1532.926957_1748			56
	NODE_1_length_2846042_cov_1532.926957_1749	K07346	fimC; fimbrial chaperone protein	71
	NODE_1_length_2846042_cov_1532.926957_1750	K07347	fimD, fimC, mrkC, htrE, cssD; outer membrane usher protein	265
	NODE_1_length_2846042_cov_1532.926957_1751			78
	NODE_1_length_2846042_cov_1532.926957_1752			157
	NODE_1_length_2846042_cov_1532.926957_1753	K02970	RP-S21, MRPS21, rpsU; small subunit ribosomal protein S21	61
	NODE_1_length_2846042_cov_1532.926957_1754	K01589	purK; 5-(carboxyamino)imidazole ribonucleotide synthase [EC:6.3.4.18]	207
	NODE_1_length_2846042_cov_1532.926957_1755	K01588	purE; 5-(carboxyamino)imidazole ribonucleotide mutase [EC:5.4.99.18]	113
	NODE_1_length_2846042_cov_1532.926957_1756	K01469	OPLAH, OXP1, oplAH; 5-oxoprolinase (ATP-hydrolysing) [EC:3.5.2.9]	802
	NODE_1_length_2846042_cov_1532.926957_1757			111
	NODE_1_length_2846042_cov_1532.926957_1758			11
	NODE_1_length_2846042_cov_1532.926957_1759	K00566	mnmA, trmU; tRNA-uridine 2-sulfurtransferase [EC:2.8.1.13]	235
	NODE_1_length_2846042_cov_1532.926957_1760			1	K00891	1
	NODE_1_length_2846042_cov_1532.926957_1761			83
	NODE_1_length_2846042_cov_1532.926957_1762	K01919	gshA; glutamate--cysteine ligase [EC:6.3.2.2]	435
	NODE_1_length_2846042_cov_1532.926957_1763			12	K21449
	NODE_1_length_2846042_cov_1532.926957_1764			269
	NODE_1_length_2846042_cov_1532.926957_1765			19	K15408	1
	NODE_1_length_2846042_cov_1532.926957_1766	K00962	pnp, PNPT1; polyribonucleotide nucleotidyltransferase [EC:2.7.7.8]	586
	NODE_1_length_2846042_cov_1532.926957_1767	K02956	RP-S15, MRPS15, rpsO; small subunit ribosomal protein S15	106
	NODE_1_length_2846042_cov_1532.926957_1768			10	K07482	1
	NODE_1_length_2846042_cov_1532.926957_1769			10	K02004	1
	NODE_1_length_2846042_cov_1532.926957_1770			2	K02401	1
	NODE_1_length_2846042_cov_1532.926957_1771			9	K14742	1
	NODE_1_length_2846042_cov_1532.926957_1772			50	K11936	13
	NODE_1_length_2846042_cov_1532.926957_1773			116
	NODE_1_length_2846042_cov_1532.926957_1774			71
	NODE_1_length_2846042_cov_1532.926957_1775	K03431	glmM; phosphoglucosamine mutase [EC:5.4.2.10]	326
	NODE_1_length_2846042_cov_1532.926957_1776
	NODE_1_length_2846042_cov_1532.926957_1777	K16554	exoP, vpsO; polysaccharide biosynthesis transport protein	174
	NODE_1_length_2846042_cov_1532.926957_1778			172
	NODE_1_length_2846042_cov_1532.926957_1779			6	K02031/K02032	1
	NODE_1_length_2846042_cov_1532.926957_1780			11	K00997	1
	NODE_1_length_2846042_cov_1532.926957_1781			71
	NODE_1_length_2846042_cov_1532.926957_1782			14	K00788	1
	NODE_1_length_2846042_cov_1532.926957_1783	K02395	flgJ; peptidoglycan hydrolase FlgJ	39
	NODE_1_length_2846042_cov_1532.926957_1784			6	K02401	1
	NODE_1_length_2846042_cov_1532.926957_1785	K02421	fliR; flagellar biosynthesis protein FliR	131
	NODE_1_length_2846042_cov_1532.926957_1786	K02400	flhA; flagellar biosynthesis protein FlhA	605
	NODE_1_length_2846042_cov_1532.926957_1787			7	K02886	1
	NODE_1_length_2846042_cov_1532.926957_1788	K01890	FARSB, pheT; phenylalanyl-tRNA synthetase beta chain [EC:6.1.1.20]	527
	NODE_1_length_2846042_cov_1532.926957_1789			8	K16785	1
[truncated: 1,453 more rows]
