# Supplementary material for: Phylogeny and Metabolic Potential of the Methanotrophic Lineage MO3 in Beijerinckiaceae from the Paddy Soil through Metagenome-Assembled Genome Reconstruction
Source: Microorganisms. 2022 May 1;10(5):955. doi: 10.3390/microorganisms10050955 (PMC9145241; doi:10.3390/microorganisms10050955)
Supplement: Supplementary file 1 [file microorganisms-10-00955-s001.zip › Table S5.xlsx]

## Sheet: raw
ACCESSION	taxon	strain
U89298_S000438737	Bacteria;Proteobacteria;Gammaproteobacteria;Methylococcales;Methylococcaceae;Methylocaldum;	Methylocaldum gracile
U89297_S000438736	Bacteria;Proteobacteria;Gammaproteobacteria;Methylococcales;Methylococcaceae;Methylocaldum;	Methylocaldum tepidum
NR_126189	Bacteria;Proteobacteria;Gammaproteobacteria;Methylococcales;Methylococcaceae;Methylocaldum;	Methylocaldum marinum S8
U89300_S000438739	Bacteria;Proteobacteria;Gammaproteobacteria;Methylococcales;Methylococcaceae;Methylocaldum;	Methylocaldum szegediense
DQ119050_S000645411	Bacteria;Proteobacteria;Gammaproteobacteria;Methylococcales;Methylococcaceae;Methylosoma;	Methylosoma difficile strain LC 2
EU672873_S001153278	Bacteria;Proteobacteria;Gammaproteobacteria;Methylococcales;Methylococcaceae;Methylogaea;	Methylogaea oryzae JCM 16910 strain E10
AJ563935_S000352297	Bacteria;Proteobacteria;Gammaproteobacteria;Methylococcales;Methylococcaceae;Methylococcus;	Methylococcus capsulatus str. Texas = ATCC 19069	According to Bodrossy et al. (1997), the type strain is no longer available and the available strain M. thermophilus strain IMV-B3122 (NCIMB 13419) is actually a strain of Methylocaldum tepidum
NR_104922	Bacteria;Proteobacteria;Gammaproteobacteria;Methylococcales;Methylococcaceae;Methylococcus;	Methylococcus mobilis
NR_029251	Bacteria;Proteobacteria;Gammaproteobacteria;Methylococcales;Methylococcaceae;Methylococcus;	Methylococcus thermophilus strain IMV-B-3037
AY829009_S000550072	Bacteria;Proteobacteria;Gammaproteobacteria;Methylococcales;Methylothermaceae;Methylothermus;	Methylothermus thermalis strain MYHT
AB536747	Bacteria;Proteobacteria;Gammaproteobacteria;Methylococcales;Methylothermaceae;Methylothermus;	Methylothermus subterraneus
AJ581837_S000570262	Bacteria;Proteobacteria;Gammaproteobacteria;Methylococcales;Methylothermaceae;Methylohalobius;	Methylohalobius crimeensis 10Ki
NR_125449	Bacteria;Proteobacteria;Gammaproteobacteria;Methylococcales;Methylothermaceae;Methylomarinovum;	Methylomarinovum caldicuralii IT-9
AB301717_S002949133	Bacteria;Proteobacteria;Gammaproteobacteria;Methylococcales;Methylococcaceae;Methylomarinum;	Methylomarinum vadi
NR_118269	Bacteria;Proteobacteria;Gammaproteobacteria;Methylococcales;Methylococcaceae;Methyloglobulus;	Methyloglobulus morosus KoM1
AB669155	Bacteria;Proteobacteria;Gammaproteobacteria;Methylococcales;Methylococcaceae;Methylomagnum;	Methylomagnum ishizawai RS11D-Pr
HF558990	Bacteria;Proteobacteria;Gammaproteobacteria;Methylococcales;Methylococcaceae;Methyloparacoccus;	Methyloparacoccus murrellii R-49797T
AY007296_S000434353	Bacteria;Proteobacteria;Gammaproteobacteria;Methylococcales;Methylococcaceae;Methylosarcina;	Methylosarcina lacus strain LW14
AF177297_S000388673	Bacteria;Proteobacteria;Gammaproteobacteria;Methylococcales;Methylococcaceae;Methylosarcina;	Methylosarcina quisquiliarum AML-D4
AF177296_S000388672	Bacteria;Proteobacteria;Gammaproteobacteria;Methylococcales;Methylococcaceae;Methylosarcina;	Methylosarcina fibrata AML-C10
AB501287_S002164958	Bacteria;Proteobacteria;Gammaproteobacteria;Methylococcales;Methylococcaceae;Methylovulum;	Methylovulum miyakonense HT12
AF307138_S000391032	Bacteria;Proteobacteria;Gammaproteobacteria;Methylococcales;Methylococcaceae;Methylomicrobium;	Methylomicrobium buryatense 5B
D89279_S000414225	Bacteria;Proteobacteria;Gammaproteobacteria;Methylococcales;Methylococcaceae;Methylomicrobium;	Methylomicrobium japanense
X72767_S000015721	Bacteria;Proteobacteria;Gammaproteobacteria;Methylococcales;Methylococcaceae;Methylomicrobium;	Methylomicrobium agile
AJ132384_S000003708	Bacteria;Proteobacteria;Gammaproteobacteria;Methylococcales;Methylococcaceae;Methylomicrobium;	Methylomicrobium kenyense
X72775_S000009267	Bacteria;Proteobacteria;Gammaproteobacteria;Methylococcales;Methylococcaceae;Methylomicrobium;	Methylomicrobium pelagicum
EF495157_S000843777	Bacteria;Proteobacteria;Gammaproteobacteria;Methylococcales;Methylococcaceae;Methylomicrobium;	Methylomicrobium alcaliphilum 20Z
X72777_S000014649	Bacteria;Proteobacteria;Gammaproteobacteria;Methylococcales;Methylococcaceae;Methylomicrobium;	Methylomicrobium album BG8
AJ131369_S000005200	Bacteria;Proteobacteria;Gammaproteobacteria;Methylococcales;Methylococcaceae;Methylomonas;	Methylomonas scandinavica
AB538964_S001792999	Bacteria;Proteobacteria;Gammaproteobacteria;Methylococcales;Methylococcaceae;Methylomonas;	Methylomonas koyamae JCM 16701
HE801216_S003277910	Bacteria;Proteobacteria;Gammaproteobacteria;Methylococcales;Methylococcaceae;Methylomonas;	Methylomonas paludis
X72778_S000013454	Bacteria;Proteobacteria;Gammaproteobacteria;Methylococcales;Methylococcaceae;Methylomonas;	Methylomonas fodinarum
X72776_S000012740	Bacteria;Proteobacteria;Gammaproteobacteria;Methylococcales;Methylococcaceae;Methylomonas;	Methylomonas aurantiaca
AF304196_S000021749	Bacteria;Proteobacteria;Gammaproteobacteria;Methylococcales;Methylococcaceae;Methylomonas;	Methylomonas methanica S1
FR798962	Bacteria;Proteobacteria;Gammaproteobacteria;Methylococcales;Methylococcaceae;Methylomonas;	Methylomonas lenta R-45377T
NZ_CP014476	Bacteria;Proteobacteria;Gammaproteobacteria;Methylococcales;Methylococcaceae;Methylomonas;	Methylomonas denitrificans FJG1	反向互补，合并数据库中转过来
NR_115353	Bacteria;Proteobacteria;Gammaproteobacteria;Methylococcales;Methylococcaceae;Methylomonas;	Methylomonas rubra strain UCM B-3075
KF484906	Bacteria;Proteobacteria;Gammaproteobacteria;Methylococcales;Methylococcaceae;Methyloprofundus;	Methyloprofundus sedimenti WF1
AF304197_S000003677	Bacteria;Proteobacteria;Gammaproteobacteria;Methylococcales;Methylococcaceae;Methylobacter;	Methylobacter marinus A45
X72773_S000002004	Bacteria;Proteobacteria;Gammaproteobacteria;Methylococcales;Methylococcaceae;Methylobacter;	Methylobacter whittenburyi
AF304195_S000007118	Bacteria;Proteobacteria;Gammaproteobacteria;Methylococcales;Methylococcaceae;Methylobacter;	Methylobacter luteus NCIMB 11914
AJ414655_S000130842	Bacteria;Proteobacteria;Gammaproteobacteria;Methylococcales;Methylococcaceae;Methylobacter;	Methylobacter tundripaludum SV96
AF152597_S000388249	Bacteria;Proteobacteria;Gammaproteobacteria;Methylococcales;Methylococcaceae;Methylobacter;	Methylobacter psychrophilus
L20839	Bacteria;Proteobacteria;Gammaproteobacteria;Methylococcales;Methylococcaceae;Methylobacter;	Methylobacter bovis
L20841	Bacteria;Proteobacteria;Gammaproteobacteria;Methylococcales;Methylococcaceae;Methylobacter;	Methylobacter vinelandii
LT220842	Bacteria;Proteobacteria;Gammaproteobacteria;Methylococcales;Methylococcaceae;Methylobacter;	Methylobacter ucrainicus
U67929_S000438226	Bacteria;Proteobacteria;Gammaproteobacteria;Methylococcales;Methylococcaceae;Methylosphaera;	Methylosphaera hansonii
DQ984190	Bacteria;Proteobacteria;Gammaproteobacteria;Methylococcales;Methylococcaceae;Clonothrix;	Clonothrix fusca strain AW-b
DQ295898	Bacteria;Proteobacteria;Gammaproteobacteria;Methylococcales;Crenotrichaceae;Crenothrix;	Crenothrix polyspora clone 6
CP001016_S004068522	Bacteria;Proteobacteria;Alphaproteobacteria;Rhizobiales;Beijerinckiaceae;Beijerinckia;
AJ563934_S000352296	Bacteria;Proteobacteria;Alphaproteobacteria;Rhizobiales;Beijerinckiaceae;Beijerinckia;
AJ563933_S000352295	Bacteria;Proteobacteria;Alphaproteobacteria;Rhizobiales;Beijerinckiaceae;Beijerinckia;
AJ563930_S000352292	Bacteria;Proteobacteria;Alphaproteobacteria;Rhizobiales;Beijerinckiaceae;Beijerinckia;
EU401907_S001588055	Bacteria;Proteobacteria;Alphaproteobacteria;Rhizobiales;Beijerinckiaceae;Beijerinckia;
AJ563931_S000352293	Bacteria;Proteobacteria;Alphaproteobacteria;Rhizobiales;Beijerinckiaceae;Beijerinckia;
EU401905_S001588054	Bacteria;Proteobacteria;Alphaproteobacteria;Rhizobiales;Beijerinckiaceae;Beijerinckia;
AJ563932_S000352294	Bacteria;Proteobacteria;Alphaproteobacteria;Rhizobiales;Beijerinckiaceae;Beijerinckia;
FM252034_S001199926	Bacteria;Proteobacteria;Alphaproteobacteria;Rhizobiales;Beijerinckiaceae;Methylovirgula;
AJ555244_S000264333	Bacteria;Proteobacteria;Alphaproteobacteria;Rhizobiales;Beijerinckiaceae;Methylocella;	Methylocella tundrae
AJ491847_S000146627	Bacteria;Proteobacteria;Alphaproteobacteria;Rhizobiales;Beijerinckiaceae;Methylocella;	Methylocella silvestris BL2
Y17144_S000127710	Bacteria;Proteobacteria;Alphaproteobacteria;Rhizobiales;Beijerinckiaceae;Methylocella;	Methylocella palustris
EU586035_S001097557	Bacteria;Proteobacteria;Alphaproteobacteria;Rhizobiales;Beijerinckiaceae;Methylorosula;
FN430422_S001588757	Bacteria;Proteobacteria;Alphaproteobacteria;Rhizobiales;Beijerinckiaceae;Camelimonas;
FR851926_S002967462	Bacteria;Proteobacteria;Alphaproteobacteria;Rhizobiales;Beijerinckiaceae;Camelimonas;
EF584507_S000860618	Bacteria;Proteobacteria;Alphaproteobacteria;Rhizobiales;Beijerinckiaceae;Chelatococcus;
DQ322070_S001328232	Bacteria;Proteobacteria;Alphaproteobacteria;Rhizobiales;Beijerinckiaceae;Chelatococcus;
AJ294349_S000021715	Bacteria;Proteobacteria;Alphaproteobacteria;Rhizobiales;Beijerinckiaceae;Chelatococcus;
AJ278726_S000020000	Bacteria;Proteobacteria;Alphaproteobacteria;Rhizobiales;Beijerinckiaceae;Methylocapsa;	Methylocapsa acidiphila B2
FN433469_S001575418	Bacteria;Proteobacteria;Alphaproteobacteria;Rhizobiales;Beijerinckiaceae;Methylocapsa;	Methylocapsa aurea
NR_137418	Bacteria;Proteobacteria;Alphaproteobacteria;Rhizobiales;Beijerinckiaceae;Methylocapsa;	Methylocapsa palsarum NE2
NR_117077	Bacteria;Proteobacteria;Alphaproteobacteria;Rhizobiales;Beijerinckiaceae;Methyloferula;	Methyloferula stellata AR4
Y18945_S000091096	Bacteria;Proteobacteria;Alphaproteobacteria;Rhizobiales;Methylocystaceae;Methylocystis;	Methylocystis parvus OBBP
AJ458476	Bacteria;Proteobacteria;Alphaproteobacteria;Rhizobiales;Methylocystaceae;Methylocystis;	Methylocystis parvus 81
DQ364433_S000648831	Bacteria;Proteobacteria;Alphaproteobacteria;Rhizobiales;Methylocystaceae;Methylocystis;	Methylocystis hirsuta
AJ458473_S000014117	Bacteria;Proteobacteria;Alphaproteobacteria;Rhizobiales;Methylocystaceae;Methylocystis;	Methylocystis echinoides
AM283543_S000711441	Bacteria;Proteobacteria;Alphaproteobacteria;Rhizobiales;Methylocystaceae;Methylocystis;	Methylocystis heyeri
AJ414656_S000128450	Bacteria;Proteobacteria;Alphaproteobacteria;Rhizobiales;Methylocystaceae;Methylocystis;	Methylocystis rosea SV97
L20844	Bacteria;Proteobacteria;Alphaproteobacteria;Rhizobiales;Methylocystaceae;Methylocystis;	Methylocystis minimus	序列质量差，删除
L20803	Bacteria;Proteobacteria;Alphaproteobacteria;Rhizobiales;Methylocystaceae;Methylocystis;	Methylocystis pyriformis	序列质量差，删除
NR_108474	Bacteria;Proteobacteria;Alphaproteobacteria;Rhizobiales;Methylocystaceae;Methylocystis;	Methylocystis bryophila strain H2s
AJ458504	Bacteria;Proteobacteria;Alphaproteobacteria;Rhizobiales;Methylocystaceae;Methylocystis;	Methylocystis sp. F10V2a
AJ458471	Bacteria;Proteobacteria;Alphaproteobacteria;Rhizobiales;Methylocystaceae;Methylocystis;	Methylocystis sp. IMET 10486
AJ431384	Bacteria;Proteobacteria;Alphaproteobacteria;Rhizobiales;Methylocystaceae;Methylocystis;	Methylocystis sp. SC2
AJ458506	Bacteria;Proteobacteria;Alphaproteobacteria;Rhizobiales;Methylocystaceae;Methylocystis;	Methylocystis sp. KS33
AJ458466	Bacteria;Proteobacteria;Alphaproteobacteria;Rhizobiales;Methylocystaceae;Methylocystis;	Methylocystis sp. 62/12
AJ458498	Bacteria;Proteobacteria;Alphaproteobacteria;Rhizobiales;Methylocystaceae;Methylocystis;	Methylocystis sp. KS7
AJ458483	Bacteria;Proteobacteria;Alphaproteobacteria;Rhizobiales;Methylocystaceae;Methylocystis;	Methylocystis sp. Pi5/4
AJ458505	Bacteria;Proteobacteria;Alphaproteobacteria;Rhizobiales;Methylocystaceae;Methylocystis;	Methylocystis sp. KS31
AF150790	Bacteria;Proteobacteria;Alphaproteobacteria;Rhizobiales;Methylocystaceae;Methylocystis;	Methylocystis sp. LW5
AJ458494	Bacteria;Proteobacteria;Alphaproteobacteria;Rhizobiales;Methylocystaceae;Methylocystis;	Methylocystis sp. KS12
U81595	Bacteria;Proteobacteria;Alphaproteobacteria;Rhizobiales;Methylocystaceae;Methylocystis;	Methylocystis sp. M
AJ458470	Bacteria;Proteobacteria;Alphaproteobacteria;Rhizobiales;Methylocystaceae;Methylocystis;	Methylocystis sp. IMET 10484
Y18947_S000088565	Bacteria;Proteobacteria;Alphaproteobacteria;Rhizobiales;Methylocystaceae;Methylosinus;	Methylosinus trichosporium OB3b
AJ431385	Bacteria;Proteobacteria;Alphaproteobacteria;Rhizobiales;Methylocystaceae;Methylosinus;	Methylosinus trichosporium KS21
AJ458491	Bacteria;Proteobacteria;Alphaproteobacteria;Rhizobiales;Methylocystaceae;Methylosinus;	Methylosinus trichosporium O19/1
AJ458485	Bacteria;Proteobacteria;Alphaproteobacteria;Rhizobiales;Methylocystaceae;Methylosinus;	Methylosinus trichosporium SC10
AJ458496	Bacteria;Proteobacteria;Alphaproteobacteria;Rhizobiales;Methylocystaceae;Methylosinus;	Methylosinus trichosporium KS24b
Y18946_S000089783	Bacteria;Proteobacteria;Alphaproteobacteria;Rhizobiales;Methylocystaceae;Methylosinus;	Methylosinus sporium
AJ458489	Bacteria;Proteobacteria;Alphaproteobacteria;Rhizobiales;Methylocystaceae;Methylosinus;	Methylosinus sporium F10/1b
AJ458488	Bacteria;Proteobacteria;Alphaproteobacteria;Rhizobiales;Methylocystaceae;Methylosinus;	Methylosinus sporium SK13
AJ458469	Bacteria;Proteobacteria;Alphaproteobacteria;Rhizobiales;Methylocystaceae;Methylosinus;	Methylosinus sporium 9/1
AF150786	Bacteria;Proteobacteria;Alphaproteobacteria;Rhizobiales;Methylocystaceae;Methylosinus;	Methylosinus sp. LW2
AF150788	Bacteria;Proteobacteria;Alphaproteobacteria;Rhizobiales;Methylocystaceae;Methylosinus;	Methylosinus sp. LW3
AF150802	Bacteria;Proteobacteria;Alphaproteobacteria;Rhizobiales;Methylocystaceae;Methylosinus;	Methylosinus sp. PW1
AB127972_S000457893	Bacteria;Proteobacteria;Alphaproteobacteria;Rhizobiales;Methylocystaceae;Pleomorphomonas;
AB159680_S000539067	Bacteria;Proteobacteria;Alphaproteobacteria;Rhizobiales;Methylocystaceae;Pleomorphomonas;
AB006768_S000427371	Bacteria;Proteobacteria;Alphaproteobacteria;Rhizobiales;Methylocystaceae;Terasakiella;
DQ404188_S000824392	Bacteria;Proteobacteria;Alphaproteobacteria;Rhizobiales;Methylocystaceae;Hansschlegelia;
DQ916067_S000736194	Bacteria;Proteobacteria;Alphaproteobacteria;Rhizobiales;Methylocystaceae;Hansschlegelia;
AF273213_S000390462	Bacteria;Proteobacteria;Alphaproteobacteria;Rhizobiales;Methylocystaceae;Albibacter;
AF004844_S000022501	Bacteria;Proteobacteria;Alphaproteobacteria;Rhizobiales;Methylocystaceae;Methylopila;
EU223931	Bacteria;Verrucomicrobia;unclassified Verrucomicrobia;Methylacidiphilales;Methylacidiphilaceae;Methylacidiphilum;	Methylacidiphilum infernorum V4
EF591088	Bacteria;Verrucomicrobia;unclassified Verrucomicrobia;Methylacidiphilales;Methylacidiphilaceae;Methylacidiphilum;	Methylacidiphilum fumariolicum SolV
EF127896	Bacteria;Verrucomicrobia;unclassified Verrucomicrobia;Methylacidiphilales;Methylacidiphilaceae;Methylacidiphilum;	Methylacidiphilum kamchatkense Kam1

## Sheet: MOB-rel cai plus
ACCESSION
RDP数据库中原有的MOB 16S
U89298_S000438737	Bacteria;Proteobacteria;Gammaproteobacteria;Methylococcales;Methylococcaceae;Methylocaldum;Methylocaldum_gracile;
U89297_S000438736	Bacteria;Proteobacteria;Gammaproteobacteria;Methylococcales;Methylococcaceae;Methylocaldum;Methylocaldum_tepidum;
U89300_S000438739	Bacteria;Proteobacteria;Gammaproteobacteria;Methylococcales;Methylococcaceae;Methylocaldum;Methylocaldum_szegediense;
DQ119050_S000645411	Bacteria;Proteobacteria;Gammaproteobacteria;Methylococcales;Methylococcaceae;Methylosoma;Methylosoma_difficile_LC_2;
EU672873_S001153278	Bacteria;Proteobacteria;Gammaproteobacteria;Methylococcales;Methylococcaceae;Methylogaea;Methylogaea_oryzae_JCM_16910_strain_E10;
AJ563935_S000352297	Bacteria;Proteobacteria;Gammaproteobacteria;Methylococcales;Methylococcaceae;Methylococcus;Methylococcus_capsulatus_ATCC_19069;
AY829009_S000550072	Bacteria;Proteobacteria;Gammaproteobacteria;Methylococcales;Methylothermaceae;Methylothermus;Methylothermus_thermalis_MYHT;
AB301717_S002949133	Bacteria;Proteobacteria;Gammaproteobacteria;Methylococcales;Methylococcaceae;Methylomarinum;Methylomarinum_vadi;
AY007296_S000434353	Bacteria;Proteobacteria;Gammaproteobacteria;Methylococcales;Methylococcaceae;Methylosarcina;Methylosarcina_lacus_strain_LW14;
AF177297_S000388673	Bacteria;Proteobacteria;Gammaproteobacteria;Methylococcales;Methylococcaceae;Methylosarcina;Methylosarcina_quisquiliarum_AML-D4;
AF177296_S000388672	Bacteria;Proteobacteria;Gammaproteobacteria;Methylococcales;Methylococcaceae;Methylosarcina;Methylosarcina_fibrata_AML-C10;
AJ581837_S000570262	Bacteria;Proteobacteria;Gammaproteobacteria;Methylococcales;Methylothermaceae;Methylohalobius;Methylohalobius_crimeensis_10Ki;
AB501287_S002164958	Bacteria;Proteobacteria;Gammaproteobacteria;Methylococcales;Methylococcaceae;Methylovulum;Methylovulum_miyakonense_HT12;
AF307138_S000391032	Bacteria;Proteobacteria;Gammaproteobacteria;Methylococcales;Methylococcaceae;Methylomicrobium;Methylomicrobium_buryatense;
D89279_S000414225	Bacteria;Proteobacteria;Gammaproteobacteria;Methylococcales;Methylococcaceae;Methylomicrobium;Methylomicrobium_japanense;
X72767_S000015721	Bacteria;Proteobacteria;Gammaproteobacteria;Methylococcales;Methylococcaceae;Methylomicrobium;Methylomicrobium_agile;
AJ132384_S000003708	Bacteria;Proteobacteria;Gammaproteobacteria;Methylococcales;Methylococcaceae;Methylomicrobium;Methylomicrobium_kenyense;
X72775_S000009267	Bacteria;Proteobacteria;Gammaproteobacteria;Methylococcales;Methylococcaceae;Methylomicrobium;Methylomicrobium_pelagicum;
EF495157_S000843777	Bacteria;Proteobacteria;Gammaproteobacteria;Methylococcales;Methylococcaceae;Methylomicrobium;Methylomicrobium_alcaliphilum_20Z;
X72777_S000014649	Bacteria;Proteobacteria;Gammaproteobacteria;Methylococcales;Methylococcaceae;Methylomicrobium;Methylomicrobium_album_BG8;
AJ131369_S000005200	Bacteria;Proteobacteria;Gammaproteobacteria;Methylococcales;Methylococcaceae;Methylomonas;Methylomonas_scandinavica;
AB538964_S001792999	Bacteria;Proteobacteria;Gammaproteobacteria;Methylococcales;Methylococcaceae;Methylomonas;Methylomonas_koyamae_JCM_16701;
HE801216_S003277910	Bacteria;Proteobacteria;Gammaproteobacteria;Methylococcales;Methylococcaceae;Methylomonas;Methylomonas_paludis;
X72778_S000013454	Bacteria;Proteobacteria;Gammaproteobacteria;Methylococcales;Methylococcaceae;Methylomonas;Methylomonas_fodinarum;
X72776_S000012740	Bacteria;Proteobacteria;Gammaproteobacteria;Methylococcales;Methylococcaceae;Methylomonas;Methylomonas_aurantiaca;
AF304196_S000021749	Bacteria;Proteobacteria;Gammaproteobacteria;Methylococcales;Methylococcaceae;Methylomonas;Methylomonas_methanica_S1;
AF304197_S000003677	Bacteria;Proteobacteria;Gammaproteobacteria;Methylococcales;Methylococcaceae;Methylobacter;Methylobacter_marinus_A45;
X72773_S000002004	Bacteria;Proteobacteria;Gammaproteobacteria;Methylococcales;Methylococcaceae;Methylobacter;Methylobacter_whittenburyi;
AF304195_S000007118	Bacteria;Proteobacteria;Gammaproteobacteria;Methylococcales;Methylococcaceae;Methylobacter;Methylobacter_luteus_NCIMB_11914;
AJ414655_S000130842	Bacteria;Proteobacteria;Gammaproteobacteria;Methylococcales;Methylococcaceae;Methylobacter;Methylobacter_tundripaludum_SV96;
AF152597_S000388249	Bacteria;Proteobacteria;Gammaproteobacteria;Methylococcales;Methylococcaceae;Methylobacter;Methylobacter_psychrophilus;
U67929_S000438226	Bacteria;Proteobacteria;Gammaproteobacteria;Methylococcales;Methylococcaceae;Methylosphaera;Methylosphaera_hansonii;
AJ555244_S000264333	Bacteria;Proteobacteria;Alphaproteobacteria;Rhizobiales;Beijerinckiaceae;Methylocella;Methylocella_tundrae;
AJ491847_S000146627	Bacteria;Proteobacteria;Alphaproteobacteria;Rhizobiales;Beijerinckiaceae;Methylocella;Methylocella_silvestris_BL2;
Y17144_S000127710	Bacteria;Proteobacteria;Alphaproteobacteria;Rhizobiales;Beijerinckiaceae;Methylocella;Methylocella_palustris;
AJ278726_S000020000	Bacteria;Proteobacteria;Alphaproteobacteria;Rhizobiales;Beijerinckiaceae;Methylocapsa;Methylocapsa_acidiphila_B2;
FN433469_S001575418	Bacteria;Proteobacteria;Alphaproteobacteria;Rhizobiales;Beijerinckiaceae;Methylocapsa;Methylocapsa_aurea;
Y18945_S000091096	Bacteria;Proteobacteria;Alphaproteobacteria;Rhizobiales;Methylocystaceae;Methylocystis;Methylocystis_parvus_OBBP;
DQ364433_S000648831	Bacteria;Proteobacteria;Alphaproteobacteria;Rhizobiales;Methylocystaceae;Methylocystis;Methylocystis_hirsuta;
AJ458473_S000014117	Bacteria;Proteobacteria;Alphaproteobacteria;Rhizobiales;Methylocystaceae;Methylocystis;Methylocystis_echinoides;
AM283543_S000711441	Bacteria;Proteobacteria;Alphaproteobacteria;Rhizobiales;Methylocystaceae;Methylocystis;Methylocystis_heyeri;
AJ414656_S000128450	Bacteria;Proteobacteria;Alphaproteobacteria;Rhizobiales;Methylocystaceae;Methylocystis;Methylocystis_rosea_SV97;
Y18947_S000088565	Bacteria;Proteobacteria;Alphaproteobacteria;Rhizobiales;Methylocystaceae;Methylosinus;Methylosinus_trichosporium_OB3b;
Y18946_S000089783	Bacteria;Proteobacteria;Alphaproteobacteria;Rhizobiales;Methylocystaceae;Methylosinus;Methylosinus_sporium;
NCBI中搜索补充的MOB 16S
NR_029251	Bacteria;Proteobacteria;Gammaproteobacteria;Methylococcales;Methylococcaceae;Methylococcus;Methylococcus_thermophilus_IMV-B-3037;
AB536747	Bacteria;Proteobacteria;Gammaproteobacteria;Methylococcales;Methylothermaceae;Methylothermus;Methylothermus_subterraneus;
NR_115353	Bacteria;Proteobacteria;Gammaproteobacteria;Methylococcales;Methylococcaceae;Methylomonas;Methylomonas_rubra UCM_B-3075;
L20839	Bacteria;Proteobacteria;Gammaproteobacteria;Methylococcales;Methylococcaceae;Methylobacter;Methylobacter_bovis;
L20841	Bacteria;Proteobacteria;Gammaproteobacteria;Methylococcales;Methylococcaceae;Methylobacter;Methylobacter_vinelandii;
LT220842	Bacteria;Proteobacteria;Gammaproteobacteria;Methylococcales;Methylococcaceae;Methylobacter;Methylobacter_ucrainicus;
NR_117077	Bacteria;Proteobacteria;Alphaproteobacteria;Rhizobiales;Beijerinckiaceae;Methyloferula;Methyloferula_stellata_AR4;
L20844	Bacteria;Proteobacteria;Alphaproteobacteria;Rhizobiales;Methylocystaceae;Methylocystis;Methylocystis_minimus;
L20803	Bacteria;Proteobacteria;Alphaproteobacteria;Rhizobiales;Methylocystaceae;Methylocystis;Methylocystis_pyriformis;
AJ431385	Bacteria;Proteobacteria;Alphaproteobacteria;Rhizobiales;Methylocystaceae;Methylosinus;Methylosinus_trichosporium_KS21;
AJ458476	Bacteria;Proteobacteria;Alphaproteobacteria;Rhizobiales;Methylocystaceae;Methylocystis;Methylocystis_parvus_81;
AJ458504	Bacteria;Proteobacteria;Alphaproteobacteria;Rhizobiales;Methylocystaceae;Methylocystis;Methylocystis_sp._F10V2a;
DQ984190	Bacteria;Proteobacteria;Gammaproteobacteria;Methylococcales;Methylococcaceae;Clonothrix;Clonothrix_fusca_strain_AW-b;
DQ295898	Bacteria;Proteobacteria;Gammaproteobacteria;Methylococcales;Crenotrichaceae;Crenothrix;Crenothrix_polyspora_clone_6;
EU223931	Bacteria;Verrucomicrobia;unclassified_Verrucomicrobia;Methylacidiphilales;Methylacidiphilaceae;Methylacidiphilum;Methylacidiphilum_infernorum_V4;
EF591088	Bacteria;Verrucomicrobia;unclassified_Verrucomicrobia;Methylacidiphilales;Methylacidiphilaceae;Methylacidiphilum;Methylacidiphilum_fumariolicum_SolV;
EF127896	Bacteria;Verrucomicrobia;unclassified_Verrucomicrobia;Methylacidiphilales;Methylacidiphilaceae;Methylacidiphilum;Methylacidiphilum_kamchatkense_Kam1;
AJ458491	Bacteria;Proteobacteria;Alphaproteobacteria;Rhizobiales;Methylocystaceae;Methylosinus;Methylosinus_trichosporium_O19/1;
AJ458485	Bacteria;Proteobacteria;Alphaproteobacteria;Rhizobiales;Methylocystaceae;Methylosinus;Methylosinus_trichosporium_SC10;
AJ458496	Bacteria;Proteobacteria;Alphaproteobacteria;Rhizobiales;Methylocystaceae;Methylosinus;Methylosinus_trichosporium_KS24b;
AJ458489	Bacteria;Proteobacteria;Alphaproteobacteria;Rhizobiales;Methylocystaceae;Methylosinus;Methylosinus_sporium_F10/1b;
AJ458488	Bacteria;Proteobacteria;Alphaproteobacteria;Rhizobiales;Methylocystaceae;Methylosinus;Methylosinus_sporium_SK13;
AJ458469	Bacteria;Proteobacteria;Alphaproteobacteria;Rhizobiales;Methylocystaceae;Methylosinus;Methylosinus_sporium_9/1;
AF150786	Bacteria;Proteobacteria;Alphaproteobacteria;Rhizobiales;Methylocystaceae;Methylosinus;Methylosinus_sp._LW2;
AF150788	Bacteria;Proteobacteria;Alphaproteobacteria;Rhizobiales;Methylocystaceae;Methylosinus;Methylosinus_sp._LW3;
AF150802	Bacteria;Proteobacteria;Alphaproteobacteria;Rhizobiales;Methylocystaceae;Methylosinus;Methylosinus_sp._PW1;
AJ458471	Bacteria;Proteobacteria;Alphaproteobacteria;Rhizobiales;Methylocystaceae;Methylocystis;Methylocystis_sp._IMET_10486;
AJ431384	Bacteria;Proteobacteria;Alphaproteobacteria;Rhizobiales;Methylocystaceae;Methylocystis;Methylocystis_sp._SC2;
AJ458506	Bacteria;Proteobacteria;Alphaproteobacteria;Rhizobiales;Methylocystaceae;Methylocystis;Methylocystis_sp._KS33;
AJ458466	Bacteria;Proteobacteria;Alphaproteobacteria;Rhizobiales;Methylocystaceae;Methylocystis;Methylocystis_sp._62/12;
AJ458498	Bacteria;Proteobacteria;Alphaproteobacteria;Rhizobiales;Methylocystaceae;Methylocystis;Methylocystis_sp._KS7;
AJ458483	Bacteria;Proteobacteria;Alphaproteobacteria;Rhizobiales;Methylocystaceae;Methylocystis;Methylocystis_sp._Pi5/4;
AJ458505	Bacteria;Proteobacteria;Alphaproteobacteria;Rhizobiales;Methylocystaceae;Methylocystis;Methylocystis_sp._KS31;
AF150790	Bacteria;Proteobacteria;Alphaproteobacteria;Rhizobiales;Methylocystaceae;Methylocystis;Methylocystis_sp._LW5;
U81595	Bacteria;Proteobacteria;Alphaproteobacteria;Rhizobiales;Methylocystaceae;Methylocystis;Methylocystis_sp._M;
AJ458494	Bacteria;Proteobacteria;Alphaproteobacteria;Rhizobiales;Methylocystaceae;Methylocystis;Methylocystis_sp._KS12;
AJ458470	Bacteria;Proteobacteria;Alphaproteobacteria;Rhizobiales;Methylocystaceae;Methylocystis;Methylocystis_sp._IMET_10484;
NR_108474	Bacteria;Proteobacteria;Alphaproteobacteria;Rhizobiales;Methylocystaceae;Methylocystis;Methylocystis_bryophila_strain_H2s;
2016-12-19-22再次补充
NR_137418	Bacteria;Proteobacteria;Alphaproteobacteria;Rhizobiales;Beijerinckiaceae;Methylocapsa;Methylocapsa_palsarum_NE2;
NR_118269	Bacteria;Proteobacteria;Gammaproteobacteria;Methylococcales;Methylococcaceae;Methyloglobulus;Methyloglobulus_morosus_KoM1;
NZ_CP014476	Bacteria;Proteobacteria;Gammaproteobacteria;Methylococcales;Methylococcaceae;Methylomonas;Methylomonas_denitrificans_FJG1;
FR798962	Bacteria;Proteobacteria;Gammaproteobacteria;Methylococcales;Methylococcaceae;Methylomonas;Methylomonas_lenta_R-45377T;
KF484906	Bacteria;Proteobacteria;Gammaproteobacteria;Methylococcales;Methylococcaceae;Methyloprofundus;Methyloprofundus_sedimenti_WF1;
NR_126189	Bacteria;Proteobacteria;Gammaproteobacteria;Methylococcales;Methylococcaceae;Methylocaldum;Methylocaldum_marinum_S8;
NR_104922	Bacteria;Proteobacteria;Gammaproteobacteria;Methylococcales;Methylococcaceae;Methylococcus;Methylococcus_mobilis;
AB669155	Bacteria;Proteobacteria;Gammaproteobacteria;Methylococcales;Methylococcaceae;Methylomagnum;Methylomagnum_ishizawai_RS11D-Pr;
HF558990	Bacteria;Proteobacteria;Gammaproteobacteria;Methylococcales;Methylococcaceae;Methyloparacoccus;Methyloparacoccus_murrellii_R-49797T;
NR_125449	Bacteria;Proteobacteria;Gammaproteobacteria;Methylococcales;Methylothermaceae;Methylomarinovum;Methylomarinovum_caldicuralii_IT-9;
2016-12-30再次补充
NR_134158	Bacteria;Proteobacteria;Gammaproteobacteria;Rhizobiales;Roseiarcaceae;Roseiarcus;Roseiarcus_fermentans_Pf56;

## Sheet: Table S5
	Type of pmoA gene	Pylum/Class/type	family	genus	Strains/isolates	NCBI accession number	length (bp)	Note
	pmoA	Gammaproteobacteria (Type Ia)	Methylococcaceae	Methylobacter	Methylobacter luteus IMV-B-3098	NZ_KE386569: 3104673-3105416	744	Scaffold
	pmoA	Gammaproteobacteria (Type Ia)	Methylococcaceae	Methylobacter	Methylobacter marinus A45	NZ_KB912877: 1290882-1291625	744	Scaffold
	pmoA	Gammaproteobacteria (Type Ia)	Methylococcaceae	Methylobacter	Methylobacter tundripaludum 21/22	NZ_JMLA0100000: 1728445-1729188	744	Scaffold
	pmoA	Gammaproteobacteria (Type Ia)	Methylococcaceae	Methylobacter	Methylobacter tundripaludum SV96	NZ_JH109152: 2618556-2619299	744	Scaffold
	pmoA	Gammaproteobacteria (Type Ia)	Methylococcaceae	Methylobacter	Methylobacter whittenburyi UCM-B-3033	JQNS01000005: 947474-948217	744	Scaffold
	pmoA	Gammaproteobacteria (Type Ia)	Crenotrichaceae	Candidatus Crenothrix	Crenothrix polyspora RSM CP1	NZ_FUKI01000135: c30259-29516	744	Contig
	pmoA	Gammaproteobacteria (Type Ia)	Crenotrichaceae	Candidatus Crenothrix	Crenothrix polyspora RSM CP2	NZ_FUKJ01000458: 15722-16465	744	Contig
	pmoA	Gammaproteobacteria (Type Ia)	Crenotrichaceae	Candidatus Crenothrix	Crenothrix sp. D3	MBQZ01000060: 3169-3918	750	Contig
	pmoA	Gammaproteobacteria (Type Ia)	Methylococcaceae	Methylocucumis	Methylocucumis oryzae Sn10-6	NZ_LAJX01000232: 509-1252	744	Contig
	pmoA	Gammaproteobacteria (Type Ia)	Methylococcaceae	Methyloglobulus	Methyloglobulus morosus KoM1	AYLO01000074: 41882-42625	744	Contig
	pmoA	Gammaproteobacteria (Type Ia)	Methylococcaceae	Methylomarinum	Methylomarinum vadi IT-4	AB302947: 288-1037	750	Complete cds
	pmoA	Gammaproteobacteria (Type Ia)	Methylococcaceae	Methylomarinum	Methylomarinum vadi T2-1	AB453964: 1453-2202	750	Complete particulate methane monooxygenase operon
	pmoA	Gammaproteobacteria (Type Ia)	Methylococcaceae	Methylomicrobium	Methylomicrobium agile A30	NZ_JPOJ01000001: 1009738-1010481	744	Contig
	pmoA	Gammaproteobacteria (Type Ia)	Methylococcaceae	Methylomicrobium	Methylomicrobium album BG8	CM001475: 3997718-3998461	744	Contig
	pmoA	Gammaproteobacteria (Type Ia)	Methylococcaceae	Methylomicrobium	Methylomicrobium alcaliphilum 20Z	FO082060: 570290-571033	744	Scaffold
	pmoA	Gammaproteobacteria (Type Ia)	Methylococcaceae	Methylomicrobium	Methylomicrobium buryatense 5G	NZ_KB455575: 4063338-4064081	744	Scaffold
	pmoA	Gammaproteobacteria (Type Ia)	Methylococcaceae	Methylomicrobium	Methylomicrobium japanense NI	AB253367: 1229-1972	744	Contig
	pmoA	Gammaproteobacteria (Type Ia)	Methylococcaceae	Methylomonas	Methylomonas denitrificans FJG1	CP014476: 2712381-2713130	750	Complete genome
	pmoA	Gammaproteobacteria (Type Ia)	Methylococcaceae	Methylomonas	Methylomonas koyamae JCM 16701	NZ_BBCK01000038: 1140-1889	750	Contig
	pmoA	Gammaproteobacteria (Type Ia)	Methylococcaceae	Methylomonas	Methylomonas koyamae LM6	CP023669: 4527888-4527139	750	Complete genome
	pmoA	Gammaproteobacteria (Type Ia)	Methylococcaceae	Methylomonas	Methylomonas lenta R-45370	NZ_LUUI01000149: 23305-24054	750	Contig
	pmoA	Gammaproteobacteria (Type Ia)	Methylococcaceae	Methylomonas	Methylomonas methanica MC09	CP002738: 328665-329414	750	Complete genome
	pmoA	Gammaproteobacteria (Type Ia)	Methylococcaceae	Methylomonas	Methylomonas sp. 11b	NZ_KI911557: 3489591-3490340	750	Scaffold
	pmoA	Gammaproteobacteria (Type Ia)	Methylococcaceae	Methylomonas	Methylomonas sp. DH-1	CP014360: 4452436-4453185	750	Complete genome
	pmoA	Gammaproteobacteria (Type Ia)	Methylococcaceae	Methylomonas	Methylomonas sp. Kb3	NZ_PIZT01000019: 2928-3677	750	scaffold
	pmoA	Gammaproteobacteria (Type Ia)	Methylococcaceae	Methylomonas	Methylomonas sp. MK1	NZ_AQOV01000001: 2833252-2834001	750	scaffold
	pmoA	Gammaproteobacteria (Type Ia)	Methylococcaceae	Methyloprofundus	Methyloprofundus_sedimenti_WF1	KF484908: 494-1243	750	Complete particulate methane monooxygenase operon
	pmoA	Gammaproteobacteria (Type Ia)	Methylococcaceae	Methylosarcina	Methylosarcina fibrata AML-C10	NZ_KB889965: 3881602-3882345	744	Scaffold
	pmoA	Gammaproteobacteria (Type Ia)	Methylococcaceae	Methylosarcina	Methylosarcina lacus LW14	NZ_AZUN01000001: 2659056-2658313	744	Scaffold
	pmoA	Gammaproteobacteria (Type Ia)	Methylococcaceae	Methylovulum	Methylovulum miyakonense HT12	AB501288: 2909-3652	744	Complete cds
	pmoA	Gammaproteobacteria (Type Ia)	Methylococcaceae	Methylovulum	Methylovulum psychrotolerans HV10 M2	NZ_CP022129: 3869266-3870009	744	Complete genome
	pmoA	Gammaproteobacteria (Type Ia)	Methylococcaceae	Methylovulum	Methylovulum psychrotolerans Sph1	NZ_PGFZ01000003: 347381-348124	744	Scaffold
	pmoA	Gammaproteobacteria (Type Ib)	Methylococcaceae	Methylocaldum	Methylocaldum marinum S8	AB900159	744	Complete cds
	pmoA	Gammaproteobacteria (Type Ib)	Methylococcaceae	Methylocaldum	Methylocaldum sp. 14B	NZ_MSCV01000067: 1093-1836	744	Contig
	pmoA	Gammaproteobacteria (Type Ib)	Methylococcaceae	Methylocaldum	Methylocaldum sp. SAD2	NZ_MUGL01000006: 2195-1452	744	Contig
	pmoA	Gammaproteobacteria (Type Ib)	Methylococcaceae	Methylocaldum	Methylocaldum szegediense O-12	NZ_KE386489: 1662938-1663681	744	Scaffold
	pmoA	Gammaproteobacteria (Type Ib)	Methylococcaceae	Methylococcus	Methylococcus capsulatus Bath	NC_002977: 1927548-1928291；	744	Contig
	pmoA	Gammaproteobacteria (Type Ib)	Methylococcaceae	Methylococcus	Methylococcus capsulatus Texas	NZ_AMCE01000051: c2169-1426	744	Contig
	pmoA	Gammaproteobacteria (Type Ib)	Methylococcaceae	Methylogaea	Methylogaea oryzae JCM 16910	NZ_BBDL01000475: 27-770	744	Contig
	pmoA	Gammaproteobacteria (Type Ib)	Methylococcaceae	Methylomagnum	Methylomagnum ishizawai 175	NZ_FXAM01000001: 2890323-2891066	744	Contig
	pmoA	Gammaproteobacteria (Type Ib)	Methylococcaceae	Methyloterricola	Methyloterricola oryzae 73a	NZ_JYNS01000018: c71444-70701	744	Scaffold
	pmoA	Gammaproteobacteria (Type Ic)	Methylothermaceae	Methylohalobius	Methylohalobius crimeensis 10Ki	ATXB01000001: 343982-344725	744	Contig
	pmoA	Gammaproteobacteria (Type Ic)	Methylothermaceae	Methylomarinovum	Methylomarinovum caldicuralii IT-9	AB302948: 1277-2020	744	Complete particulate methane monooxygenase operon
	pmoA	Gammaproteobacteria (Type Ic)	Methylothermaceae	Methylothermus	Methylothermus subterraneus HTM55	AB536748: 325-1068	744	Complete cds
	pmoA	Alphaproteobacteria (Type IIa)	Methylocystaceae	Methylocystis	Methylocystis sp. Rockwell	NZ_KE124774.1: 1015785-1016543	759	Scaffold
	pmoA	Alphaproteobacteria (Type IIa)	Methylocystaceae	Methylocystis	Methylocystis bryophila S285	NZ_CP019948.1: 3112805-3113563	759	Complete genome
	pmoA	Alphaproteobacteria (Type IIa)	Methylocystaceae	Methylocystis	Methylocystis hirsuta CSC1	NZ_QWDD01000001: 1023924-1024682	759	Contig
	pmoA	Alphaproteobacteria (Type IIa)	Methylocystaceae	Methylocystis	Methylocystis parvus OBBP	NZ_AJTV01000081.1: 1491-2249	759	Contig
	pmoA	Alphaproteobacteria (Type IIa)	Methylocystaceae	Methylocystis	Methylocystis rosea GW6	NZ_CP034086: 421200-421958	759	Complete genome
	pmoA	Alphaproteobacteria (Type IIa)	Methylocystaceae	Methylocystis	Methylocystis rosea SV97	NZ_KB889963.1: 1495708-1496466	759	Scaffold
	pmoA	Alphaproteobacteria (Type IIa)	Methylocystaceae	Methylocystis	Methylocystis sp. JTC3	KJ499432: 1087-1845	759	Complete cds
	pmoA	Alphaproteobacteria (Type IIa)	Methylocystaceae	Methylocystis	Methylocystis sp. LW5	NZ_JMKQ01000006.1: 767790-768548	759	Contig
	pmoA	Alphaproteobacteria (Type IIa)	Methylocystaceae	Methylocystis	Methylocystis sp. M	U81596: 1963-2721	759	Complete particulate methane monooxygenase operon
	pmoA	Alphaproteobacteria (Type IIa)	Methylocystaceae	Methylocystis	Methylocystis sp. SB2	NZ_AYNA01000075.1: 1566-2324	759	contig
	pmoA	Alphaproteobacteria (Type IIa)	Methylocystaceae	Methylocystis	Methylocystis sp. SC2	NC_018485.1: 2900211-2900969	759	Complete genome
	pmoA	Alphaproteobacteria (Type IIa)	Methylocystaceae	Methylosinus	Methylosinus sp. 3S-1	NZ_LXWX01000144.1: c2293-1535	759	Contig
	pmoA	Alphaproteobacteria (Type IIa)	Methylocystaceae	Methylosinus	Methylosinus sp. LW3	NZ_AZUO01000001.1: 2380635-2381393	759	Scaffold
	pmoA	Alphaproteobacteria (Type IIa)	Methylocystaceae	Methylosinus	Methylosinus sp. LW4	NZ_KB900626: 1032715-1033473	759	Scaffold
	pmoA	Alphaproteobacteria (Type IIa)	Methylocystaceae	Methylosinus	Methylosinus sp. PW1	NZ_JQNK01000009: 189139-189897	759	Contig
	pmoA	Alphaproteobacteria (Type IIa)	Methylocystaceae	Methylosinus	Methylosinus sp. R-45379	NZ_LUUM01000040: 1375-2133	759	Contig
	pmoA	Alphaproteobacteria (Type IIa)	Methylocystaceae	Methylosinus	Methylosinus trichosporium OB3b	CP023737: 252204-252962	759	Complete genome
	pmoA	Alphaproteobacteria (Type IIb)	Beijerinckiaceae	Methylocapsa	Methylocapsa gorgona MG08	NZ_CP024846.1: 2130728-2131594	867	Complete genome
	pmoA	Alphaproteobacteria (Type IIb)	Beijerinckiaceae	Methylocapsa	Methylocapsa acidiphila B2	NZ_KE386496.1: 3893311-3894192	882	Scaffold
	pmoA	Alphaproteobacteria (Type IIb)	Beijerinckiaceae	Methylocapsa	Methylocapsa aurea KYG	NZ_JQKO01000020.1: 822-1706	885	Scaffold
	pmoA	Alphaproteobacteria (Type IIb)	Beijerinckiaceae	Methylocapsa	Methylocapsa palsarum NE2	NZ_FOSN01000007.1: 171407-172279	873	Contig
	pmoA	Alphaproteobacteria (Type IIb)	Beijerinckiaceae	Uncultured_Beijerinckiaceae_bacterium	Beijerinckiaceae bacterium isolate USCa_MF	PEFW01000151.1: 1972-2820	849	Scaffold
	pmoA	Candidate division NC10	/	Candidatus_Methylomirabilis	Candidatus Methylomirabilis lanthanidiphila isolate mela	NZ_ULHC01000041.1: 21725-22456	732	Contig
	pmoA	Candidate division NC10	/	Candidatus_Methylomirabilis	Candidatus Methylomirabilis oxyfera	FP565575.1: 2106349-2107080	732	Complete genome
	pmoA	Candidate division NC10	/	Candidatus_Methylomirabilis	Candidatus Methylomirabilis lanthanidiphila Zug	NZ_NVQC01000003.1: 1836-2567	732	Contig
	pmoA2	Alphaproteobacteria (Type IIa)	Methylocystaceae	Methylocystis	Methylocystis bryophila S285	NZ_CP019948: 2841930-2842691	762	Complete genome
	pmoA2	Alphaproteobacteria (Type IIa)	Methylocystaceae	Methylocystis	Methylocystis parvus OBBP	NZ_AJTV01000045.1: 24883-25653	771	Contig
	pmoA2	Alphaproteobacteria (Type IIa)	Methylocystaceae	Methylocystis	Methylocystis sp. LW5	NZ_JMKQ01000004.1:703387-704157	771	Contig
	pmoA2	Alphaproteobacteria (Type IIa)	Methylocystaceae	Methylocystis	Methylocystis sp. SC2	NC_018485 : 246280-247050	771	Complete genome
	pmoA2	Alphaproteobacteria (Type IIa)	Methylocystaceae	Methylosinus	Methylosinus sp. LW3	NZ_AZUO01000001.1: 1675210-1675980	771	Scaffold
	pmoA2	Alphaproteobacteria (Type IIa)	Methylocystaceae	Methylosinus	Methylosinus sp. LW4	NZ_KB900626: 1883369-1884139	771	Scaffold
	pmoA2	Alphaproteobacteria (Type IIa)	Methylocystaceae	Methylosinus	Methylosinus sp. PW1	NZ_JQNK01000008: 519884-520654	771	Contig
	pmoA2	Alphaproteobacteria (Type IIa)	Methylocystaceae	Methylosinus	Methylosinus sp. R-45379	NZ_LUUM01000254.1: 102413-103183	771	Contig
	pmoA2	Alphaproteobacteria (Type IIa)	Methylocystaceae	Methylosinus	Methylosinus sporium 5	NZ_PUIV01000018: 60129-60899	771	Contig
	pxmA	Alphaproteobacteria (Type IIa)	Methylocystaceae	Methylocystis	Methylocystis bryophila S285	NZ_CP019948.1: 115132-115884	753	Complete genome
	pxmA	Alphaproteobacteria (Type IIa)	Methylocystaceae	Methylocystis	Methylocystis hirsuta CSC1	NZ_QWDD01000001.1: 1463158-1463910	753	Contig
	pxmA	Alphaproteobacteria (Type IIa)	Methylocystaceae	Methylocystis	Methylocystis rosea SV97	NZ_KB889964.1: 142137-142889	753	Scaffold
	pxmA	Alphaproteobacteria (Type IIa)	Methylocystaceae	Methylocystis	Methylocystis sp. MitZ-2018	NZ_PYDU01000009.1: 116549-117301	753	Contig
	pxmA	Alphaproteobacteria (Type IIa)	Methylocystaceae	Methylocystis	Methylocystis sp. SB2	NZ_AYNA01000128.1: 8039-8791	753	Contig
	pxmA	Alphaproteobacteria (Type IIa)	Methylocystaceae	Methylosinus	Methylosinus sp. MitZ-2018	NZ_PYDU01000009.1: 116549-117301	753	Contig
	pxmA	Alphaproteobacteria (Type IIa)	Methylocystaceae	Methylosinus	Methylosinus sp. R-45379	NZ_LUUM01000135: c8619-7867	753	Contig
	pxmA	Alphaproteobacteria (Type IIb)	Beijerinckiaceae	Uncultured_Beijerinckiaceae_bacterium	Beijerinckiaceae bacterium isolate USCa_MF	PEFW01000011.1: 10983-11735	753	Scaffold
	pxmA	Gammaproteobacteria (Type Ia)	Crenotrichaceae	Candidatus_Crenothrix	Crenothrix polyspora RSM_CP1	NZ_FUKI01000053: c4314-3562	753	Contig
	pxmA	Gammaproteobacteria (Type Ia)	Crenotrichaceae	Candidatus_Crenothrix	Crenothrix polyspora RSM_CP2	NZ_FUKJ01000014: c2910-2158	753	Contig
	pxmA	Gammaproteobacteria (Type Ia)	Methylococcaceae	Methylobacter	Methylobacter luteus IMV-B-3098	NZ_KE386569.1: 1153114-1153866	753	Scaffold
	pxmA	Gammaproteobacteria (Type Ia)	Methylococcaceae	Methylobacter	Methylobacter marinus_A45	NZ_KB912877.1: 2758484-2759236	753	Scaffold
	pxmA	Gammaproteobacteria (Type Ia)	Methylococcaceae	Methylobacter	Methylobacter tundripaludum SV96	NZ_JH109152.1: 1097205-1097957	753	Contig
	pxmA	Gammaproteobacteria (Type Ia)	Methylococcaceae	Methylobacter	Methylobacter whittenburyi UCM-B-3033	NZ_JQNS01000002.1: 296181-296933	753	Contig
	pxmA	Gammaproteobacteria (Type Ia)	Methylococcaceae	Methyloglobulus	Methyloglobulus morosus KoM1	AYLO01000115.1: 2423-3175	753	Contig
	pxmA	Gammaproteobacteria (Type Ia)	Methylococcaceae	Methylomicrobium	Methylomicrobium agile_ A30	NZ_JPOJ01000001.1: 3059228-3059980	753	Contig
	pxmA	Gammaproteobacteria (Type Ia)	Methylococcaceae	Methylomicrobium	Methylomicrobium album BG8	CM001475.1: 1606070-1606822	753	Contig
	pxmA	Gammaproteobacteria (Type Ia)	Methylococcaceae	Methylomonas	Methylomonas denitrificans FJG1	CP014476: c978603-977851	753	Complete genome
	pxmA	Gammaproteobacteria (Type Ia)	Methylococcaceae	Methylomonas	Methylomonas koyamae JCM 16701	NZ_BBCK01000054: 2052-2804	753	Contig
	pxmA	Gammaproteobacteria (Type Ia)	Methylococcaceae	Methylomonas	Methylomonas koyamae LM6	CP023669: 4254761-4255513	753	Complete genome
	pxmA	Gammaproteobacteria (Type Ib)	Methylococcaceae	Methylomagnum	Methylomagnum ishizawai 175	NZ_FXAM01000002: 160877-161629	753	Contig
	Verrucomicrobial pmoA	Verrucomicrobia	/	Methylacidimicrobium	Methylacidimicrobium cyclopophantes 3B: pmoA2	KM210551	795	Complete cds
	Verrucomicrobial pmoA	Verrucomicrobia	/	Methylacidimicrobium	Methylacidimicrobium cyclopophantes 3B: pmoA1	KM210550	765	Complete cds
	Verrucomicrobial pmoA	Verrucomicrobia	/	Methylacidimicrobium	Methylacidimicrobium fagopyrum 3C	KM210549	762	Complete cds
	Verrucomicrobial pmoA	Verrucomicrobia	/	Methylacidimicrobium	Methylacidimicrobium tartarophylax 4AC	KM210552	765	Complete cds
	Verrucomicrobial pmoA	Verrucomicrobia	Methylacidiphilaceae	Methylacidiphilum	Methylacidiphilum fumariolicum SolV: pmoA3	EF591087.1: 1009-1758	750	Complete particulate methane monooxygenase operon
	Verrucomicrobial pmoA	Verrucomicrobia	Methylacidiphilaceae	Methylacidiphilum	Methylacidiphilum fumariolicum SolV: pmoA2	EF591086.1: 988-1737	750	Complete particulate methane monooxygenase operon
	Verrucomicrobial pmoA	Verrucomicrobia	Methylacidiphilaceae	Methylacidiphilum	Methylacidiphilum fumariolicum SolV: pmoA1	EF591085.1: 223-960	738	Complete particulate methane monooxygenase operon
	Verrucomicrobial pmoA	Verrucomicrobia	Methylacidiphilaceae	Methylacidiphilum	Methylacidiphilum infernorum V4: pmoA3	EU223855	750	Complete cds
	Verrucomicrobial pmoA	Verrucomicrobia	Methylacidiphilaceae	Methylacidiphilum	Methylacidiphilum infernorum V4: pmoA2	EU223859	750	Complete cds
	Verrucomicrobial pmoA	Verrucomicrobia	Methylacidiphilaceae	Methylacidiphilum	Methylacidiphilum infernorum V4: pmoA1	EU223862	738	Complete cds
	Verrucomicrobial pmoA	Verrucomicrobia	Methylacidiphilaceae	Methylacidiphilum	Methylacidiphilum kamchatkense Kam1: pmoA3	FJ462790	750	Complete cds
	Verrucomicrobial pmoA	Verrucomicrobia	Methylacidiphilaceae	Methylacidiphilum	Methylacidiphilum kamchatkense Kam1: pmoA4	FJ462791	747	Complete cds
	Verrucomicrobial pmoA	Verrucomicrobia	Methylacidiphilaceae	Methylacidiphilum	Methylacidiphilum kamchatkense Kam1: pmoA1	FJ462788	861	Complete cds
	Verrucomicrobial pmoA	Verrucomicrobia	Methylacidiphilaceae	Methylacidiphilum	Methylacidiphilum kamchatkense Kam1: pmoA2	FJ462789	738	Complete cds
